# Supplementary material for: Unsupervised tensor decomposition-based method to extract candidate transcription factors as histone modification bookmarks in post-mitotic transcriptional reactivation
Source: PLoS One. 2021 May 25;16(5):e0251032. doi: 10.1371/journal.pone.0251032 (PMC8148352; doi:10.1371/journal.pone.0251032)
Supplement: S2 Table — (XLSX) [file pone.0251032.s002.xlsx]

## Sheet: ChEA 2016
Term	Overlap	P-value	Adjusted P-value	Old P-value	Old Adjusted P-value	Odds Ratio	Combined Score	Genes
BRD4 25478319 ChIP-Seq HGPS Human	136/2326	8.57145e-30	5.52858e-27	0	0	2.75799	184.59	MIR30A;TRIO;ETS1;LOXL1;MYLK;ELK3;LOXL2;TXN2;ALCAM;ZMIZ1;CREB3L1;LEPR;CUBN;MUSK;LOXL1-AS1;AFAP1;FRMD4A;TTC7A;RUNX2;PSG8;CCDC80;FRMD8;FEZ2;CLIP4;ADAM12;COL8A1;RIN2;VCL;RAI14;MACF1;COL13A1;PDE1C;C11ORF91;MAPKAP1;ARHGEF28;PXN;GLIS3;LTBP2;LPP;RTN4;CORO1C;ZFP36L1;ARHGAP22;MIR4725;NLN;PDGFC;ABL2;PPAPDC1A;FAM83C;BCL9L;WWTR1;STARD13;COA1;SMAD3;NEK6;CRIM1;MICAL2;ARHGAP29;HMGA2;SYNJ2;MRPL24;SSH1;EXT1;CDK6;S…
ATF3 23680149 ChIP-Seq GBM1-GSC Human	123/2189	4.77447e-25	1.53977e-22	0	0	2.65047	148.43	C8ORF46;ITPRIP;SERPINE1;ETS1;MYLK;ELK3;TXN2;NDST1;MT2A;ZMIZ1;PLAU;NIPAL3;HCFC1R1;CAPN2;PHLDA1;TGM2;S100A2;TPM4;DNTTIP1;C10ORF55;ACTN4;TTC7A;NEAT1;THOC6;CLDN6;BTD;CCDC80;CLIP4;MALAT1;TAGLN2;EPHA2;BLK;CDCA4;C11ORF91;ANKRD11;PXN;NEDD4L;RASAL2;GLIS1;IGSF9;RTN4;ZFP36L1;SEC14L1;S100A16;BLOC1S1;S100A13;ABL2;ATP6V0A1;STARD13;CBX5;SMAD3;NEK6;NR2F1;HMGA1;LAYN;SYNJ2;SSH1;FOSL1;EHD4;AMOTL2;NF2;TGFBI;CALM2;BC…
CJUN 26792858 Chip-Seq BT549 Human	110/2000	1.94279e-21	4.17699e-19	0	0	2.59434	123.724	C8ORF46;MIR30A;TRIO;SERPINE1;DDX60L;LOXL1;ELK3;LOXL2;TXN2;MT2A;CAPN2;IER3;BNIP3L;S100A2;TPM4;MUSK;ZBTB38;AFAP1;FRMD4A;NEAT1;THOC6;FRMD6;BTD;CCDC80;MALL;ADAM12;ADAM9;MALAT1;TAGLN2;VCL;EPHA2;SHC3;COL13A1;PDE1C;NTM;C1ORF110;GLIS3;LTBP2;GLIS1;RTN4;CORO1C;ZFP36L1;FAM160B1;NLN;PDGFC;ABL2;PPAPDC1A;FAM83C;KIRREL;SMAD3;NEK6;LIF;HMGA1;MICAL2;ARHGAP29;SYNJ2;GNG12;SSH1;DRAP1;EXT1;DNMBP;AMOTL2;TGFBI;BCAR3;MIR…
ZNF217 24962896 ChIP-Seq MCF-7 Human	89/1522	7.41716e-19	1.19602e-16	0	0	2.75829	115.146	C8ORF46;NRP1;TRIO;MAML2;MAST4;GBE1;RORA;TRAM2;LOXL1;MYLK;ALCAM;ZMIZ1;CREB3L2;DLGAP1;ITGB6;TEAD1;PHLDA1;TNS3;TGM2;DUSP5;ANXA2;ZBTB38;MYEOV;MYOF;AFAP1;FRMD4A;KCNAB1;ACTN4;TTC7A;NAV2;NEAT1;RUNX2;FRMD6;BTD;CCDC80;PALLD;PXDN;KCNMA1;ADAM12;RBMS1;MALAT1;MET;RIN2;ERGIC1;RAI14;MACF1;KRT80;AHNAK;SEMA3C;MAPKAP1;ANKRD11;PVT1;PXN;GLIS3;PPM1H;ASAP1;C12ORF61;ASAP2;CXXC5;TFPI;LPP;RTN4;GNG7;HS1BP3;FLNB;CAMK2G;BCL…
SMAD2 18955504 ChIP-ChIP HaCaT Human	94/1936	1.02909e-14	1.32752e-12	0	0	2.29027	73.7639	FANK1;BCAR3;MAML2;ZMYND8;SERPINE1;FHL2;ETS1;CYR61;MYLK;ELK3;EFTUD1;NDST1;MT2A;ALCAM;PLAU;SUFU;HCFC1R1;ANKRD1;FLOT1;DLGAP1;ADAMTS6;IER3;TGM2;ANXA2;S100A2;TPM4;DST;TNFRSF12A;ITGA3;TTC7A;NAV2;THOC6;CLDN6;FRMD6;DDAH1;FRMD8;RARB;ADAM9;MYH9;MALAT1;TAGLN2;MET;RIN2;TRIM55;STK40;CD44;VCL;RBKS;EPHA2;KRT80;SHC3;AHNAK;SEMA3C;TM2D2;CDCA4;PXN;NEDD4L;LTBP2;RASAL2;CXXC5;EGFR;RTN4;CORO1C;PBLD;ZFP36L1;ARHGAP22;NT5…
SMAD3 18955504 ChIP-ChIP HaCaT Human	94/1936	1.02909e-14	1.10627e-12	0	0	2.29027	73.7639	FANK1;BCAR3;MAML2;ZMYND8;SERPINE1;FHL2;ETS1;CYR61;MYLK;ELK3;EFTUD1;NDST1;MT2A;ALCAM;PLAU;SUFU;HCFC1R1;ANKRD1;FLOT1;DLGAP1;ADAMTS6;IER3;TGM2;ANXA2;S100A2;TPM4;DST;TNFRSF12A;ITGA3;TTC7A;NAV2;THOC6;CLDN6;FRMD6;DDAH1;FRMD8;RARB;ADAM9;MYH9;MALAT1;TAGLN2;MET;RIN2;TRIM55;STK40;CD44;VCL;RBKS;EPHA2;KRT80;SHC3;AHNAK;SEMA3C;TM2D2;CDCA4;PXN;NEDD4L;LTBP2;RASAL2;CXXC5;EGFR;RTN4;CORO1C;PBLD;ZFP36L1;ARHGAP22;NT5…
FOXA2 19822575 ChIP-Seq HepG2 Human	119/2968	1.07731e-12	9.92667e-11	0	0	1.89124	52.1161	TRIO;MAML2;ZMYND8;SERPINE1;RORA;HSF2BP;MYLK;LOXL2;EFTUD1;NDST1;ALCAM;ZMIZ1;CREB3L1;CREB3L2;LEPR;CAPN2;PHLDA1;TNS3;IER3;TGM2;DNTTIP1;AFAP1;FRMD4A;ACTN4;TTC7A;RUNX2;RIN2;EPHA2;RAI14;MACF1;SEMA7A;MAPKAP1;PXN;GLIS3;NEDD4L;LPP;GLIS1;CORO1C;DHX32;S100A16;PDGFC;S100A13;ECT2;WWTR1;STARD13;SMAD3;NEK6;CRIM1;MICAL2;SYNJ2;EXT1;CDK6;DNMBP;NF2;TGFBI;SAE1;BCL2L1;FANK1;BCAR3;RERE;NRP1;MAST4;ZC3H4;GBE1;TRAM2;MYPN…
CTNNB1 20460455 ChIP-Seq HCT116 Human	56/988	1.84987e-11	1.49146e-09	0	0	2.67359	66.0734	TRIO;MAST4;SUFU;LEPR;CAPN2;FLOT1;DLGAP1;TEAD1;IER3;CUBN;DUSP5;ANXA2;MYEOV;NAV2;RUNX2;FRMD6;DNAJC6;PALLD;MALL;ADAM12;ADAM9;MET;BLK;MACF1;CAMK2D;LAMA2;ANKRD11;PPM1H;ASAP2;CXXC5;EGFR;CORO1C;MTHFD1L;GNG7;PDGFC;FAM180A;FLNB;IGF2BP3;ATP6V0A1;CMTM7;TCF7L2;STARD13;KIRREL;SMAD3;GBF1;PDE4DIP;PTPN14;SSH1;MYO1E;CDK6;DNMBP;SPATS2L;AMOTL2;ATXN10;SAE1;ASB1
PPAR 26484153 Chip-Seq NCI-H1993 Human	62/1185	3.86735e-11	2.7716e-09	0	0	2.46796	59.1714	BCAR3;NRP1;TRIO;MAML2;MAST4;ZMYND8;SERPINE1;FHL2;HSF2BP;ETS1;MYPN;MYLK;WFDC3;C4ORF51;CAPN2;ITGB6;TEAD1;PHLDA1;TNS3;ADAMTS6;TGM2;DUSP5;SAP30BP;C5ORF56;MUSK;SSR3;AFAP1;KCNAB1;MIR21;OPTC;PXDN;RBMS1;MYH9;TRIM55;SEMA3C;C11ORF91;PRCC;LPP;ZFP36L1;SH3TC2;PDGFC;IGF2BP3;MICALCL;CAMK2G;BCL9L;WWTR1;TM4SF18;TCF7L2;STARD13;SMAD3;SUSD1;LIF;CRIM1;ARHGAP29;PDE4DIP;KLF7;WEE1;CDK6;REEP3;HDGF;AMOTL2;BCL2L1
TCF21 26020271 ChIP-Seq SMOOTH MUSCLE Human	87/2000	5.07825e-11	3.27547e-09	0	0	2.05189	48.6368	MAST4;SERPINE1;FHL2;SLC2A1;HSF2BP;ETS1;WFDC3;ADAMTSL1;NDST1;MT2A;RUSC2;PLAU;CREB3L1;CREB3L2;CAPN2;ITGB6;PHLDA1;C11ORF68;TGM2;DUSP5;BNIP3L;ANXA2;S100A2;TPM4;DST;MUSK;ZBTB38;MYEOV;SSR3;MYOF;C15ORF52;ACTN4;NEAT1;MMP14;FRMD6;CCDC80;OPTC;CLDN9;PXDN;ADAM12;TMEM217;EFHC1;ADAM9;RDH5;TAGLN2;ITGA5;ERGIC1;TRIM55;STK40;VCL;CD63;KRT80;PXN;LTBP2;CXXC5;TFPI;FAM160B1;ARHGAP22;NT5E;C6ORF1;S100A16;BLOC1S1;PDGFC;LM…
MITF 21258399 ChIP-Seq MELANOMA Human	180/5578	5.74158e-11	3.36666e-09	0	0	1.52215	35.8934	C8ORF46;TRIO;MAML2;UPK2;ZMYND8;SERPINE1;RORA;HSF2BP;ETS1;LOXL1;MYLK;ELK3;EFTUD1;NDST1;ZMIZ1;PLAU;CREB3L2;NIPAL3;HCFC1R1;CAPN2;PHLDA1;TNS3;IER3;TGM2;CUBN;BNIP3L;SAP30BP;S100A2;ZBTB38;FRMD4A;ACTN4;TTC7A;NEAT1;FRMD6;BTD;MALL;ADAM12;MALAT1;RIN2;SKAP1;RAI14;BLK;MACF1;SEMA7A;COL13A1;CDCA4;C11ORF91;MAPKAP1;ANKRD11;NTM;PXN;NEDD4L;LTBP2;C12ORF61;RASAL2;LPP;GLIS1;RTN4;CORO1C;ZFP36L1;FAM160B1;NLN;DHX32;BLOC…
SOX9 24532713 ChIP-Seq HFSC Mouse	67/1384	1.63988e-10	8.81433e-09	0	0	2.28351	51.4503	FANK1;BCAR3;RERE;NRP1;CDKN1B;MAST4;ZMYND8;SLC2A1;FMN1;RORA;CYR61;WFDC3;ALCAM;ZMIZ1;SUFU;ITGB6;TEAD1;TNS3;ANXA2;DST;MYOF;ARHGEF19;FRMD4A;NAV2;PALLD;KCNMA1;MYH9;TAGLN2;CD44;VCL;RBKS;EPHA2;RAI14;MACF1;NFIX;AHNAK;SEMA3C;LAMA2;NTM;PRCC;PXN;PPM1H;NEDD4L;ASAP1;LPP;EGFR;SEC14L1;LMNA;ABL2;FAM180A;FLNB;MEF2D;XDH;CAMK2G;BCL9L;TCF7L2;KIRREL;CRIM1;MICAL2;ATOX1;EXT1;MYO1E;KLF6;FAM167A;EIF3K;REEP3;BCL2L1
P300 27058665 Chip-Seq ZR-75-30cells Human	85/2000	2.88236e-10	1.43009e-08	0	0	2.00472	44.0381	BCAR3;RERE;NRP1;TRIO;ITPRIP;MAML2;ZC3H4;FHL2;SLC2A1;CTSW;ETS1;TXN2;ZMIZ1;PLAU;NIPAL3;CAPN2;TEAD1;C11ORF68;S100A2;TPM4;ARHGEF19;AFAP1;C15ORF52;NEAT1;THOC6;MMP14;CCDC80;DDAH1;FRMD8;DNAJC6;PXDN;CLIP4;MYH9;TAGLN2;SEC22B;RIN2;AHDC1;STK40;CD44;VCL;EPHA2;MACF1;LEPROT;KRT80;COL13A1;SEMA3C;CDCA4;PRCC;PXN;NEDD4L;ASAP2;GLIS1;FAM160B1;C6ORF1;S100A16;BLOC1S1;LMNA;ABL2;MICALCL;HNRNPA1;MEF2D;XDH;KIRREL;GBF1;CRI…
TP53 23651856 ChIP-Seq MEFs Mouse	117/3193	6.02315e-10	2.77495e-08	0	0	1.72843	36.6949	TRIO;ZMYND8;RORA;ETS1;ELK3;NDST1;ZMIZ1;CREB3L2;HCFC1R1;LEPR;CAPN2;TNS3;IER3;CUBN;SAP30BP;FRMD4A;ACTN4;NEAT1;THOC6;CLDN6;FRMD8;COL8A1;RIN2;EPHA2;SHC3;CDCA4;MAPKAP1;ANKRD11;PXN;GLIS3;NEDD4L;LTBP2;RASAL2;LPP;GLIS1;CORO1C;ZFP36L1;ARHGAP22;NLN;SEC14L1;PDGFC;FAM180A;ECT2;STARD13;KIRREL;NEK6;LIF;CRIM1;MICAL2;SYNJ2;GNG12;FOSL1;DRAP1;EXT1;FIBP;EHD4;NF2;BCL2L1;RERE;NRP1;MAST4;ZC3H4;FHL2;SLC2A1;CTSW;SIPA1L3…
JUN 26020271 ChIP-Seq SMOOTH MUSCLE Human	83/2000	1.54156e-09	6.62873e-08	0	0	1.95755	39.7195	FANK1;RERE;ITPRIP;ZC3H4;GBE1;SERPINE1;FHL2;SLC2A1;DDX60L;HSF2BP;ETS1;ELK3;WFDC3;LOXL2;NDST1;MT2A;ALCAM;NIPAL3;CAPN2;TEAD1;PHLDA1;C11ORF68;DUSP5;ANXA2;S100A2;TPM4;TNFRSF12A;ZBTB38;NANOS3;NAV2;NEAT1;RUNX2;THOC6;CCDC80;ADORA2B;CLIP4;MALL;ADAM12;ADAM9;MALAT1;TAGLN2;SEC22B;TRIM55;STK40;CHST3;EPHA2;RAI14;BLK;SHC3;C1ORF110;LTBP2;RASAL2;CXXC5;TFPI;GLIS1;RTN4;ZFP36L1;NT5E;C6ORF1;DHX32;S100A16;BLOC1S1;LMNA…
JUND 26020271 ChIP-Seq SMOOTH MUSCLE Human	82/2000	3.4855e-09	1.40509e-07	0	0	1.93396	37.6632	FANK1;BCAR3;RERE;ITPRIP;ZC3H4;GBE1;SERPINE1;FHL2;SLC2A1;DDX60L;ETS1;ELK3;WFDC3;LOXL2;NDST1;MT2A;ALCAM;NIPAL3;CAPN2;TEAD1;PHLDA1;C11ORF68;DUSP5;S100A2;TPM4;TNFRSF12A;ITGA3;ZBTB38;NANOS3;MYEOV;MYOF;PSG1;NEAT1;RUNX2;THOC6;PSG8;ADORA2B;CLIP4;MALL;ADAM12;ADAM9;MALAT1;TAGLN2;SEC22B;TRIM55;STK40;CHST3;EPHA2;RAI14;BLK;CAMK2D;SHC3;C1ORF110;LTBP2;RASAL2;CXXC5;EGFR;ZFP36L1;C6ORF1;DHX32;S100A16;BLOC1S1;LMNA;…
SMAD4 19686287 ChIP-ChIP HaCaT Human	28/405	4.81239e-08	1.82588e-06	0	0	3.26112	54.9482	FANK1;SERPINE1;FHL2;LTBP2;RASAL2;RTN4;MT2A;ALCAM;HCFC1R1;UBTD1;CD59;ECT2;PHLDA1;ADAMTS6;TGM2;STARD13;ANXA2;S100A2;DST;SUSD1;DNTTIP1;GNG12;THOC6;KLF6;CLCF1;RBMS1;MALAT1;SEC22B
TP53 22127205 ChIP-Seq IMR90 Human	48/975	5.1918e-08	1.86039e-06	0	0	2.32221	38.9518	CAMK2D;COL13A1;MAST4;ANKRD11;GBE1;PVT1;FHL2;HSF2BP;CTSW;FRG2C;APOLD1;ELK3;ARHGAP22;MTHFD1L;CCDC85B;GNG7;PDGFC;LMNA;FAM83C;C11ORF68;SMAD3;S100A2;SUSD1;LIF;FRMD4A;ACTN4;NEAT1;GNG12;PTPN14;FOSL1;DRAP1;FIBP;MYO1E;TSPAN14;EVC;EIF3K;TBC1D4;FRMD8;AXL;PALLD;PXDN;TMEM217;AMOTL2;TGFBI;SAE1;TRIM55;BCL2L1;EPHA2
WT1 25993318 ChIP-Seq PODOCYTE Human	117/3464	7.06916e-08	2.39979e-06	0	0	1.59321	26.2321	TRIO;ITPRIP;ZMYND8;RORA;ETS1;LOXL1;MYLK;EFTUD1;TXN2;ALCAM;ZMIZ1;CREB3L2;TNS3;IER3;TGM2;CUBN;BNIP3L;MUSK;AFAP1;FRMD4A;ACTN4;NEAT1;RUNX2;OPTC;FEZ2;ADAM12;MALAT1;ADTRP;RIN2;EPHA2;MACF1;SHC3;COL13A1;MAPKAP1;ARHGEF28;NTM;NEDD4L;LTBP2;RASAL2;LPP;GLIS1;ZFP36L1;FAM160B1;SEC14L1;S100A16;PDGFC;BCL9L;WWTR1;CBX5;SMAD3;UQCC1;LIF;CRIM1;MICAL2;ARHGAP29;HMGA2;SYNJ2;GNG12;SSH1;EXT1;REEP3;NF2;TGFBI;CALM2;BCL2L1;BC…
AHR 22903824 ChIP-Seq MCF-7 Human	38/690	8.64065e-08	2.78661e-06	0	0	2.59776	42.2505	NRP1;TRIO;SEMA3C;MAPKAP1;PVT1;HSF2BP;ASAP1;SIPA1L3;EGFR;TXN2;LEPR;ITGB6;TEAD1;PHLDA1;TNS3;TCF7L2;STARD13;CBX5;DST;ZBTB38;MRPS22;MYOF;SUSD1;FRMD4A;MIR21;SYNJ2;RUNX2;EHD4;DNMBP;MLPH;ADAM12;SPATS2L;TGFBI;RIN2;CALM2;AHDC1;TRIM55;RAI14
TP63 23658742 ChIP-Seq EP156T Human	121/3652	1.12749e-07	3.46301e-06	0	0	1.56286	25.0027	TRIO;ITPRIP;MAML2;ZMYND8;SERPINE1;DDX60L;ETS1;LOXL1;ELK3;TXN2;NDST1;ALCAM;ZMIZ1;CAPN2;IER3;TGM2;MUSK;ZBTB38;PSG1;AFAP1;FRMD4A;FRMD6;CCDC80;MALL;MALAT1;RIN2;VCL;EPHA2;BLK;MACF1;C11ORF91;ANKRD11;PXN;C1ORF110;GLIS3;RTN4;CORO1C;S100A14;PPAPDC1A;WWTR1;SMAD3;NEK6;MICAL2;SYNJ2;MIR29A;GNG12;SSH1;FOSL1;EXT1;EHD4;CDK6;DNMBP;REEP3;SPATS2L;AMOTL2;NF2;TGFBI;BCL2L1;FANK1;NRP1;MAST4;FHL2;SLC2A1;FMN1;FRG2C;SIPA1…
SMAD3 22036565 ChIP-Seq ESCs Mouse	48/1020	2.00231e-07	5.87041e-06	0	0	2.21976	34.2371	BCAR3;MACF1;MAML2;COL13A1;ZMYND8;PVT1;GLIS3;SLC2A1;CRMP1;ASAP2;CXXC5;SIPA1L3;ZFP36L1;ADAMTSL1;DHX32;PPP2R4;RUSC2;ZMIZ1;PDGFC;DLGAP1;ECT2;TEAD1;TNS3;TGM2;KIRREL;CBX5;DST;NANOS3;PPP1R16A;FRMD4A;NMNAT2;ACTN4;NAV2;NEAT1;EXT1;CDK6;EVC;REEP3;DLC1;MALL;MYH9;NF2;SKAP1;ERGIC1;AHDC1;BCL2L1;EPHA2;RAI14
ELK3 25401928 ChIP-Seq HUVEC Human	76/2000	3.36993e-07	9.45046e-06	0	0	1.79245	26.7133	NRP1;ITPRIP;ZMYND8;SERPINE1;FHL2;SLC2A1;CTSW;FRG2C;CYR61;LOXL1;ELK3;PLAU;NIPAL3;ITGB6;PHLDA1;IER3;C11ORF68;TGM2;DUSP5;S100A2;TPM4;TNFRSF12A;MYEOV;ARHGEF19;C15ORF52;MIR21;NEAT1;DUSP7;DDAH1;OPTC;FRMD8;MALL;RDH5;MALAT1;TAGLN2;ITGA5;HNRNPH3;SEC22B;TRIM55;STK40;CD44;CHST3;SHC3;AHNAK;C14ORF79;PRCC;LTBP2;ZFP36L1;ARHGAP22;C6ORF1;S100A16;CCDC85B;LMNA;FAM180A;FLNB;HNRNPA1;ECT2;MEF2D;BCL9L;TCF7L2;NEK6;SUSD1…
KLF4 26769127 Chip-Seq PDAC-Cell line Human	76/2000	3.36993e-07	9.05669e-06	0	0	1.79245	26.7133	BCAR3;RERE;NRP1;CDKN1B;ITPRIP;MAML2;ZC3H4;ZMYND8;SERPINE1;SLC2A1;ETS1;CYR61;ZMIZ1;PLAU;CREB3L1;NIPAL3;ANKRD1;CAPN2;DUSP5;S100A2;TPM4;AKR1E2;AFAP1;MIRLET7I;C15ORF52;MIR21;THOC6;MMP14;DDAH1;CLDN9;ADORA2B;CLIP4;RDH5;MYH9;TAGLN2;SEC22B;MET;STK40;VCL;CHST3;EPHA2;SEMA7A;LEPROT;KRT80;SHC3;C11ORF91;ANKRD11;PRCC;PXN;FAM160B1;ARHGAP22;DHX32;SEC14L1;S100A16;CCDC85B;ABL2;FLNB;CD59;MEF2D;KRTAP2-1;CAMK2G;WWTR1…
NUCKS1 24931609 ChIP-Seq HEPATOCYTES Mouse	33/588	4.1493e-07	1.07052e-05	0	0	2.64729	38.9023	CAMK2D;CDKN1B;PXN;SLC2A1;NEDD4L;ASAP1;ASAP2;ETS1;EGFR;CYR61;ZFP36L1;PPP2R4;ZMIZ1;CAPN2;ERC1;HNRNPA1;MEF2D;DUSP5;SMAD3;ITGA3;GBF1;HMGA1;CFLAR;ACTN4;HIPK2;SSH1;MMP14;CDK6;TBC1D4;ITGA5;MET;CALM2;VCL
UBF1/2 26484160 Chip-Seq HMEC-DERIVED Human	75/2000	6.83294e-07	1.69509e-05	0	0	1.76887	25.1115	RERE;ITPRIP;MAML2;ZMYND8;CTSW;ETS1;CYR61;LOXL1;ELK3;PLAU;SUFU;NIPAL3;ERC1;TEAD1;C11ORF68;MIR193A;DUSP5;C5ORF56;S100A2;TPM4;MYEOV;C10ORF55;MIR21;NEAT1;DUSP7;THOC6;MMP14;DDAH1;DNAJC6;KCNMA1;RDH5;ITGA5;AHDC1;STK40;CD44;CHST3;EPHA2;SEMA7A;LEPROT;AHNAK;NEDD4L;ASAP2;APOLD1;GLIS1;IGSF9;FAM160B1;ARHGAP22;SEC14L1;MTHFD1L;BLOC1S1;LMNA;CD59;S100A14;CYC1;MEF2D;BCL9L;WWTR1;TCF7L2;KIRREL;NEK6;MICAL2;ARHGAP29;L…
ATF3 27146783 Chip-Seq COLON Human	75/2000	6.83294e-07	1.63231e-05	0	0	1.76887	25.1115	MIR30A;GPAA1;ZMYND8;FHL2;DDX60L;ETS1;CYR61;ELK3;MT2A;ALCAM;PLAU;MFSD3;CAPN2;TEAD1;C11ORF68;BNIP3L;S100A2;TNFRSF12A;NANOS3;C15ORF52;MIR21;PDCD1LG2;NEAT1;THOC6;CLIP4;MALL;ADAM9;MYH9;TAGLN2;ITGA5;TRIM55;STK40;EPHA2;LRRC14;CAMK2D;KRT80;SHC3;SEMA3C;C14ORF79;C11ORF91;ANKRD11;PRCC;NEDD4L;APOLD1;RTN4;CORO1C;C6ORF1;DHX32;MTHFD1L;S100A16;LMNA;ABL2;FAM180A;FLNB;KRTAP2-4;CD59;S100A14;MICALCL;MEF2D;CAMK2G;BCL…
RELA 24523406 ChIP-Seq FIBROSARCOMA Human	51/1182	1.11367e-06	2.56542e-05	0	0	2.03525	27.8988	BCAR3;ITPRIP;MAML2;SERPINE1;MYLK;NDST1;ALCAM;PLAU;PHLDA1;IER3;TGM2;DUSP5;S100A2;TPM4;C15ORF52;FRMD4A;NAV2;KCNMA1;RDH5;MYH9;TRIM55;STK40;CD44;RBKS;CD63;SHC3;AHNAK;ASAP1;C12ORF61;CXXC5;EGFR;ZFP36L1;BLOC1S1;LMNA;S100A13;CD59;ECT2;BCL9L;TCF7L2;CBX5;NEK6;CFLAR;ATOX1;FOSL1;TSPAN14;CDK6;CLCF1;HDGF;AMOTL2;VIM;BCL2L1
FOXA1 26769127 Chip-Seq PDAC-Cell line Human	74/2000	1.36338e-06	3.03234e-05	0	0	1.74528	23.571	BCAR3;RERE;NRP1;MAST4;ZMYND8;MYPN;CYR61;RPSAP52;MT2A;ALCAM;ZMIZ1;CREB3L1;NIPAL3;ANKRD1;CAPN2;TEAD1;PHLDA1;DUSP5;ANXA2;S100A2;FAM24B;TNFRSF12A;MYOF;AFAP1;MIRLET7I;MIR21;NAV2;CLDN9;CLIP4;RDH5;MYH9;MALAT1;TAGLN2;HNRNPH3;STK40;VCL;EPHA2;KRT80;AHNAK;CDCA4;C11ORF91;PRCC;PPM1H;C12ORF61;ZFP36L1;FAM160B1;ARHGAP22;NT5E;DHX32;S100A16;ABL2;CD59;XDH;ATP6V0A1;BCL9L;WWTR1;TCF7L2;NEK6;GBF1;CRIM1;PDE4DIP;GNG12;PT…
TP53 18474530 ChIP-ChIP U2OS Human	39/827	2.85632e-06	6.14109e-05	0	0	2.22445	28.3973	NRP1;KRT80;SEMA3C;LAMA2;FHL2;SLC2A1;RORA;ASAP1;HDAC9;TRAM2;RTN4;ADAMTSL1;ALCAM;MTHFD1L;PDGFC;CAPN2;PPAPDC1A;TEAD1;FAM83C;CAMK2G;CMTM7;ANXA2;S100A2;PSG1;MICAL2;PTPN14;PSG8;TSPAN14;FRMD6;EVC;ADORA2B;AXL;KCNMA1;RBMS1;NF2;TGFBI;TRIM55;EPHA2;ASB1
PPARD 21283829 ChIP-Seq MYOFIBROBLAST Human	110/3447	3.444e-06	7.16574e-05	0	0	1.50527	18.9347	TRIO;MAML2;UPK2;SERPINE1;HSF2BP;ETS1;MYLK;LOXL2;NDST1;RUSC2;ZMIZ1;CREB3L1;LEPR;CAPN2;PHLDA1;TNS3;TGM2;S100A2;MUSK;ZBTB38;FRMD4A;ACTN4;TTC7A;NEAT1;FRMD8;ADAM12;MALAT1;RIN2;VCL;SEMA7A;NTM;PXN;GLIS3;NEDD4L;ZFP36L1;FAM160B1;ARHGAP22;SEC14L1;ATP6V0A1;BCL9L;STARD13;CBX5;SMAD3;NEK6;NR2F1;MICAL2;ARHGAP29;GNG12;FOSL1;DRAP1;EXT1;REEP3;AMOTL2;TGFBI;CALM2;MIR29B1;RERE;NRP1;GPAA1;GBE1;SLC2A1;FMN1;CYR61;MRPL33…
GATA2 21666600 ChIP-Seq HMVEC Human	39/837	3.79978e-06	7.65893e-05	0	0	2.19788	27.4307	BCAR3;KRT80;MAST4;C14ORF79;SERPINE1;RASAL2;ASAP2;TFPI;TRAM2;ADAMTSL1;ARHGAP22;MT2A;PLAU;LMNA;LEPR;ANKRD1;CAPN2;DLGAP1;CD59;ADAMTS6;ATP6V0A1;TGM2;DUSP5;STARD13;DST;ZBTB38;C15ORF52;MICAL2;FRMD4A;SYNJ2;CFLAR;PDCD1LG2;TTC7A;NAV2;MYO1E;KLF6;DDAH1;KCNMA1;STK40
CEBPD 21427703 ChIP-Seq 3T3-L1 Mouse	65/1735	4.46394e-06	8.72497e-05	0	0	1.76717	21.7706	NRP1;CDKN1B;MAST4;GBE1;FMN1;ETS1;CYR61;MYLK;MRPL33;ZMIZ1;CREB3L1;TEAD1;PHLDA1;TNS3;TGM2;CUBN;ANXA2;TPM4;MUSK;FRMD4A;KCNAB1;MIR21;ACTN4;NEAT1;CCDC80;PALLD;KCNMA1;ADAM12;RBMS1;MALAT1;SEC22B;RIN2;ERGIC1;STK40;RAI14;LRRC14;KRT80;NFIX;SEMA3C;PVT1;GLIS3;ASAP1;CXXC5;LPP;EGFR;ZFP36L1;ATP6AP1L;ARHGAP22;NT5E;PDGFC;FILIP1L;XDH;ATP6V0A1;STARD13;SUSD1;CRIM1;NMNAT2;DCBLD2;HIPK2;EXT1;KLF6;REEP3;VIM;CALM2;LIMS1
ESR2 21235772 ChIP-Seq MCF-7 Human	25/424	4.60188e-06	8.73004e-05	0	0	2.78124	34.1788	MACF1;PVT1;SLC2A1;MYPN;IGSF9;RUSC2;ANKRD1;UBTD1;FLNB;TNS3;CAMK2G;IER3;TGM2;BCL9L;TNFRSF12A;MYEOV;NAV2;HIPK2;CDK6;CLDN9;CLCF1;KCNMA1;MYH9;ITGA5;EPHA2
CSB 26484114 Chip-Seq FIBROBLAST Human	72/2000	5.16982e-06	9.52724e-05	0	0	1.69811	20.6706	TRIO;CDKN1B;MAML2;ZMYND8;FHL2;SLC2A1;RORA;CYR61;LOXL1;FLOT1;ERC1;TNS3;C11ORF68;TGM2;MIR193A;ANXA2;ITGA3;MIR21;PDCD1LG2;NEAT1;MRPL52;FRMD6;EVC;CCDC80;OPTC;DNAJC6;ADORA2B;ADAM12;EFHC1;MYH9;MALAT1;SEC22B;RIN2;SKAP1;AHDC1;TRIM55;NFIX;PDE1C;MAPKAP1;LTBP2;CUZD1;EGFR;RTN4;ZFP36L1;ARHGAP22;SEC14L1;CCDC85B;PDGFC;FLNB;KRTAP2-4;CD59;MEF2D;FAM83C;WWTR1;CRIM1;ARHGAP29;PDE4DIP;SYNJ2;CFLAR;GNG12;PTPN14;FOSL1;EX…
PPARG 20887899 ChIP-Seq 3T3-L1 Mouse	112/3565	5.69307e-06	0.000102001	0	0	1.48191	17.896	MIR30A;MAML2;ZMYND8;SERPINE1;ETS1;LOXL1;MYLK;ALCAM;RUSC2;ZMIZ1;CREB3L1;CREB3L2;HCFC1R1;PHLDA1;TNS3;TGM2;TPM4;MUSK;ZBTB38;DNTTIP1;AFAP1;FRMD4A;ACTN4;NEAT1;RUNX2;FRMD6;BTD;CCDC80;FRMD8;RIN2;ANKRD11;GLIS3;NEDD4L;LTBP2;LPP;ZFP36L1;FAM160B1;NLN;PDGFC;FAM180A;ATP6V0A1;BCL9L;WWTR1;STARD13;NEK6;CRIM1;ARHGAP29;SYNJ2;SSH1;FOSL1;REEP3;AMOTL2;BCL2L1;FANK1;BCAR3;NRP1;MAST4;ZC3H4;FHL2;SLC2A1;TRAM2;CYR61;MRPL33…
PRDM14 21183938 ChIP-Seq MESCs Mouse	70/1944	7.11155e-06	0.000123972	0	0	1.6985	20.1337	FANK1;BCAR3;CDKN1B;MAST4;CYR61;ELK3;TXN2;ZMIZ1;SUFU;SIX3;FLOT1;TEAD1;PHLDA1;TNS3;CUBN;ANXA2;MYOF;NAV2;MRPL52;BTD;FRMD8;DNAJC6;COL8A1;TAGLN2;ITGA5;ERGIC1;AHDC1;STK40;CHST3;EPHA2;RAI14;MACF1;COL13A1;MAPKAP1;PVT1;GLIS3;NEDD4L;CRMP1;ASAP2;CXXC5;LPP;APOLD1;ZFP36L1;NT5E;SEC14L1;MTHFD1L;GNG7;S100A14;ATP6V0A1;BCL9L;TCF7L2;STARD13;KIRREL;LIF;NMNAT2;PTPN14;SSH1;EXT1;KLF7;MYO1E;KLF6;TSPAN14;CDK6;DNMBP;EIF3K…
TFAP2C 20629094 ChIP-Seq MCF-7 Human	49/1203	8.93682e-06	0.000151691	0	0	1.9213	22.3357	BCAR3;TRIO;MAST4;UPK2;FHL2;SIPA1L3;WFDC3;PLAU;NIPAL3;FLOT1;TEAD1;TNS3;TPM4;ITGA3;NANOS3;MYOF;PPP1R16A;AFAP1;ACTN4;FRMD6;KCNMA1;RARB;ERGIC1;CHST3;CAMK2D;SEMA3C;ANKRD11;PVT1;LTBP2;ASAP1;LPP;IGSF9;CORO1C;S100A16;GNG7;LMNA;UBTD1;HS1BP3;FLNB;MEF2D;CAMK2G;BCL9L;SMAD3;CADPS;SYNJ2;MYO1E;TSPAN14;MLPH;SAE1
SMAD4 21799915 ChIP-Seq A2780 Human	83/2464	1.11382e-05	0.000184209	0	0	1.58892	18.1218	FANK1;BCAR3;RERE;NRP1;MAML2;MAST4;ZC3H4;FHL2;TRAM2;CYR61;LOXL1;ADAMTSL1;ALCAM;SUFU;SIX3;LEPR;DLGAP1;ERC1;TEAD1;CUBN;DST;ZBTB38;AKR1E2;AFAP1;FRMD4A;KCNAB1;PDCD1LG2;CCDC80;DDAH1;OPTC;DNAJC6;ADORA2B;PALLD;KCNMA1;SEC22B;MET;RIN2;SKAP1;CHST3;BLK;SHC3;PXN;C1ORF110;GLIS3;PPM1H;ASAP1;RASAL2;LPP;CUZD1;EGFR;GLIS1;ZFP36L1;ATP6AP1L;FLNB;CD59;PPAPDC1A;C22ORF26;ECT2;XDH;WWTR1;TM4SF18;STARD13;KIRREL;CADPS;MICAL…
SMAD3 21741376 ChIP-Seq HESCs Human	56/1460	1.14209e-05	0.000184162	0	0	1.80925	20.5894	BCAR3;FMN1;FRG2C;ETS1;TXN2;ADAMTSL1;ZMIZ1;ANKRD1;FLOT1;ITGB6;IER3;CUBN;DUSP5;S100A2;DST;MYOF;AFAP1;PALLD;KCNMA1;CLIP4;TAGLN2;ITGA5;HNRNPH3;EPHA2;BLK;SEMA7A;AHNAK;ANKRD11;PVT1;NTM;PXN;PPM1H;NEDD4L;LTBP2;C12ORF61;RASAL2;HDAC9;APOLD1;ARHGAP22;FLNB;FILIP1L;XDH;CAMK2G;BCL9L;TCF7L2;STARD13;SMAD3;MICAL2;HMGA2;KLF7;KLF6;FAM167A;DNMBP;DLC1;HDGF;BCL2L1
ESR1 22446102 ChIP-Seq UTERUS Mouse	68/1916	1.57897e-05	0.000248398	0	0	1.67409	18.5089	BCAR3;RERE;MAML2;MAST4;GBE1;FHL2;RORA;RXFP1;TRAM2;SIPA1L3;MRPL33;LOXL2;ADAMTSL1;ALCAM;RUSC2;LEPR;DLGAP1;ERC1;TEAD1;TNS3;CUBN;ANXA2;DST;MUSK;MRPS22;SSR3;AFAP1;ACTN4;PDCD1LG2;CCDC80;DDAH1;TBC1D4;PALLD;FEZ2;KCNMA1;ADAM12;RARB;COL8A1;RBMS1;MYH9;VCL;CAMK2D;AHNAK;SEMA3C;GLIS3;PPM1H;NEDD4L;CRMP1;LPP;EGFR;GLIS1;RTN4;ZFP36L1;NLN;MTHFD1L;FLNB;XDH;TCF7L2;STARD13;MICAL2;SYNJ2;PTPN14;SSH1;MYO1E;MLPH;DLC1;AMOT…
ARNT 22903824 ChIP-Seq MCF-7 Human	43/1029	1.79339e-05	0.000275413	0	0	1.97114	21.5422	NRP1;TRIO;SEMA3C;MAPKAP1;GBE1;PVT1;FMN1;HSF2BP;ASAP1;SIPA1L3;EGFR;TXN2;LEPR;ITGB6;FILIP1L;TEAD1;PHLDA1;TNS3;TCF7L2;STARD13;CBX5;DST;ZBTB38;MRPS22;MYOF;SUSD1;FRMD4A;MIR21;SYNJ2;GNG12;RUNX2;EHD4;CDK6;DNMBP;MLPH;ADAM12;SPATS2L;TGFBI;RIN2;CALM2;AHDC1;TRIM55;RAI14
P63 26484246 Chip-Seq KERATINOCYTES Human	70/2000	1.83542e-05	0.000275312	0	0	1.65094	18.0046	CDKN1B;ZC3H4;ZMYND8;GBE1;SERPINE1;GPT;SIPA1L3;ELK3;NDST1;MT2A;CREB3L2;NIPAL3;CAPN2;IER3;C11ORF68;DUSP5;S100A2;MRPS22;MYOF;PSG1;ARHGEF19;C10ORF55;NEAT1;MMP14;FRMD6;FRMD8;ADORA2B;PALLD;RARB;MALAT1;TAGLN2;TRIM55;STK40;RBKS;CHST3;EPHA2;AHNAK;SEMA3C;CDCA4;C11ORF91;MAPKAP1;PXN;LTBP2;RASAL2;IGSF9;CORO1C;ZFP36L1;RECQL4;SEC14L1;SH3TC2;KRTAP2-4;CD59;S100A14;C22ORF26;FAM83C;CAMK2G;BCL9L;MON2;SMAD3;HMGA1;CFL…
KLF6 26769127 Chip-Seq PDAC-Cell line Human	70/2000	1.83542e-05	0.000269055	0	0	1.65094	18.0046	BCAR3;RERE;NRP1;TRIO;CDKN1B;ITPRIP;MAML2;FHL2;SLC2A1;FMN1;CYR61;ELK3;ZMIZ1;PLAU;SUFU;NIPAL3;CAPN2;TEAD1;PHLDA1;C11ORF68;TGM2;DUSP5;S100A2;ITGA3;MYEOV;MYOF;AKR1E2;AFAP1;MIRLET7I;THOC6;DDAH1;CLIP4;TRIM55;STK40;CHST3;COL13A1;AHNAK;ASAP2;CXXC5;RTN4;ZFP36L1;FAM160B1;DHX32;SEC14L1;S100A16;CCDC85B;ABL2;CD59;S100A14;MEF2D;CAMK2G;BCL9L;TCF7L2;LIF;CRIM1;GNG12;HIPK2;FOSL1;KLF7;KLF6;TSPAN14;WEE1;EHD4;DNMBP;C…
KDM2B 26808549 Chip-Seq SUP-B15 Human	70/2000	1.83542e-05	0.000263076	0	0	1.65094	18.0046	RERE;NRP1;CDKN1B;SERPINE1;SLC2A1;RPSAP52;ALCAM;ZMIZ1;PLAU;SIX3;CAPN2;PHLDA1;MIR193A;SAP30BP;ANXA2;ITGA3;MYEOV;MMP14;CLDN9;DNAJC6;PXDN;MYH9;TAGLN2;SEC22B;AHDC1;TRIM55;STK40;VCL;CHST3;EPHA2;RAI14;LRRC14;SEMA7A;CAMK2D;NFIX;AHNAK;CDCA4;CRMP1;ASAP1;ASAP2;CXXC5;APOLD1;RTN4;CORO1C;CCDC85B;LMNA;UBTD1;CD59;FILIP1L;C22ORF26;ATP6V0A1;BCL9L;CMTM7;TCF7L2;NR2F1;HMGA1;HMGA2;PDE4DIP;GNG12;PTPN14;FOSL1;FIBP;TSPAN…
RACK7 27058665 Chip-Seq MCF-7 Human	70/2000	1.83542e-05	0.000257357	0	0	1.65094	18.0046	BCAR3;NRP1;ITPRIP;SLC2A1;CYR61;ELK3;MT2A;ZMIZ1;CREB3L1;NIPAL3;C11ORF68;S100A2;TPM4;TNFRSF12A;MYOF;ARHGEF19;AFAP1;C15ORF52;MIR21;ACTN4;NEAT1;TBC1D4;FRMD8;ADORA2B;MYH9;TAGLN2;HNRNPH3;SEC22B;AHDC1;STK40;CD44;VCL;EPHA2;CD63;KRT80;AHNAK;PRCC;PXN;NEDD4L;CXXC5;RTN4;CORO1C;ZFP36L1;ARHGAP22;C6ORF1;SEC14L1;S100A16;CCDC85B;LMNA;S100A13;FLNB;S100A14;HNRNPA1;CAMK2G;TCF7L2;NR2F1;CRIM1;ARHGAP29;NMNAT2;GNG12;SSH…
SMAD4 21741376 ChIP-Seq HESCs Human	89/2738	1.99423e-05	0.000273677	0	0	1.53328	16.5941	BCAR3;NRP1;ZMYND8;FRG2C;ETS1;CYR61;EFTUD1;TXN2;ADAMTSL1;FGF5;ALCAM;RUSC2;ZMIZ1;FLOT1;ITGB6;TEAD1;IER3;CUBN;DUSP5;S100A2;DST;MYOF;AFAP1;FRMD4A;NAV2;TBC1D4;ADORA2B;PALLD;KCNMA1;CLIP4;COL8A1;MYH9;TAGLN2;SKAP1;ERGIC1;STK40;EPHA2;BLK;SEMA7A;NFIX;AHNAK;PDE1C;LAMA2;MAPKAP1;ANKRD11;PVT1;NTM;PXN;PPM1H;NEDD4L;LTBP2;C12ORF61;RASAL2;ASAP2;HDAC9;APOLD1;ARHGAP22;MTHFD1L;SH3TC2;LMNA;FAM180A;FLNB;PPAPDC1A;FILIP1…
RUNX2 24764292 ChIP-Seq MC3T3 Mouse	69/2000	3.37281e-05	0.000453221	0	0	1.62736	16.7572	MIR30A;CDKN1B;ZC3H4;GBE1;SERPINE1;FHL2;TRAM2;CYR61;LOXL2;ZMIZ1;ANKRD1;CAPN2;PHLDA1;TNS3;IER3;TGM2;DUSP5;ANXA2;TPM4;TNFRSF12A;MYOF;ARHGEF19;MIRLET7I;NEAT1;CLDN11;MMP14;FRMD6;CCDC80;PXDN;MALL;COL8A1;MYH9;MALAT1;TAGLN2;CAMK2D;AHNAK;ASAP1;RTN4;CORO1C;ZFP36L1;FAM160B1;SEC14L1;S100A16;PDGFC;LMNA;FAM180A;UBTD1;FLNB;IGF2BP3;ECT2;XDH;ATP6V0A1;TCF7L2;LIF;MIR29A;PTPN14;HIPK2;FOSL1;KLF7;WEE1;CDK6;MLPH;AXL;CL…
SMC1 22415368 ChIP-Seq MEFs Mouse	69/2000	3.37281e-05	0.000443971	0	0	1.62736	16.7572	BCAR3;RERE;GPAA1;FHL2;SLC2A1;RORA;LOXL1;NDST1;ALCAM;ZMIZ1;CREB3L1;CAPN2;PHLDA1;ADAMTS6;ITGA3;MYOF;AFAP1;MIRLET7I;MIR21;DUSP7;MRPL52;FRMD6;TBC1D4;ADORA2B;RARB;ITGA7;RDH5;MYH9;MALAT1;TAGLN2;MET;RIN2;RAI14;CAMK2D;AHNAK;SEMA3C;NEDD4L;ASAP1;ASAP2;EGFR;APOLD1;GLIS1;IGSF9;RTN4;ARHGAP22;SEC14L1;MTHFD1L;BLOC1S1;GNG7;PDGFC;FAM83C;BCL9L;LRRC24;KIRREL;SMAD3;NR2F1;LIF;CRIM1;DCBLD2;EXT1;FIBP;KLF7;MYO1E;KLF6;DL…
MYB 21317192 ChIP-Seq ERMYB Mouse	39/923	3.52059e-05	0.000454157	0	0	1.99309	20.4377	TRIO;MAML2;SEMA3C;CDCA4;GBE1;PPM1H;LPP;RTN4;ZFP36L1;NT5E;ALCAM;SEC14L1;MTHFD1L;LMNA;CAPN2;FLOT1;PHLDA1;TNS3;XDH;IER3;CMTM7;TCF7L2;SYNJ2;ACTN4;NEAT1;GNG12;CLDN11;KLF7;KLF6;FRMD6;CDK6;BTD;DNMBP;ADORA2B;RBMS1;MYH9;ATXN10;CALM2;VCL
PAX3-FKHR 20663909 ChIP-Seq RHABDOMYOSARCOMA Human	43/1063	3.85584e-05	0.000487651	0	0	1.90809	19.3926	BCAR3;CAMK2D;TRIO;SEMA3C;ZMYND8;GBE1;C1ORF110;FHL2;PPM1H;NEDD4L;FMN1;RORA;HSF2BP;RASAL2;HDAC9;TRAM2;ETS1;LOXL1;ADAMTSL1;ALCAM;ZMIZ1;PDGFC;HS1BP3;FLNB;TNS3;TCF7L2;STARD13;DST;GBF1;CADPS;NR2F1;HMGA2;PDE4DIP;FRMD4A;NAV2;RUNX2;KLF7;WEE1;CDK6;CCDC80;PXDN;KCNMA1;MET
NFIB 24661679 ChIP-Seq LUNG Mouse	28/573	4.03187e-05	0.000500107	0	0	2.30498	23.3234	RERE;COL13A1;ANKRD11;RORA;CYR61;ZFP36L1;RUSC2;SUFU;PDGFC;FAM180A;IGF2BP3;FILIP1L;STARD13;SUSD1;DNTTIP1;HMGA1;ARHGEF19;EXT1;KLF6;FAM167A;DNMBP;TMEM217;RARB;MALAT1;AMOTL2;HNRNPH3;SEC22B;CALM2
FOXP2 23625967 ChIP-Seq PFSK-1 AND SK-N-MC Human	37/863	4.14645e-05	0.000504615	0	0	2.02234	20.4068	SEMA7A;AHNAK;C14ORF79;SERPINE1;HSF2BP;ASAP1;TFPI;ETS1;TXN2;RUSC2;ZMIZ1;S100A16;PDGFC;IGF2BP3;CYC1;TNS3;TGM2;MIR193A;BNIP3L;SMAD3;MIR619;LINC00173;NR2F1;LIF;SYNJ2;ACTN4;PTPN14;DRAP1;EXT1;FIBP;FAM167A;DNAJC6;PXDN;TRIM55;STK40;RAI14;ASB1
HNF4A 19822575 ChIP-Seq HepG2 Human	167/6083	4.39882e-05	0.000525414	0	0	1.29498	12.9907	TRIO;MAML2;ZMYND8;SERPINE1;RORA;HSF2BP;MYLK;ELK3;EFTUD1;NDST1;MT2A;ALCAM;ZMIZ1;CREB3L2;LEPR;CAPN2;TNS3;TGM2;TPM4;ZBTB38;DNTTIP1;AFAP1;FRMD4A;ACTN4;TTC7A;CLDN6;CLDN9;FRMD8;RIN2;SKAP1;VCL;EPHA2;RAI14;MACF1;SEMA7A;COL13A1;PDE1C;MAPKAP1;ANKRD11;PXN;GLIS3;NEDD4L;LTBP2;RASAL2;LPP;RTN4;CORO1C;ARHGAP22;NLN;SEC14L1;S100A16;S100A13;ABL2;ATP6V0A1;BCL9L;WWTR1;STARD13;SMAD3;NEK6;NR2F1;CRIM1;MICAL2;ARHGAP29;HM…
UBF1/2 26484160 Chip-Seq HMECs Human	68/2000	6.09426e-05	0.00071469	0	0	1.60377	15.5656	BCAR3;RERE;NRP1;ITPRIP;ZMYND8;LOXL2;TXN2;RPSAP52;ALCAM;ZMIZ1;PLAU;PHLDA1;IER3;DUSP5;S100A2;TPM4;ITGA3;MYEOV;MIRLET7I;C15ORF52;NEAT1;MMP14;PALLD;KCNMA1;ADAM12;MALAT1;SEC22B;CHST3;EPHA2;SEMA7A;LEPROT;CAMK2D;PRCC;PPM1H;ASAP1;APOLD1;GLIS1;RTN4;PBLD;ZFP36L1;FAM160B1;ARHGAP22;NT5E;SEC14L1;LMNA;ABL2;UBTD1;FLNB;MICALCL;C22ORF26;FAM83C;CMTM7;WWTR1;TCF7L2;MICAL2;ARHGAP29;PDE4DIP;PTPN14;FOSL1;KLF6;TSPAN14;W…
SMAD 19615063 ChIP-ChIP OVARY Human	11/124	6.75094e-05	0.000777564	0	0	4.18442	40.184	CAMK2D;SMAD3;DDAH1;ADORA2B;DNAJC6;MICAL2;HSF2BP;LTBP2;CFLAR;HDAC9;GLIS1
FOXM1 26100407 CHIP-SEQ Hek293 flp-in Human	66/1934	7.12294e-05	0.000806016	0	0	1.60972	15.3722	RERE;NRP1;TRIO;CDKN1B;MAML2;MAST4;ZC3H4;ZMYND8;SLC2A1;FMN1;DDX60L;SIPA1L3;ETS1;LOXL1;MFSD3;CAPN2;ERC1;ADAMTS6;MIR193A;DUSP5;DST;AFAP1;FRMD4A;MIR21;ACTN4;NAV2;NEAT1;RUNX2;FRMD6;OPTC;DNAJC6;KCNMA1;ADAM12;RBMS1;MALAT1;TAGLN2;CHST3;RAI14;LEPROT;CAMK2D;SEMA3C;PPM1H;NEDD4L;TFPI;ATP6AP1L;LMNA;HS1BP3;IGF2BP3;FILIP1L;C22ORF26;ECT2;WWTR1;NR2F1;HMGA2;PDE4DIP;CFLAR;MRPL24;PTPN14;DCBLD2;EXT1;KLF6;WEE1;REEP3;D…
TCF7L2 21901280 ChIP-Seq H4IIE Rat	41/1023	7.21468e-05	0.000802322	0	0	1.89048	18.0292	RERE;CDKN1B;NFIX;PRCC;RORA;ASAP1;MYPN;EGFR;IGSF9;PBLD;TXN2;RECQL4;ALCAM;PPP2R4;ZMIZ1;SUFU;GNG7;CREB3L2;PDGFC;UBTD1;DLGAP1;TEAD1;IER3;BCL9L;WWTR1;STARD13;CRIM1;PTPN14;HIPK2;MRPL52;EXT1;CDK6;BTD;OPTC;FRMD8;DLC1;RBMS1;AMOTL2;RIN2;SKAP1;RAI14
ERA 27197147 Chip-Seq ENDOMETRIOID-ADENOCARCINOMA Human	42/1073	9.91745e-05	0.0010842	0	0	1.84635	17.0208	C8ORF46;MIR29B1;NRP1;CDCA4;ZMYND8;GBE1;PRCC;FHL2;FMN1;CXXC5;EGFR;MRPL33;ZFP36L1;ALCAM;SEC14L1;ZMIZ1;PDGFC;IGF2BP3;TNS3;FAM83C;IER3;TGM2;CMTM7;KIRREL;SMAD3;NEK6;SSR3;CADPS;LIF;CRIM1;NEAT1;EXT1;KLF6;MLPH;OPTC;PALLD;DLC1;PXDN;KCNMA1;SPATS2L;SKAP1;CD44
DACH1 20351289 ChIP-Seq MDA-MB-231 Human	59/1698	0.000111486	0.00119847	0	0	1.639	14.9175	BCAR3;GPAA1;ZMYND8;TRAM2;WFDC3;MT2A;ALCAM;ZMIZ1;SUFU;MFSD3;FLOT1;ERC1;TEAD1;PHLDA1;C11ORF68;ITGA3;DNTTIP1;TTC7A;NAV2;THOC6;CLDN6;HNRNPH3;VCL;RBKS;EPHA2;RAI14;LRRC14;SEMA7A;ASAP2;CORO1C;ZFP36L1;ATP6AP1L;RECQL4;NT5E;C6ORF1;SEC14L1;EXOSC4;CCDC85B;S100A13;UBTD1;IGF2BP3;CYC1;ATP6V0A1;LRRC24;SMAD3;CRIM1;HMGA1;HMGA2;DCBLD2;HIPK2;SSH1;FOSL1;EXT1;FIBP;KLF7;DNMBP;REEP3;CALM2;BCL2L1
DROSHA 22980978 ChIP-Seq HELA Human	23/456	0.000123147	0.00130213	0	0	2.37918	21.4177	TRIO;SHC3;COL13A1;AFAP1;HSF2BP;SYNJ2;TTC7A;ASAP2;NEAT1;ARHGAP22;MLPH;DDAH1;ADORA2B;AXL;PALLD;GNG7;PXDN;ADAM12;RARB;DLGAP1;SAE1;RIN2;EPHA2
FOXM1 26456572 ChIP-Seq MCF-7 Human	66/2000	0.000189041	0.00196664	0	0	1.5566	13.3456	MIR29B1;NRP1;MAML2;MAST4;ZMYND8;SLC2A1;DDX60L;HSF2BP;MYPN;CYR61;LOXL1;ALCAM;CREB3L1;CREB3L2;CAPN2;ITGB6;TEAD1;SAP30BP;ANXA2;DST;AFAP1;MIR21;NAV2;CLDN11;FRMD6;BTD;CLDN9;FEZ2;PXDN;CLIP4;MALL;RBMS1;MET;RIN2;MACF1;KRT80;SEMA3C;PDE1C;MAPKAP1;PPM1H;ASAP1;TFPI;APOLD1;FAM160B1;SEC14L1;FAM180A;MICALCL;FILIP1L;ECT2;TM4SF18;STARD13;SMAD3;CADPS;CRIM1;HMGA2;PDE4DIP;PTPN14;HIPK2;EXT1;KLF6;CDK6;SPATS2L;HDGF;AMO…
TBX20 22080862 ChIP-Seq HEART Mouse	66/2000	0.000189041	0.00193542	0	0	1.5566	13.3456	MIR30A;NRP1;TRIO;MAST4;ZC3H4;ZMYND8;SLC2A1;ETS1;MYPN;CYR61;ELK3;MRPL33;LOXL2;ADAMTSL1;NDST1;PPP2R4;LEPR;ANKRD1;TEAD1;PHLDA1;TGM2;ITGA3;SSR3;ARHGEF19;KCNAB1;NAV2;NEAT1;RUNX2;CCDC80;PALLD;PXDN;RARB;RBMS1;MALAT1;SEC22B;AHDC1;STK40;EPHA2;BLK;PDE1C;CDCA4;CRMP1;ASAP2;CXXC5;PBLD;ZFP36L1;ATP6AP1L;NT5E;SEC14L1;LMNA;HS1BP3;S100A14;FILIP1L;MEF2D;XDH;CAMK2G;BCL9L;STARD13;SMAD3;CRIM1;MICAL2;PTPN14;FIBP;TSPAN1…
TBX20 22328084 ChIP-Seq HEART Mouse	66/2000	0.000189041	0.00190518	0	0	1.5566	13.3456	MIR30A;NRP1;TRIO;MAST4;ZC3H4;ZMYND8;SLC2A1;ETS1;MYPN;CYR61;ELK3;MRPL33;LOXL2;ADAMTSL1;NDST1;PPP2R4;LEPR;ANKRD1;TEAD1;PHLDA1;TGM2;ITGA3;SSR3;ARHGEF19;KCNAB1;NAV2;NEAT1;RUNX2;CCDC80;PALLD;PXDN;RARB;RBMS1;MALAT1;SEC22B;AHDC1;STK40;EPHA2;BLK;PDE1C;CDCA4;CRMP1;ASAP2;CXXC5;PBLD;ZFP36L1;ATP6AP1L;NT5E;SEC14L1;LMNA;HS1BP3;S100A14;FILIP1L;MEF2D;XDH;CAMK2G;BCL9L;STARD13;SMAD3;CRIM1;MICAL2;PTPN14;FIBP;TSPAN1…
CDX2 20551321 ChIP-Seq CACO-2 Human	24/504	0.000209646	0.00208033	0	0	2.24618	19.0254	TRIO;SMAD3;COL13A1;MYEOV;PDE4DIP;NMNAT2;ACTN4;NAV2;CXXC5;SIPA1L3;ETS1;EGFR;ADORA2B;DLC1;KCNMA1;MALL;DLGAP1;HS1BP3;RIN2;CALM2;CHST3;BCL2L1;TGM2;BCL9L
SCL 21571218 ChIP-Seq MEGAKARYOCYTES Human	60/1784	0.000233637	0.00228327	0	0	1.58643	13.2653	RERE;CDKN1B;SLC2A1;ETS1;MYLK;TXN2;NDST1;ZMIZ1;CREB3L1;HCFC1R1;DLGAP1;TNS3;CUBN;C5ORF56;TPM4;AFAP1;C15ORF52;FRMD4A;KCNAB1;ACTN4;TTC7A;NAV2;NEAT1;DUSP7;CLDN11;FRMD8;DNAJC6;KCNMA1;RARB;MYH9;MALAT1;AHDC1;TRIM55;NFIX;LAMA2;PVT1;PPM1H;ASAP1;ASAP2;CXXC5;ARHGAP22;C6ORF1;SEC14L1;EXOSC4;MTHFD1L;HS1BP3;ATP6V0A1;CMTM7;TM4SF18;KIRREL;SMAD3;LIF;CFLAR;GNG12;SSH1;EXT1;KLF7;TSPAN14;FAM167A;ASB1
TEAD4 22529382 ChIP-Seq TROPHECTODERM Mouse	73/2293	0.000246159	0.00236974	0	0	1.5017	12.4784	FANK1;BCAR3;RERE;MAST4;ZMYND8;FMN1;RORA;HSF2BP;TRAM2;SIPA1L3;RUSC2;SUFU;CREB3L2;LEPR;DLGAP1;ITGB6;TEAD1;TNS3;CUBN;ZBTB38;AFAP1;FRMD4A;KCNAB1;NAV2;RUNX2;DDAH1;TBC1D4;PALLD;FEZ2;KCNMA1;CLIP4;ADAM12;RARB;RBMS1;MYH9;SKAP1;CHST3;RAI14;LRRC14;MACF1;SHC3;COL13A1;AHNAK;CDCA4;NTM;GLIS3;NEDD4L;HDAC9;LPP;EGFR;ARHGAP22;GNG7;ABL2;FLNB;IGF2BP3;ECT2;TCF7L2;STARD13;CADPS;PDE4DIP;FBXL13;PTPN14;DCBLD2;HIPK2;SSH1;M…
VDR 24787735 ChIP-Seq THP-1 Human	33/805	0.000247461	0.00234724	0	0	1.93367	16.0577	CAMK2D;COL13A1;NTM;SLC2A1;ASAP2;ETS1;LPP;MRPL33;EFTUD1;RUSC2;ZMIZ1;PLAU;PDGFC;FLNB;TNS3;TCF7L2;C5ORF56;TPM4;NEK6;MICAL2;PDE4DIP;MIR21;ACTN4;PDCD1LG2;SSH1;EXT1;SPATS2L;RBMS1;MYH9;MALAT1;SEC22B;RIN2;CHST3
SPI1 23127762 ChIP-Seq K562 Human	49/1389	0.000315808	0.00295212	0	0	1.66402	13.4126	RERE;SLC2A1;SIPA1L3;ELK3;ZMIZ1;CREB3L1;CREB3L2;NIPAL3;FLOT1;DLGAP1;ADAMTS6;TGM2;DUSP5;C5ORF56;DNTTIP1;C15ORF52;ACTN4;NAV2;NEAT1;FRMD8;TMEM217;MYH9;MET;SKAP1;STK40;RAI14;MACF1;CAMK2D;C1ORF110;ASAP1;C12ORF61;ASAP2;RTN4;ARHGAP22;GNG7;FILIP1L;TCF7L2;CBX5;SMAD3;SUSD1;PDE4DIP;FBXL13;HIPK2;KLF7;FAM167A;EHD4;DNMBP;LIMS1;BCL2L1
ELF3 26769127 Chip-Seq PDAC-Cell line Human	65/2000	0.000324447	0.00298955	0	0	1.53302	12.3153	FANK1;BCAR3;RERE;CDKN1B;ITPRIP;SLC2A1;CYR61;LOXL1;ELK3;MT2A;CREB3L1;NIPAL3;CAPN2;TEAD1;PHLDA1;S100A2;FAM24B;AKR1E2;C15ORF52;MIR21;ACTN4;DDAH1;DNAJC6;CLIP4;MALL;TAGLN2;HNRNPH3;SEC22B;RIN2;AHDC1;STK40;VCL;CHST3;EPHA2;LEPROT;KRT80;COL13A1;PPM1H;CORO1C;FAM160B1;ARHGAP22;DHX32;SH3TC2;LMNA;ABL2;S100A14;XDH;ATP6V0A1;BCL9L;TCF7L2;STARD13;KIRREL;SMAD3;CRIM1;NMNAT2;GNG12;MRPL24;HIPK2;FOSL1;FIBP;KLF7;KLF6;H…
SCL 19346495 ChIP-Seq HPC-7 Human	15/252	0.000335248	0.00304557	0	0	2.80773	22.4636	RERE;NFIX;MAML2;PVT1;ZBTB38;PRCC;HMGA2;CXXC5;ETS1;RUNX2;SUFU;REEP3;DLGAP1;HDGF;RAI14
SOX2 20726797 ChIP-Seq SW620 Human	79/2564	0.00036675	0.00328547	0	0	1.45336	11.4973	FANK1;BCAR3;GBE1;SERPINE1;TRAM2;SIPA1L3;ETS1;MYLK;ELK3;LOXL2;MT2A;PLAU;CREB3L1;LEPR;DLGAP1;PHLDA1;TNS3;TGM2;DUSP5;BNIP3L;S100A2;FAM24B;DST;TNFRSF12A;ITGA3;MYEOV;DNTTIP1;FRMD4A;ACTN4;NAV2;RUNX2;MRPL52;CLDN11;FRMD6;DDAH1;TBC1D4;DNAJC6;PALLD;FEZ2;MALL;COL8A1;TAGLN2;ITGA5;MET;CD44;RBKS;CAMK2D;AHNAK;SEMA3C;PVT1;CRMP1;TFPI;HDAC9;EGFR;NT5E;MTHFD1L;SH3TC2;PDGFC;LMNA;CD59;S100A14;KRTAP2-1;WWTR1;STARD13;SM…
NFE2L2 22581777 ChIP-Seq LYMPHOBLASTOID Human	24/527	0.000401376	0.00354641	0	0	2.14815	16.7999	BLK;LINC00273;DUSP5;CAMK2D;ITPRIP;MAML2;MAPKAP1;ZBTB38;PVT1;SUSD1;CRIM1;SLC2A1;NMNAT2;SYNJ2;ACTN4;RAD51B;MYO1E;NLN;MT2A;TMEM217;COL8A1;DLGAP1;MALAT1;ADAMTS6
Nerf2 26677805 Chip-Seq MACROPHAGESS Mouse	47/1331	0.000411846	0.00358974	0	0	1.66565	12.9835	NRP1;ZC3H4;GBE1;PVT1;PPM1H;SLC2A1;NEDD4L;FMN1;ASAP2;LPP;GLIS1;RTN4;NLN;ALCAM;SEC14L1;RUSC2;HS1BP3;IGF2BP3;ERC1;FILIP1L;TNS3;XDH;IER3;TCF7L2;SMAD3;TPM4;NEK6;SSR3;MYOF;SUSD1;HMGA1;LAYN;FRMD4A;MIR21;SYNJ2;NAV2;NEAT1;RUNX2;EXT1;KLF6;FRMD6;CCDC80;REEP3;MYH9;TGFBI;MET;ERGIC1
PPARG 20176806 ChIP-Seq MACROPHAGES Mouse	49/1408	0.000429506	0.00369375	0	0	1.64156	12.7268	RERE;MAST4;ZMYND8;WFDC3;EFTUD1;TXN2;NDST1;ZMIZ1;DLGAP1;PHLDA1;TNS3;ADAMTS6;MIR21;RUNX2;CCDC80;TBC1D4;ADORA2B;KCNMA1;ADAM12;MALAT1;CD44;CHST3;RAI14;KRT80;MAPKAP1;ANKRD11;PVT1;LPP;ZFP36L1;S100A16;PDGFC;FILIP1L;CAMK2G;TCF7L2;CBX5;NEK6;SUSD1;ARHGAP29;HIPK2;SSH1;EXT1;KLF7;KLF6;WEE1;CDK6;REEP3;DLC1;AMOTL2;VIM
TCF3 18347094 ChIP-ChIP MESCs Mouse	70/2221	0.000448059	0.0038026	0	0	1.48667	11.4631	BCAR3;SLC2A1;FMN1;CYR61;FGF5;NDST1;ALCAM;RUSC2;SUFU;ANKRD1;ITGB6;TNS3;ADAMTS6;TGM2;TPM4;DST;TNFRSF12A;NANOS3;PPP1R16A;ACTN4;THOC6;CLDN6;FRMD6;DDAH1;DNAJC6;MYH9;AHDC1;STK40;EPHA2;RAI14;CD63;SHC3;COL13A1;TM2D2;MAPKAP1;PRCC;CRMP1;RASAL2;CXXC5;TFPI;LPP;RTN4;ZFP36L1;NT5E;DHX32;MTHFD1L;PDGFC;LMNA;IGF2BP3;PPAPDC1A;MEF2D;ATP6V0A1;WWTR1;TCF7L2;MON2;CBX5;SMAD3;NR2F1;HMGA2;PDE4DIP;FBXL13;EXT1;WEE1;REEP3;DLC…
GATA1 21571218 ChIP-Seq MEGAKARYOCYTES Human	78/2601	0.000896646	0.00751086	0	0	1.41455	9.92569	FANK1;BCAR3;RERE;MAML2;ZMYND8;FHL2;SLC2A1;FMN1;ETS1;TXN2;FGF5;NDST1;ZMIZ1;LEPR;ANKRD1;CAPN2;DLGAP1;ERC1;TNS3;MYEOV;AKR1E2;FRMD4A;ACTN4;NAV2;DUSP7;DNAJC6;ADORA2B;PALLD;RBMS1;MYH9;SEC22B;RIN2;SKAP1;VCL;MACF1;CD63;NFIX;SHC3;PDE1C;CDCA4;ANKRD11;PVT1;NTM;PPM1H;ASAP1;RASAL2;LPP;EGFR;RTN4;DHX32;SEC14L1;MTHFD1L;SH3TC2;GNG7;ABL2;FLNB;C2ORF61;MEF2D;ATP6V0A1;STARD13;SMAD3;NEK6;LIF;MICAL2;PDE4DIP;CFLAR;FBXL1…
EP300 20729851 ChIP-Seq FORBRAIN MIDBRAIN LIMB HEART Mouse	65/2093	0.0010735	0.008877	0	0	1.4649	10.0153	NRP1;MAST4;GBE1;SLC2A1;CYR61;ELK3;NDST1;ALCAM;PPP2R4;LEPR;ANKRD1;FLOT1;PHLDA1;TNS3;ADAMTS6;TGM2;BNIP3L;ANXA2;TPM4;ZBTB38;NANOS3;FRMD4A;ACTN4;FRMD6;FEZ2;RARB;RDH5;RBMS1;MYH9;TAGLN2;TRIM55;STK40;EPHA2;SHC3;AHNAK;ANKRD11;GLIS3;NEDD4L;LPP;GLIS1;ZFP36L1;NLN;SEC14L1;LMNA;MICALCL;MEF2D;BCL9L;TCF7L2;KIRREL;SMAD3;NR2F1;LIF;MICAL2;HIPK2;EXT1;KLF7;KLF6;TSPAN14;REEP3;DLC1;HDGF;AMOTL2;TGFBI;VIM;BCL2L1
NR3C1 23031785 ChIP-Seq PC12 Mouse	34/918	0.00119755	0.00977747	0	0	1.74703	11.7531	BLK;BCAR3;RERE;CAMK2D;KRT80;NFIX;ZMYND8;PRCC;ASAP1;ZFP36L1;NLN;MT2A;PLAU;CREB3L2;PDGFC;ANKRD1;TEAD1;BCL9L;DUSP5;MUSK;CADPS;KCNAB1;NMNAT2;DCBLD2;HIPK2;EXT1;KLF7;FAM167A;FRMD8;REEP3;KCNMA1;RBMS1;NF2;BCL2L1
ESR1 21235772 ChIP-Seq MCF-7 Human	13/228	0.00121641	0.00980731	0	0	2.68951	18.0516	MACF1;TNFRSF12A;MYEOV;SLC2A1;NAV2;FRMD6;CLDN9;CLCF1;MALL;TGFBI;TNS3;CD44;EPHA2
PPARD 23208498 ChIP-Seq MDA-MB-231 Human	22/516	0.00161367	0.0128496	0	0	2.01112	12.93	MIR29B1;CAMK2D;C5ORF56;MAML2;ZMYND8;PVT1;SSR3;FMN1;ASAP1;HS1BP3-IT1;EXT1;TSPAN14;ADORA2B;RBMS1;MYH9;FLNB;MALAT1;HDGF;ITGB6;MET;TNS3;MTND4P7
ISL1 27105846 Chip-Seq CPCs Mouse	51/1576	0.00164435	0.0129342	0	0	1.52643	9.78507	BCAR3;RERE;NRP1;CDKN1B;FHL2;TRAM2;CYR61;LOXL1;TXN2;ZMIZ1;CREB3L1;CREB3L2;DLGAP1;TEAD1;PHLDA1;TNS3;DST;MYOF;AFAP1;MIRLET7I;FRMD6;DDAH1;PXDN;KCNMA1;CLIP4;ADAM12;RARB;RBMS1;MET;BLK;MACF1;CAMK2D;PPM1H;CXXC5;ZFP36L1;ATP6AP1L;SEC14L1;FAM180A;ECT2;MEF2D;BCL9L;CMTM7;WWTR1;CADPS;NR2F1;HMGA2;HIPK2;DNMBP;REEP3;DLC1;HDGF
SOX9 26525672 Chip-Seq HEART Mouse	54/1702	0.0018485	0.0143648	0	0	1.49657	9.41851	RERE;MAST4;ZMYND8;FMN1;CYR61;LOXL2;ALCAM;PPP2R4;ZMIZ1;DLGAP1;TNS3;ADAMTS6;TGM2;DUSP5;SAP30BP;MYOF;FRMD4A;FRMD6;CCDC80;DDAH1;PXDN;RARB;AHDC1;TRIM55;CD44;CHST3;BLK;MACF1;SHC3;LAMA2;MAPKAP1;PRCC;NEDD4L;ASAP1;LPP;FAM160B1;LMNA;HS1BP3;HNRNPA1;ECT2;TCF7L2;KIRREL;CBX5;CADPS;NR2F1;CRIM1;HMGA2;SYNJ2;PTPN14;FOSL1;KLF6;REEP3;NF2;VIM
STAT3 18555785 ChIP-Seq MESCs Mouse	61/1997	0.0022816	0.0175194	0	0	1.44084	8.76446	FANK1;MAML2;MAST4;ZMYND8;SERPINE1;FMN1;SIPA1L3;ELK3;WFDC3;EFTUD1;TXN2;ADAMTSL1;NDST1;PPP2R4;RUSC2;ZMIZ1;CREB3L2;DLGAP1;TNS3;DUSP5;DST;ZBTB38;MYOF;DNTTIP1;NEAT1;FRMD8;FEZ2;ADAM9;MYH9;MALAT1;AHDC1;EPHA2;RAI14;SEMA7A;COL13A1;ANKRD11;PVT1;NTM;GLIS3;PPM1H;CXXC5;LPP;RTN4;ZFP36L1;DHX32;S100A16;PDGFC;IGF2BP3;TCF7L2;KIRREL;CBX5;CRIM1;ARHGAP29;NMNAT2;EXT1;KLF6;CDK6;DNMBP;REEP3;DLC1;NF2
P300 19829295 ChIP-Seq ESCs Human	61/2000	0.00236178	0.0179218	0	0	1.43868	8.70162	C8ORF46;BCAR3;RERE;NRP1;TRIO;ITPRIP;MAST4;GBE1;FMN1;DDX60L;RXFP1;ETS1;MYPN;ADAMTSL1;CREB3L1;SIX3;ANKRD1;DLGAP1;TEAD1;TNS3;ADAMTS6;SSR3;AFAP1;FRMD4A;NAV2;CLDN11;DDAH1;PXDN;KCNMA1;ADAM12;TMEM217;RARB;COL8A1;RBMS1;CHST3;RAI14;LEPROT;CAMK2D;SHC3;LAMA2;NTM;C1ORF110;NEDD4L;ASAP1;HDAC9;RTN4;ATP6AP1L;PDGFC;PPAPDC1A;ECT2;TCF7L2;CADPS;CRIM1;MIR29A;PTPN14;DCBLD2;EXT1;KLF7;FAM167A;REEP3;VIM
SMC3 22415368 ChIP-Seq MEFs Mouse	61/2000	0.00236178	0.0177134	0	0	1.43868	8.70162	NRP1;TRIO;MAST4;ZC3H4;CYR61;ELK3;MRPL33;TXN2;NDST1;ZMIZ1;CREB3L1;PHLDA1;ADAMTS6;TGM2;DUSP5;ITGA3;MYOF;AFAP1;MIRLET7I;MIR21;NEAT1;MRPL52;CLDN11;FRMD6;CCDC80;TBC1D4;OPTC;ADORA2B;KCNMA1;AHDC1;CD63;SEMA7A;AHNAK;SEMA3C;NEDD4L;LTBP2;ASAP2;CXXC5;EGFR;GLIS1;RTN4;PBLD;ZFP36L1;ARHGAP22;SEC14L1;GNG7;CAMK2G;BCL9L;TCF7L2;LRRC24;KIRREL;SMAD3;NR2F1;CRIM1;FBXL13;EXT1;MYO1E;CLCF1;SPATS2L;AMOTL2;VIM
GATA2 19941826 ChIP-Seq K562 Human	71/2410	0.00248728	0.0184402	0	0	1.38965	8.33313	BCAR3;RERE;TRIO;ITPRIP;MAML2;ZMYND8;FHL2;SLC2A1;RORA;FGF5;NDST1;ZMIZ1;CREB3L1;CREB3L2;LEPR;CAPN2;ERC1;TEAD1;PHLDA1;IER3;TGM2;CUBN;BNIP3L;TPM4;ZBTB38;SSR3;C10ORF55;FRMD4A;ACTN4;NAV2;DNAJC6;ADORA2B;TMEM217;MYH9;SKAP1;ERGIC1;AHDC1;EPHA2;RAI14;MACF1;AHNAK;CDCA4;PXN;PPM1H;CXXC5;RTN4;CORO1C;ZFP36L1;SEC14L1;MTHFD1L;IGF2BP3;CD59;MEF2D;SMAD3;NEK6;SUSD1;MICAL2;PDE4DIP;SYNJ2;CFLAR;FBXL13;PTPN14;SSH1;KLF6;WE…
AR 22383394 ChIP-Seq PROSTATE CANCER Human	57/1857	0.00287677	0.0210854	0	0	1.44786	8.47157	C8ORF46;RERE;NRP1;TRIO;MAML2;MAST4;GBE1;FMN1;RORA;MYLK;ADAMTSL1;RPSAP52;CREB3L1;LEPR;ANKRD1;TNS3;MUSK;MYOF;KCNAB1;NAV2;DDAH1;PALLD;PXDN;RBMS1;VCL;RAI14;BLK;AHNAK;MAPKAP1;PPM1H;NEDD4L;RASAL2;TFPI;HDAC9;LPP;EGFR;RTN4;ZFP36L1;MTHFD1L;SH3TC2;HS1BP3;FLNB;FILIP1L;WWTR1;TM4SF18;STARD13;GBF1;CRIM1;MICAL2;HIPK2;KLF7;KLF6;EHD4;SPATS2L;ATXN10;CALM2;BCL2L1
FOXM1 25889361 ChIP-Seq OE33 AND U2OS Human	33/932	0.00287702	0.0208503	0	0	1.67018	9.7722	LRRC14;CDKN1B;CDCA4;C11ORF91;CUZD1;APOLD1;RECQL4;BLOC1S1;LMNA;FLOT1;IGF2BP3;HNRNPA1;ECT2;LINC00273;STARD13;CBX5;SMAD3;S100A2;FAM24B;HMGA2;CFLAR;NAV2;NEAT1;MRPL24;KLF6;WEE1;BTD;RDH5;MALAT1;TAGLN2;HDGF;NF2;CALM2
SMARCA4 23332759 ChIP-Seq OLIGODENDROCYTES Mouse	73/2522	0.00336827	0.0241393	0	0	1.36534	7.77339	FANK1;RERE;ZMYND8;GBE1;ETS1;MYLK;EFTUD1;ALCAM;SUFU;CREB3L2;ANKRD1;ERC1;TEAD1;PHLDA1;CUBN;MUSK;ZBTB38;MIRLET7I;FRMD4A;MIR21;NAV2;CLDN11;BTD;FRMD8;ADORA2B;COL8A1;MET;RIN2;STK40;RBKS;RAI14;CAMK2D;SEMA3C;PDE1C;MAPKAP1;NTM;NEDD4L;ASAP1;RASAL2;RTN4;CORO1C;ZFP36L1;ATP6AP1L;ARHGAP22;NLN;MTHFD1L;S100A16;PDGFC;LMNA;UBTD1;PPAPDC1A;CMTM7;TCF7L2;STARD13;CBX5;CADPS;NR2F1;MICAL2;LAYN;DCBLD2;HIPK2;EXT1;KLF7;MYO1…
FOXO3 23340844 ChIP-Seq DLD1 Human	26/695	0.0038651	0.0273955	0	0	1.76463	9.80385	BCAR3;MIR29B1;RERE;ITPRIP;AHNAK;C11ORF91;FMN1;HSF2BP;TRAM2;CYR61;ANKRD1;CAPN2;FLNB;MICALCL;IER3;DUSP5;STARD13;SUSD1;CRIM1;PTPN14;MRPL52;EXT1;KLF6;REEP3;RIN2;BCL2L1
TCF4 23295773 ChIP-Seq U87 Human	103/3812	0.00413159	0.0289661	0	0	1.27453	6.99599	C8ORF46;TRIO;MAML2;DDX60L;RXFP1;MYLK;ZMIZ1;NIPAL3;LEPR;TNS3;ZBTB38;AFAP1;FRMD4A;TTC7A;RUNX2;PSG8;CCDC80;OPTC;COL8A1;SKAP1;VCL;EPHA2;RAI14;MACF1;COL13A1;PDE1C;CDCA4;MAPKAP1;ANKRD11;GLIS3;LPP;GLIS1;ARHGAP22;NLN;DHX32;SEC14L1;PDGFC;PPAPDC1A;ECT2;ATP6V0A1;WWTR1;STARD13;KIRREL;CRIM1;MICAL2;GNG12;SSH1;CDK6;SAE1;CALM2;FANK1;RERE;MAST4;GBE1;FHL2;SLC2A1;FRG2C;ANKRD1;DLGAP1;ITGB6;ERC1;TEAD1;ADAMTS6;DUSP5;A…
RUNX1 21571218 ChIP-Seq MEGAKARYOCYTES Human	131/5071	0.00539822	0.0374393	0	0	1.21855	6.36286	ITPRIP;UPK2;ZMYND8;SERPINE1;HSF2BP;LOXL1;MYLK;ELK3;TXN2;FGF5;NDST1;ZMIZ1;HCFC1R1;LEPR;TNS3;TGM2;CUBN;AFAP1;C10ORF55;FRMD4A;TTC7A;NEAT1;RUNX2;THOC6;BTD;CLDN9;FRMD8;MALAT1;TAGLN2;SKAP1;VCL;EPHA2;SEMA7A;SHC3;ANKRD11;C12ORF61;RASAL2;GLIS1;RTN4;CORO1C;ARHGAP22;SEC14L1;PDGFC;ABL2;ATP6V0A1;BCL9L;WWTR1;SMAD3;NEK6;LIF;HMGA1;MICAL2;ARHGAP29;SYNJ2;MRPL24;SSH1;FOSL1;FIBP;DNMBP;REEP3;NF2;CALM2;RERE;CDKN1B;ZC3…
P53 22127205 ChIP-Seq FIBROBLAST Human	25/679	0.00557063	0.038224	0	0	1.73674	9.0141	CAMK2D;GBE1;PPM1H;SLC2A1;NEDD4L;CRMP1;RORA;HSF2BP;ASAP1;HDAC9;LPP;MTHFD1L;PDGFC;MYEOV;MIR29A;HIPK2;TSPAN14;WEE1;TBC1D4;PXDN;KCNMA1;SPATS2L;MET;SKAP1;CHST3
STAT3 23295773 ChIP-Seq U87 Human	87/3165	0.00562739	0.038207	0	0	1.29661	6.71659	C8ORF46;RERE;TRIO;MAML2;MAST4;ZMYND8;GBE1;RORA;DDX60L;FRG2C;ADAMTSL1;ALCAM;CREB3L2;LEPR;CAPN2;DLGAP1;ERC1;TEAD1;TNS3;ADAMTS6;TGM2;CUBN;BNIP3L;DST;ITGA3;MYEOV;SSR3;MYOF;ARHGEF19;FRMD4A;KCNAB1;PDCD1LG2;NAV2;DDAH1;FEZ2;KCNMA1;RARB;RIN2;SKAP1;ERGIC1;VCL;CHST3;BLK;SHC3;COL13A1;SEMA3C;PDE1C;LAMA2;ANKRD11;NTM;GLIS3;NEDD4L;C12ORF61;RASAL2;LPP;GLIS1;ATP6AP1L;NT5E;SEC14L1;MTHFD1L;GNG7;PDGFC;UBTD1;ECT2;XDH;…
OLIG2 23332759 ChIP-Seq OLIGODENDROCYTES Mouse	60/2040	0.00567974	0.0381607	0	0	1.38735	7.17377	BCAR3;NRP1;GBE1;RORA;SIPA1L3;ETS1;ELK3;EFTUD1;ALCAM;CREB3L2;ITGB6;TEAD1;CUBN;ZBTB38;MIRLET7I;MIR21;ACTN4;RUNX2;CLDN11;BTD;DNAJC6;KCNMA1;CLIP4;EFHC1;STK40;CD44;VCL;RBKS;CAMK2D;SEMA3C;PDE1C;NTM;NEDD4L;RASAL2;RTN4;ZFP36L1;NLN;MTHFD1L;LMNA;UBTD1;FLNB;PPAPDC1A;CMTM7;WWTR1;STARD13;CBX5;NR2F1;CRIM1;MICAL2;LAYN;HMGA2;CFLAR;DCBLD2;EXT1;KLF7;MYO1E;REEP3;SPATS2L;VIM;SAE1
CEBPD 23245923 ChIP-Seq MEFs Mouse	20/504	0.00571949	0.0380316	0	0	1.87182	9.66584	BCAR3;RERE;NRP1;TCF7L2;CAMK2D;MAML2;NR2F1;MIRLET7I;MIR21;LPP;MYLK;EXT1;NT5E;TBC1D4;SH3TC2;PLAU;PALLD;DLC1;ADAMTS6;BCL2L1
KDM2B 26808549 Chip-Seq JURKAT Human	59/2000	0.00572459	0.0376771	0	0	1.39151	7.18434	RERE;NRP1;CDKN1B;ITPRIP;ZC3H4;SLC2A1;FRG2C;CYR61;ELK3;ALCAM;ZMIZ1;PLAU;NIPAL3;HCFC1R1;ERC1;DUSP5;BNIP3L;TPM4;ITGA3;NANOS3;MYEOV;ARHGEF19;CLDN9;DNAJC6;PXDN;ERGIC1;AHDC1;TRIM55;STK40;EPHA2;LRRC14;SHC3;AHNAK;ANKRD11;PXN;CXXC5;APOLD1;ZFP36L1;NT5E;CCDC85B;LMNA;UBTD1;IGF2BP3;CD59;ATP6V0A1;TCF7L2;LRRC24;KIRREL;NR2F1;ARHGAP29;PDE4DIP;SYNJ2;CFLAR;DCBLD2;KLF6;TSPAN14;CDK6;HDGF;VIM
NFE2L2 20460467 ChIP-Seq MEFs Mouse	35/1055	0.00602765	0.0392711	0	0	1.56488	7.9987	BCAR3;MACF1;MAML2;LAMA2;GBE1;SERPINE1;GLIS3;PPM1H;TFPI;TRAM2;ETS1;LPP;MRPL33;EFTUD1;ZMIZ1;PDGFC;LMNA;DLGAP1;PHLDA1;TCF7L2;STARD13;SMAD3;SSR3;CRIM1;LAYN;KCNAB1;SYNJ2;HIPK2;EXT1;KLF6;FRMD6;FRMD8;MYH9;RBKS;RAI14
NRF2 20460467 ChIP-Seq MEFs Mouse	35/1055	0.00602765	0.0388784	0	0	1.56488	7.9987	BCAR3;MACF1;MAML2;LAMA2;GBE1;SERPINE1;GLIS3;PPM1H;TFPI;TRAM2;ETS1;LPP;MRPL33;EFTUD1;ZMIZ1;PDGFC;LMNA;DLGAP1;PHLDA1;TCF7L2;STARD13;SMAD3;SSR3;CRIM1;LAYN;KCNAB1;SYNJ2;HIPK2;EXT1;KLF6;FRMD6;FRMD8;MYH9;RBKS;RAI14
CLOCK 20551151 ChIP-Seq 293T Human	17/407	0.00641384	0.0409597	0	0	1.97024	9.94832	BNIP3L;CDKN1B;COL13A1;ANXA2;SERPINE1;RUNX2;LOXL1;ZFP36L1;MMP14;KCNMA1;LMNA;SIX3;MYH9;CALM2;XDH;VCL;TGM2
STAT3 24763339 ChIP-Seq IMN-ESCs Mouse	53/1788	0.00799142	0.050534	0	0	1.39821	6.7525	BCAR3;RERE;TRIO;ITPRIP;MAML2;ZMYND8;GBE1;MRPL33;NDST1;ALCAM;ZMIZ1;CREB3L1;CAPN2;PHLDA1;TNS3;ANXA2;MYOF;AFAP1;FRMD4A;ACTN4;NEAT1;KCNMA1;MYH9;MALAT1;AHDC1;RAI14;MACF1;PXN;NEDD4L;CXXC5;RTN4;ZFP36L1;SEC14L1;MTHFD1L;PDGFC;CAMK2G;ATP6V0A1;WWTR1;CBX5;NR2F1;ARHGAP29;EXT1;KLF7;MYO1E;KLF6;WEE1;EHD4;CDK6;REEP3;DLC1;AMOTL2;NF2;BCL2L1
SMARCD1 25818293 ChIP-Seq ESCs Mouse	61/2119	0.00830677	0.0520181	0	0	1.35789	6.5052	FANK1;RERE;TRIO;MAST4;RORA;HSF2BP;TRAM2;ERC1;CUBN;DST;MYOF;KCNAB1;NAV2;RUNX2;KCNMA1;ADAM12;ADAM9;SEC22B;RIN2;CD44;VCL;RAI14;MACF1;NFIX;AHNAK;SEMA3C;PDE1C;LAMA2;MAPKAP1;ANKRD11;NTM;PPM1H;NEDD4L;LPP;ARHGAP22;NLN;DHX32;PCED1B;ABL2;UBTD1;FLNB;WWTR1;MON2;CBX5;SUSD1;LAYN;HMGA2;PDE4DIP;NMNAT2;SYNJ2;HIPK2;SSH1;EXT1;MYO1E;CDK6;MLPH;DLC1;AMOTL2;ATXN10;VIM;CCDC171
FOXA1 21915096 ChIP-Seq LNCaP-1F5 Human	58/2000	0.00867313	0.0537901	0	0	1.36792	6.49426	ITPRIP;ZMYND8;SLC2A1;FMN1;ELK3;ZMIZ1;CREB3L1;SUFU;CAPN2;ERC1;PHLDA1;MIR193A;ANXA2;MUSK;ITGA3;PHGR1;MIR21;PDCD1LG2;NEAT1;ADAM9;RIN2;ERGIC1;CHST3;CAMK2D;AHNAK;SEMA3C;PRCC;C1ORF110;PPM1H;NEDD4L;RASAL2;ASAP2;CXXC5;LPP;PBLD;FAM160B1;SEC14L1;S100A13;FLNB;C22ORF26;ECT2;MEF2D;XDH;BCL9L;TM4SF18;TCF7L2;STARD13;NEK6;GBF1;CRIM1;SYNJ2;HIPK2;KLF6;WEE1;DNMBP;REEP3;CALM2;BCL2L1
GATA3 24758297 ChIP-Seq MCF-7 Human	58/2000	0.00867313	0.0532778	0	0	1.36792	6.49426	NRP1;ZMYND8;FMN1;HSF2BP;MT2A;CREB3L1;ANKRD1;CAPN2;FLOT1;ITGB6;IER3;DUSP5;ANXA2;TPM4;MYOF;AFAP1;MIRLET7I;MIR21;NEAT1;CLIP4;ADAM12;MALAT1;SEC22B;TRIM55;STK40;KRT80;SHC3;AHNAK;C11ORF91;PRCC;C1ORF110;PPM1H;CXXC5;LPP;IGSF9;S100A16;CD59;PPAPDC1A;CAMK2G;ATP6V0A1;BCL9L;MON2;CRIM1;PDE4DIP;CFLAR;ATOX1;SSH1;KLF7;MYO1E;KLF6;EHD4;DNMBP;MLPH;CLCF1;REEP3;DLC1;SPATS2L;CALM2
KDM2B 26808549 Chip-Seq DND41 Human	58/2000	0.00867313	0.0527752	0	0	1.36792	6.49426	RERE;NRP1;CDKN1B;ITPRIP;SLC2A1;ZMIZ1;PLAU;CREB3L1;SUFU;ERC1;TNS3;C11ORF68;MIR193A;DUSP5;NANOS3;ARHGEF19;C15ORF52;ACTN4;NEAT1;DUSP7;CLDN9;DNAJC6;MALAT1;TAGLN2;AHDC1;TRIM55;STK40;CD44;EPHA2;LRRC14;BLK;LEPROT;SHC3;AHNAK;PPM1H;CXXC5;APOLD1;IGSF9;FAM160B1;CCDC85B;UBTD1;ECT2;MEF2D;CAMK2G;BCL9L;TCF7L2;LRRC24;NR2F1;PDE4DIP;CFLAR;KLF6;TSPAN14;WEE1;CDK6;MLPH;CLCF1;AMOTL2;VIM
GATA1 19941826 ChIP-Seq K562 Human	32/967	0.00876486	0.0528349	0	0	1.56095	7.39421	BCAR3;RERE;LEPROT;ZMYND8;SLC2A1;CXXC5;RTN4;CORO1C;FGF5;SEC14L1;CREB3L2;CD59;ERC1;MEF2D;PHLDA1;TGM2;BNIP3L;SMAD3;ZBTB38;SSR3;MICAL2;WEE1;DNAJC6;DLC1;MYH9;SAE1;CALM2;SKAP1;AHDC1;EPHA2;RAI14;ASB1
TP63 17297297 ChIP-ChIP HaCaT Human	4/40	0.00996647	0.059522	0	0	4.71698	21.7383	S100A2;DST;ITGA3;ITGA5
ZFP281 18358816 ChIP-ChIP MESCs Mouse	21/578	0.0121353	0.0718098	0	0	1.71378	7.56058	DST;TNFRSF12A;ITGA3;NANOS3;PPP1R16A;HMGA1;HMGA2;FMN1;IGSF9;THOC6;ZFP36L1;CLDN6;CDK6;HCFC1R1;TAGLN2;HDGF;AMOTL2;ITGA5;ECT2;MEF2D;AHDC1
NCOR1 26117541 ChIP-Seq K562 Human	57/2000	0.0129022	0.075654	0	0	1.34434	5.84836	FANK1;CDKN1B;ITPRIP;ZC3H4;SLC2A1;FRG2C;TXN2;NDST1;MT2A;CREB3L2;DUSP5;BNIP3L;S100A2;TPM4;TNFRSF12A;ZBTB38;MYEOV;ARHGEF19;MIR21;NEAT1;THOC6;CLDN9;MALAT1;TAGLN2;VCL;CHST3;EPHA2;LRRC14;CD63;SEMA7A;NFIX;COL13A1;ANKRD11;PRCC;PPM1H;NLN;MTHFD1L;FAM180A;IGF2BP3;MEF2D;BCL9L;SMAD3;NEK6;SUSD1;HMGA1;PDE4DIP;CFLAR;FBXL13;HIPK2;SSH1;WEE1;EHD4;AXL;CLCF1;HDGF;VIM;SAE1
TBL1 22424771 ChIP-Seq 293T Human	57/2000	0.0129022	0.0749724	0	0	1.34434	5.84836	FANK1;BCAR3;RERE;NRP1;MAML2;SLC2A1;ETS1;MYPN;CYR61;ZMIZ1;NIPAL3;ANKRD1;CAPN2;TEAD1;CUBN;DUSP5;MYEOV;MYOF;AKR1E2;ARHGEF19;MIRLET7I;FRMD4A;NAV2;DDAH1;OPTC;DNAJC6;KCNMA1;ADAM12;SEC22B;AHDC1;STK40;CD44;CHST3;EPHA2;MACF1;LEPROT;COL13A1;NTM;C1ORF110;PPM1H;RASAL2;GLIS1;FAM160B1;ARHGAP22;ABL2;MICALCL;PPAPDC1A;KIRREL;GBF1;MICAL2;ARHGAP29;PDE4DIP;NMNAT2;GNG12;PTPN14;KLF6;VIM
ELK1 22589737 ChIP-Seq MCF10A Human	30/928	0.014765	0.0850308	0	0	1.52489	6.42815	ITPRIP;MAML2;ZMYND8;SERPINE1;C1ORF110;DDX60L;CORO1C;SEC14L1;PPP2R4;PDGFC;SIX3;CAPN2;FLNB;DUSP5;WWTR1;SAP30BP;ANXA2;NEK6;MRPS22;MYOF;MICAL2;PDE4DIP;ACTN4;MRPL24;KLF6;BTD;RARB;MALAT1;MET;CD44
EOMES 21245162 ChIP-Seq HESCs Human	30/932	0.0155788	0.0889232	0	0	1.51834	6.3191	BCAR3;RERE;MACF1;NRP1;AHNAK;LAMA2;ZMYND8;NTM;TFPI;CUZD1;LOXL1;S100A16;PLAU;FILIP1L;ATP6V0A1;CMTM7;DUSP5;FAM24B;MRPL24;CLDN6;FIBP;FRMD6;CCDC80;AXL;FEZ2;COL8A1;ITGA5;ERGIC1;LIMS1;EPHA2
ESR1 20079471 ChIP-ChIP T-47D Human	10/216	0.0172598	0.097654	0	0	2.18379	8.86481	NDST1;STARD13;MLPH;SEMA3C;MAPKAP1;FHL2;TRIM55;IER3;LIMS1;ZFP36L1
CDX2 22108803 ChIP-Seq LS180 Human	56/2000	0.0188439	0.105689	0	0	1.32075	5.24547	FANK1;NRP1;RORA;ETS1;MYLK;FGF5;CREB3L1;TEAD1;CUBN;C5ORF56;ANXA2;TPM4;MUSK;ITGA3;SSR3;MYOF;KCNAB1;ADORA2B;PXDN;EFHC1;CD44;CHST3;RAI14;CAMK2D;PDE1C;LAMA2;MAPKAP1;C1ORF110;GLIS3;PPM1H;LTBP2;ASAP1;EGFR;APOLD1;GLIS1;RTN4;ARHGAP22;NT5E;DHX32;FLNB;ECT2;TCF7L2;NEK6;CADPS;MICAL2;HMGA2;SYNJ2;HIPK2;EXT1;KLF6;CDK6;MLPH;SAE1;CALM2;LIMS1;BCL2L1
KLF5 25053715 ChIP-Seq YYC3 Human	56/2000	0.0188439	0.104778	0	0	1.32075	5.24547	ZC3H4;SLC2A1;NDST1;TNS3;TGM2;SAP30BP;ANXA2;S100A2;ITGA3;MYEOV;ARHGEF19;AFAP1;MIR21;NEAT1;DDAH1;PALLD;RARB;RBMS1;MALAT1;TRIM55;STK40;VCL;EPHA2;RAI14;KRT80;AHNAK;PDE1C;C11ORF91;ASAP2;LPP;EGFR;IGSF9;RTN4;CORO1C;ZFP36L1;NLN;NT5E;SEC14L1;MTHFD1L;S100A16;LMNA;FLNB;IGF2BP3;ECT2;TCF7L2;KIRREL;SMAD3;SUSD1;MICAL2;NMNAT2;SYNJ2;FOSL1;EXT1;ATXN10;VIM;BCL2L1
GATA6 25053715 ChIP-Seq YYC3 Human	56/2000	0.0188439	0.103883	0	0	1.32075	5.24547	BCAR3;RERE;NRP1;ITPRIP;MAML2;ZMYND8;SLC2A1;FMN1;ALCAM;ZMIZ1;PLAU;CREB3L1;CAPN2;ERC1;ANXA2;S100A2;ITGA3;MYOF;ACTN4;TTC7A;NAV2;NEAT1;DDAH1;TBC1D4;CLDN9;ADORA2B;RARB;ADAM9;RDH5;MALAT1;STK40;KRT80;AHNAK;PRCC;PPM1H;CXXC5;TFPI;IGSF9;CORO1C;NLN;S100A16;S100A13;CAMK2G;ATP6V0A1;BCL9L;PDE4DIP;CFLAR;PTPN14;SSH1;KLF6;TSPAN14;WEE1;EHD4;SPATS2L;VIM;BCL2L1
LXR 22158963 ChIP-Seq LIVER Mouse	56/2000	0.0188439	0.103002	0	0	1.32075	5.24547	BCAR3;ZMYND8;FHL2;GPT;ETS1;CYR61;TXN2;ADAMTSL1;NDST1;PPP2R4;ZMIZ1;LEPR;CAPN2;TEAD1;PHLDA1;TGM2;MIR21;PDCD1LG2;NAV2;NEAT1;BTD;DDAH1;FEZ2;RBMS1;MYH9;MET;ERGIC1;EPHA2;LEPROT;PXN;NEDD4L;ASAP1;LPP;EGFR;ZFP36L1;FAM160B1;NLN;SEC14L1;FLNB;FILIP1L;MEF2D;XDH;STARD13;MON2;NEK6;MICAL2;PDE4DIP;GNG12;ATOX1;HIPK2;KLF6;DNMBP;REEP3;DLC1;AMOTL2;BCL2L1
SA1 22415368 ChIP-Seq MEFs Mouse	56/2000	0.0188439	0.102137	0	0	1.32075	5.24547	NRP1;TRIO;UPK2;GPAA1;CYR61;NDST1;ALCAM;ZMIZ1;CREB3L1;PHLDA1;ADAMTS6;IER3;TGM2;ITGA3;AFAP1;MIRLET7I;MRPL52;MMP14;FRMD6;TBC1D4;ADAM12;RARB;RBMS1;MET;RIN2;RAI14;CAMK2D;COL13A1;NEDD4L;LTBP2;ASAP2;EGFR;APOLD1;RTN4;ARHGAP22;EXOSC4;GNG7;PDGFC;HS1BP3;S100A14;XDH;BCL9L;TCF7L2;STARD13;LRRC24;NR2F1;CRIM1;HMGA2;PDE4DIP;DCBLD2;EXT1;KLF7;KLF6;EHD4;SPATS2L;VIM
VDR 21846776 ChIP-Seq THP-1 Human	26/794	0.019336	0.103931	0	0	1.5446	6.09467	LRRC14;COL13A1;CDCA4;ZC3H4;SLC2A1;CXXC5;C6ORF1;RUSC2;ZMIZ1;S100A16;MFSD3;CYC1;C22ORF26;C2ORF61;MEF2D;TNS3;LRRC24;C15ORF52;PDE4DIP;NEAT1;DUSP7;CDK6;REEP3;MYH9;MALAT1;CHST3
GATA2 21571218 ChIP-Seq MEGAKARYOCYTES Human	34/1111	0.0205701	0.10965	0	0	1.44354	5.60659	FANK1;AHNAK;PVT1;NTM;SERPINE1;PRCC;FRG2C;CXXC5;DHX32;SEC14L1;ZMIZ1;GNG7;LMNA;UBTD1;DLGAP1;MEF2D;BNIP3L;ARHGEF19;AFAP1;MICAL2;PDE4DIP;ACTN4;NAV2;NEAT1;DUSP7;TSPAN14;TBC1D4;DLC1;ITGA7;MYH9;NF2;CALM2;CD44;EPHA2
PPARG 20176806 ChIP-Seq 3T3-L1 Mouse	51/1807	0.0215621	0.113996	0	0	1.3313	5.10796	BCAR3;GPT;HSF2BP;ETS1;ZMIZ1;PLAU;SUFU;ITGB6;ERC1;DST;MUSK;AFAP1;NEAT1;RUNX2;OPTC;PXDN;KCNMA1;ADAM12;RBMS1;MYH9;MET;CHST3;SEMA3C;PVT1;GLIS3;LPP;SEC14L1;SH3TC2;S100A16;ABL2;S100A14;TCF7L2;NEK6;CRIM1;HMGA1;ARHGAP29;NMNAT2;MIR29A;ATOX1;HIPK2;SSH1;EXT1;KLF7;KLF6;MLPH;REEP3;DLC1;AMOTL2;ATXN10;LIMS1;BCL2L1
SMARCA4 20176728 ChIP-ChIP TSCs Mouse	34/1118	0.0223055	0.116968	0	0	1.4345	5.4553	BLK;GLIS3;SLC2A1;HDAC9;LPP;CYR61;IGSF9;CORO1C;EFTUD1;ZFP36L1;SEC14L1;RUSC2;PLAU;CREB3L2;UBTD1;CYC1;ECT2;TEAD1;BNIP3L;ANXA2;ARHGEF19;CLDN6;EXT1;KLF7;TSPAN14;WEE1;REEP3;ITGA7;TAGLN2;HDGF;CALM2;VCL;EPHA2;RAI14
STAT6 20620947 ChIP-Seq CD4 POS T Human	18/508	0.024088	0.125296	0	0	1.67137	6.2276	CUBN;MACF1;CAMK2D;MAML2;LAMA2;PVT1;HMGA1;C15ORF52;RORA;CFLAR;HIPK2;SEC14L1;TBC1D4;SIX3;RBMS1;MYH9;MALAT1;CD44
ELF5 23300383 ChIP-Seq T47D Human	33/1087	0.0246781	0.127339	0	0	1.43202	5.3011	ZMYND8;SLC2A1;SIPA1L3;EGFR;IGSF9;ELK3;NLN;CREB3L1;FAM180A;ECT2;MEF2D;TNS3;FAM83C;TGM2;CMTM7;DUSP5;MON2;MUSK;ZBTB38;MYEOV;NR2F1;SYNJ2;MRPL24;RUNX2;MRPL52;FIBP;CDK6;MLPH;REEP3;MALAT1;TRIM55;RAI14;ASB1
EOMES 20176728 ChIP-ChIP TSCs Mouse	49/1744	0.0258476	0.132315	0	0	1.3253	4.84468	BCAR3;CDKN1B;FHL2;SLC2A1;RORA;CYR61;ELK3;MRPL33;EFTUD1;RUSC2;ZMIZ1;CAPN2;TEAD1;ANXA2;DUSP7;CLDN6;DDAH1;RBMS1;TAGLN2;VCL;EPHA2;RAI14;CD63;LEPROT;CAMK2D;GLIS3;NEDD4L;LPP;IGSF9;CORO1C;ZFP36L1;SEC14L1;BLOC1S1;GNG7;IGF2BP3;ECT2;ATP6V0A1;STARD13;SMAD3;NR2F1;EXT1;KLF7;KLF6;TSPAN14;WEE1;REEP3;DLC1;HDGF;BCL2L1
WT1 20215353 ChIP-ChIP NEPHRON PROGENITOR Mouse	47/1663	0.026316	0.133652	0	0	1.33312	4.84933	BCAR3;CD63;COL13A1;SLC2A1;CXXC5;ETS1;LPP;IGSF9;LOXL1;ELK3;ZFP36L1;ALCAM;SH3TC2;ZMIZ1;PDGFC;LMNA;IGF2BP3;MEF2D;CAMK2G;BNIP3L;WWTR1;TCF7L2;SMAD3;TPM4;TNFRSF12A;ITGA3;SSR3;NR2F1;CRIM1;HMGA1;HMGA2;GNG12;DUSP7;DCBLD2;HIPK2;MMP14;KLF6;WEE1;FRMD6;OPTC;AXL;CLCF1;ITGA5;TGFBI;CALM2;AHDC1;RAI14
SMAD3 21741376 ChIP-Seq ESCs Human	55/2000	0.0270181	0.136146	0	0	1.29717	4.6844	MAST4;FMN1;RORA;ETS1;RPSAP52;CREB3L1;SIX3;DLGAP1;ITGB6;TEAD1;TNS3;DUSP5;MUSK;MYEOV;PPP1R16A;C15ORF52;MIR21;NAV2;DUSP7;OPTC;CLDN9;ADORA2B;FEZ2;PXDN;KCNMA1;CLIP4;TMEM217;RARB;SEC22B;CHST3;RAI14;NFIX;AHNAK;C11ORF91;MAPKAP1;NTM;NEDD4L;CXXC5;TFPI;LPP;EGFR;ZFP36L1;C6ORF1;MTHFD1L;MICALCL;ATP6V0A1;TCF7L2;CRIM1;HMGA1;MICAL2;HMGA2;ATOX1;EXT1;CLCF1;CALM2
TCF7 22412390 ChIP-Seq EML Mouse	55/2000	0.0270181	0.135091	0	0	1.29717	4.6844	RERE;TRIO;CDKN1B;ITPRIP;ZC3H4;ZMYND8;GPT;HSF2BP;SIPA1L3;ELK3;ZMIZ1;CREB3L1;FLOT1;PHLDA1;ZBTB38;NEAT1;DUSP7;FRMD6;RDH5;MALAT1;HNRNPH3;AHDC1;TRIM55;STK40;EPHA2;RAI14;BLK;CD63;SEMA7A;SHC3;AHNAK;CXXC5;ZFP36L1;FAM160B1;ARHGAP22;MTHFD1L;SH3TC2;GNG7;LMNA;UBTD1;HS1BP3;FLNB;IGF2BP3;BCL9L;CMTM7;SMAD3;HMGA1;HMGA2;GNG12;KLF7;KLF6;AXL;REEP3;HDGF;CALM2
GATA4 25053715 ChIP-Seq YYC3 Human	55/2000	0.0270181	0.134052	0	0	1.29717	4.6844	FANK1;BCAR3;RERE;MAML2;ZC3H4;ZMYND8;GBE1;SLC2A1;FMN1;FRG2C;ETS1;CREB3L1;ANKRD1;CAPN2;TNS3;ANXA2;MYEOV;SSR3;MYOF;AFAP1;MIR21;ACTN4;NAV2;CLDN9;ADORA2B;RARB;ADAM9;MYH9;MALAT1;TAGLN2;SKAP1;STK40;CD44;LAMA2;C12ORF61;ASAP2;ATP6AP1L;NT5E;DHX32;S100A16;PDGFC;FLNB;CD59;FILIP1L;ATP6V0A1;BCL9L;TM4SF18;CBX5;CRIM1;CFLAR;EXT1;EHD4;MLPH;DLC1;SAE1
FOXA1 26743006 Chip-Seq LNCaP-abl Human	55/2000	0.0270181	0.133028	0	0	1.29717	4.6844	FANK1;RERE;CDKN1B;ITPRIP;RORA;MYPN;CYR61;ELK3;MT2A;ALCAM;ZMIZ1;CREB3L1;NIPAL3;ERC1;PHLDA1;CUBN;PHGR1;C15ORF52;NAV2;CLDN9;PALLD;RBMS1;MYH9;SEC22B;RIN2;AHDC1;STK40;CD44;VCL;COL13A1;AHNAK;PRCC;PPM1H;CORO1C;PBLD;ZFP36L1;FAM160B1;NLN;CCDC85B;S100A13;CD59;MEF2D;XDH;TCF7L2;SMAD3;NEK6;GBF1;PDE4DIP;GNG12;KLF7;TSPAN14;WEE1;DNMBP;MLPH;REEP3
KDM2B 26808549 Chip-Seq K562 Human	55/2000	0.0270181	0.13202	0	0	1.29717	4.6844	BCAR3;RERE;SLC2A1;CYR61;ZMIZ1;PLAU;CREB3L1;HCFC1R1;CAPN2;ITGB6;TEAD1;PHLDA1;MIR193A;DUSP5;BNIP3L;ARHGEF19;NEAT1;DNAJC6;RBMS1;TAGLN2;SEC22B;AHDC1;STK40;VCL;EPHA2;RAI14;LEPROT;NFIX;AHNAK;ASAP1;CXXC5;GLIS1;ARHGAP22;SEC14L1;MTHFD1L;GNG7;LMNA;UBTD1;CD59;LRRC24;SMAD3;LIF;ARHGAP29;PDE4DIP;SYNJ2;GNG12;KLF6;WEE1;EHD4;CDK6;CLCF1;REEP3;DLC1;SPATS2L;VIM
KDM2B 26808549 Chip-Seq HPB-ALL Human	55/2000	0.0270181	0.131028	0	0	1.29717	4.6844	RERE;NRP1;CDKN1B;ITPRIP;ZC3H4;TXN2;NDST1;ALCAM;ZMIZ1;NIPAL3;ERC1;MIR193A;TPM4;MYEOV;ARHGEF19;C10ORF55;DNAJC6;MYH9;MALAT1;AHDC1;TRIM55;STK40;CD44;EPHA2;SEMA7A;LEPROT;AHNAK;ANKRD11;CXXC5;CORO1C;ZFP36L1;FAM160B1;CCDC85B;GNG7;UBTD1;IGF2BP3;CD59;CAMK2G;ATP6V0A1;BCL9L;TCF7L2;LRRC24;KIRREL;HMGA1;PDE4DIP;CFLAR;SSH1;FIBP;KLF6;TSPAN14;WEE1;MLPH;REEP3;HDGF;VIM
LMO2 26923725 Chip-Seq HEMOGENIC-ENDOTHELIUM Mouse	55/2000	0.0270181	0.13005	0	0	1.29717	4.6844	BCAR3;MIR30A;MAML2;ZMYND8;GPT;SIPA1L3;ETS1;ALCAM;RUSC2;CREB3L1;LEPR;ANKRD1;DLGAP1;ADAMTS6;CUBN;MRPS22;MYOF;ARHGEF19;FRMD4A;NAV2;OPTC;DNAJC6;ADORA2B;PALLD;FEZ2;ADAM12;RBMS1;MET;SKAP1;CD44;VCL;CHST3;BLK;MACF1;SEMA7A;CAMK2D;COL13A1;MAPKAP1;NTM;PPM1H;SH3TC2;PDGFC;FAM180A;HS1BP3;ATP6V0A1;SMAD3;NEK6;SUSD1;ARHGAP29;FBXL13;EXT1;KLF6;FAM167A;MLPH;ATXN10
NR1I2 20693526 ChIP-Seq LIVER Mouse	29/939	0.0279496	0.133537	0	0	1.45679	5.21145	BCAR3;MACF1;NRP1;TRIO;PVT1;SERPINE1;PXN;PPM1H;RORA;HSF2BP;LPP;MYPN;EGFR;MYLK;TXN2;GNG7;LMNA;HS1BP3;FLNB;ERC1;MEF2D;TCF7L2;HIPK2;SSH1;CLCF1;RARB;ERGIC1;EPHA2;RAI14
PIAS1 25552417 ChIP-Seq VCAP Human	24/749	0.029946	0.142023	0	0	1.51145	5.30271	MIR193A;DUSP5;STARD13;MAML2;MUSK;GBE1;PVT1;HMGA2;NEAT1;GNG12;SIPA1L3;ETS1;LPP;RTN4;EXT1;C6ORF1;BTD;PALLD;RBMS1;MALAT1;ERC1;SEC22B;TNS3;TGM2
VDR 23401126 ChIP-Seq LCL-AND-THP1 Human	10/239	0.0318412	0.149909	0	0	1.97363	6.8031	NLN;ZMIZ1;GNG7;PDE4DIP;DLGAP1;FRMD4A;NMNAT2;ASAP2;SSH1;BCL2L1
TRP63 18441228 ChIP-ChIP KERATINOCYTES Mouse	7/143	0.0329434	0.153975	0	0	2.30901	7.88057	FOSL1;ALCAM;LIF;VIM;PHLDA1;RUNX2;ELK3
DMRT1 23473982 ChIP-Seq TESTES Mouse	56/2072	0.0343864	0.159563	0	0	1.27486	4.2964	NRP1;TRIO;RORA;ELK3;ADAMTSL1;DLGAP1;TEAD1;TNS3;TGM2;BNIP3L;ITGA3;DNTTIP1;NEAT1;FRMD6;OPTC;CLIP4;ADAM9;ITGA5;RIN2;SKAP1;AHDC1;COL13A1;AHNAK;MAPKAP1;NTM;PPM1H;NEDD4L;CXXC5;TFPI;LPP;CORO1C;ZFP36L1;SEC14L1;MTHFD1L;MEF2D;WWTR1;TCF7L2;STARD13;MON2;CBX5;NEK6;HMGA1;HMGA2;ATOX1;SSH1;DRAP1;EXT1;MYO1E;KLF6;AXL;CLCF1;REEP3;HDGF;TGFBI;SAE1;CALM2
CEBPB 21427703 ChIP-Seq 3T3-L1 Mouse	54/2000	0.0380271	0.175196	0	0	1.27358	4.16393	CDKN1B;ZC3H4;ZMYND8;FHL2;SLC2A1;HSF2BP;TRAM2;SIPA1L3;CYR61;ZMIZ1;CAPN2;TEAD1;ADAMTS6;CUBN;ANXA2;ZBTB38;PHGR1;AFAP1;MIR21;NEAT1;OPTC;ADORA2B;ADAM12;ADAM9;MALAT1;ITGA5;SEC22B;MET;STK40;CD44;LEPROT;KRT80;SEMA3C;CDCA4;GLIS3;LPP;GLIS1;MTHFD1L;PDGFC;FLNB;S100A14;FILIP1L;MEF2D;XDH;WWTR1;KIRREL;SMAD3;NEK6;NMNAT2;DLC1;TGFBI;VIM;LIMS1;BCL2L1
NFI 21473784 ChIP-Seq ESCs Mouse	54/2000	0.0380271	0.173954	0	0	1.27358	4.16393	BCAR3;MIR30A;ZMYND8;FMN1;CYR61;MRPL33;LEPR;CAPN2;MUSK;PHGR1;KCNAB1;PXDN;EFHC1;RARB;MALAT1;RIN2;AHDC1;CD44;VCL;RBKS;SEMA7A;CAMK2D;SHC3;PDE1C;ANKRD11;PXN;ASAP1;CXXC5;HDAC9;RTN4;MTHFD1L;PDGFC;LMNA;ABL2;IGF2BP3;ECT2;MEF2D;XDH;ATP6V0A1;HMGA1;HMGA2;CFLAR;GNG12;HIPK2;SSH1;FOSL1;EXT1;KLF7;KLF6;MLPH;CLCF1;REEP3;VIM;BCL2L1
ZFP281 27345836 Chip-Seq ESCs Mouse	54/2000	0.0380271	0.172729	0	0	1.27358	4.16393	ZMYND8;SERPINE1;GPT;ELK3;ZMIZ1;ADAMTS6;TGM2;ZBTB38;MIRLET7I;MIR21;ACTN4;NEAT1;MMP14;FRMD6;OPTC;CLDN9;PXDN;TAGLN2;ITGA5;ERGIC1;AHDC1;EPHA2;MACF1;CD63;COL13A1;AHNAK;PVT1;GLIS3;CRMP1;LTBP2;RASAL2;CXXC5;IGSF9;RTN4;ZFP36L1;PDGFC;ABL2;ECT2;BCL9L;NEK6;NR2F1;LIF;HMGA1;HMGA2;NMNAT2;CFLAR;KLF7;MYO1E;CDK6;CLCF1;HDGF;NF2;ATXN10;ASB1
RUNX 20019798 ChIP-Seq JUKART Human	20/616	0.0400229	0.180523	0	0	1.53149	4.92879	RERE;MACF1;CAMK2D;SUSD1;LIF;CRIM1;RORA;FRMD4A;ASAP1;RUNX2;FAM160B1;FRMD6;BTD;TBC1D4;SKAP1;CD44;VCL;IER3;EPHA2;ATP6V0A1
HIF1A 21447827 ChIP-Seq MCF-7 Human	12/321	0.0419033	0.187692	0	0	1.76336	5.59406	KRT80;AHNAK;GBE1;KCNMA1;PXDN;SLC2A1;ITGA5;TRAM2;EGFR;LOXL2;RAI14;ZFP36L1
ZFP322A 24550733 ChIP-Seq MESCs Mouse	5/90	0.0425199	0.18914	0	0	2.62055	8.27511	PDE1C;PRCC;CADPS;NEDD4L;FILIP1L
PKCTHETA 26484144 Chip-Seq BREAST Human	17/506	0.0426003	0.1882	0	0	1.58476	5.00132	LEPROT;FAM24B;GPAA1;CADPS;MIR21;SYNJ2;ACTN4;NEAT1;SSH1;ALCAM;SEC14L1;DNAJC6;CREB3L2;FLOT1;MALAT1;SEC22B;HNRNPA1
YAP1 20516196 ChIP-Seq MESCs Mouse	61/2329	0.0473702	0.207849	0	0	1.23545	3.76782	BCAR3;RERE;ITPRIP;MAML2;SLC2A1;RXFP1;MYLK;EFTUD1;ADAMTSL1;NDST1;ALCAM;ZMIZ1;DLGAP1;TNS3;DUSP5;ANXA2;DST;NANOS3;AFAP1;KCNAB1;ACTN4;NAV2;FRMD6;ADORA2B;PALLD;MYH9;AHDC1;STK40;VCL;MACF1;NFIX;PDE1C;LAMA2;ANKRD11;PXN;GLIS3;PPM1H;LPP;ZFP36L1;SEC14L1;MTHFD1L;GNG7;LMNA;CYC1;PPAPDC1A;MEF2D;TCF7L2;STARD13;KIRREL;SMAD3;LIF;HMGA2;NMNAT2;GNG12;PTPN14;MYO1E;KLF6;EHD4;DLC1;ATXN10;CALM2
NANOG 18347094 ChIP-ChIP MESCs Mouse	51/1908	0.0499962	0.217889	0	0	1.26083	3.7772	BCAR3;CDKN1B;GBE1;FMN1;FGF5;NDST1;DLGAP1;ITGB6;TNS3;ADAMTS6;TGM2;TPM4;DST;PPP1R16A;ACTN4;DDAH1;DNAJC6;ADORA2B;PALLD;FEZ2;MYH9;STK40;RAI14;TM2D2;MAPKAP1;CRMP1;RASAL2;CXXC5;TFPI;LPP;ZFP36L1;DHX32;PDGFC;S100A13;IGF2BP3;ECT2;MEF2D;BCL9L;TCF7L2;STARD13;CBX5;PDE4DIP;SYNJ2;FBXL13;EXT1;WEE1;EHD4;DNMBP;REEP3;AMOTL2;VIM
CBP 21632823 ChIP-Seq H3396 Human	53/2000	0.0525366	0.227423	0	0	1.25	3.68281	FANK1;NRP1;ITPRIP;MYPN;ZMIZ1;PLAU;CREB3L1;SUFU;ANKRD1;ERC1;TEAD1;CUBN;DUSP5;MYEOV;MYOF;AKR1E2;C10ORF55;FRMD4A;NAV2;NEAT1;KCNMA1;ADAM12;MALAT1;HNRNPH3;CD44;VCL;CHST3;COL13A1;AHNAK;C11ORF91;PPM1H;C12ORF61;CUZD1;CORO1C;PBLD;FAM160B1;ARHGAP22;DHX32;UBTD1;CD59;MICALCL;PPAPDC1A;CAMK2G;TCF7L2;GBF1;MICAL2;FOSL1;KLF6;TSPAN14;WEE1;DNMBP;REEP3;VIM
KDM2B 26808549 Chip-Seq SIL-ALL Human	53/2000	0.0525366	0.225907	0	0	1.25	3.68281	RERE;ITPRIP;ZMYND8;SLC2A1;ETS1;ELK3;ALCAM;ZMIZ1;NIPAL3;HCFC1R1;PHLDA1;MIR193A;BNIP3L;TPM4;TNFRSF12A;NANOS3;ARHGEF19;NEAT1;THOC6;CLDN9;DNAJC6;MYH9;ERGIC1;AHDC1;TRIM55;STK40;CD44;EPHA2;CD63;AHNAK;ANKRD11;PXN;C12ORF61;CXXC5;PBLD;IGF2BP3;CD59;MEF2D;BCL9L;TCF7L2;LRRC24;HMGA1;HIPK2;KLF6;TSPAN14;CDK6;AXL;CLCF1;REEP3;HDGF;AMOTL2;VIM;BCL2L1
PPARG 20176806 ChIP-Seq THIOMACROPHAGE Mouse	25/837	0.054286	0.231884	0	0	1.4089	4.1048	RERE;KRT80;ZMYND8;PVT1;ASAP1;ELK3;WFDC3;TXN2;NDST1;MTHFD1L;S100A16;UBTD1;PHLDA1;SUSD1;CFLAR;KLF7;KLF6;WEE1;CCDC80;MYH9;MALAT1;AMOTL2;VIM;CD44;CHST3
TP53 16413492 ChIP-PET HCT116 Human	15/449	0.0566499	0.240389	0	0	1.57583	4.52399	FANK1;TCF7L2;CAMK2D;S100A2;LAMA2;ANKRD11;SUSD1;NEDD4L;FRMD4A;HDAC9;PTPN14;ADORA2B;PDGFC;KCNMA1;VIM
POU5F1 18347094 ChIP-ChIP MESCs Mouse	55/2109	0.0619293	0.261075	0	0	1.23013	3.42192	BCAR3;FMN1;CYR61;RUSC2;FLOT1;DLGAP1;ITGB6;TEAD1;PHLDA1;TNS3;ADAMTS6;IER3;TGM2;DST;ITGA3;ZBTB38;PPP1R16A;ARHGEF19;FRMD4A;RUNX2;MMP14;FRMD6;DDAH1;DNAJC6;STK40;EPHA2;RAI14;SEMA3C;CDCA4;MAPKAP1;NEDD4L;CRMP1;RASAL2;CXXC5;HDAC9;RTN4;ZFP36L1;NT5E;DHX32;MTHFD1L;PDGFC;ABL2;IGF2BP3;PPAPDC1A;MEF2D;CAMK2G;WWTR1;GBF1;HMGA2;FBXL13;EXT1;KLF7;MYO1E;WEE1;REEP3
MYCN 19997598 ChIP-ChIP NEUROBLASTOMA Human	9/234	0.0623641	0.2612	0	0	1.81422	5.03404	EXT1;PSG8;NFIX;KIRREL;GNG7;PRCC;S100A13;TGFBI;RUNX2
HNFA 21074721 ChIP-Seq CACO-2 Human	52/2000	0.0712444	0.296469	0	0	1.22642	3.23975	BCAR3;RERE;NRP1;SLC2A1;CYR61;CREB3L1;SUFU;NIPAL3;CAPN2;CUBN;DUSP5;S100A2;MYEOV;MYOF;AKR1E2;ARHGEF19;FRMD4A;NAV2;DDAH1;OPTC;DNAJC6;KCNMA1;ADAM12;SEC22B;AHDC1;STK40;VCL;CHST3;EPHA2;MACF1;LEPROT;COL13A1;C1ORF110;RASAL2;GLIS1;FAM160B1;ARHGAP22;ABL2;PPAPDC1A;MEF2D;TCF7L2;KIRREL;MICAL2;ARHGAP29;PDE4DIP;NMNAT2;GNG12;PTPN14;KLF6;WEE1;REEP3;VIM
NFYA 21822215 ChIP-Seq K562 Human	52/2000	0.0712444	0.294568	0	0	1.22642	3.23975	FANK1;BCAR3;RERE;SLC2A1;ETS1;CYR61;ZMIZ1;CREB3L1;NIPAL3;ANKRD1;CAPN2;TEAD1;CUBN;DUSP5;MYEOV;MYOF;AKR1E2;ARHGEF19;FRMD4A;DDAH1;OPTC;DNAJC6;KCNMA1;ADAM12;SEC22B;AHDC1;STK40;CD44;EPHA2;MACF1;LEPROT;COL13A1;AHNAK;C11ORF91;C1ORF110;RASAL2;GLIS1;ARHGAP22;S100A16;ABL2;MICALCL;PPAPDC1A;KIRREL;MICAL2;ARHGAP29;PDE4DIP;NMNAT2;GNG12;PTPN14;KLF6;REEP3;VIM
MYB 26560356 Chip-Seq TH2 Human	52/2000	0.0712444	0.292692	0	0	1.22642	3.23975	RERE;CDKN1B;SERPINE1;FRG2C;ETS1;ELK3;WFDC3;ALCAM;PLAU;SUFU;NIPAL3;FLOT1;DUSP5;BNIP3L;C5ORF56;ANXA2;TPM4;C10ORF55;ACTN4;NEAT1;CCDC80;CLIP4;MYH9;MALAT1;TAGLN2;SKAP1;ERGIC1;CD44;BLK;MACF1;CAMK2D;AHNAK;PRCC;FAM160B1;ATP6AP1L;SEC14L1;HNRNPA1;CAMK2G;CMTM7;MICAL2;LAYN;PDE4DIP;CFLAR;MRPL24;HIPK2;DRAP1;EXT1;KLF7;KLF6;WEE1;SPATS2L;VIM
SOX2 27498859 Chip-Seq STOMACH Mouse	52/2000	0.0712444	0.29084	0	0	1.22642	3.23975	FANK1;MIR30A;ZMYND8;FHL2;ELK3;ALCAM;ZMIZ1;CREB3L1;IER3;BNIP3L;ITGA3;MYOF;ARHGEF19;AFAP1;MIR21;ACTN4;NEAT1;CLDN6;MALL;RARB;MYH9;MALAT1;TAGLN2;HNRNPH3;MET;ERGIC1;STK40;CD63;KRT80;NFIX;SEMA3C;PDE1C;CDCA4;PRCC;CORO1C;PBLD;MTHFD1L;FLNB;FAM83C;BCL9L;CMTM7;STARD13;MON2;MICAL2;ARHGAP29;KLF7;KLF6;WEE1;AXL;REEP3;HDGF;BCL2L1
AR 25329375 ChIP-Seq VCAP Human	49/1906	0.0905663	0.367391	0	0	1.21266	2.9124	RERE;NRP1;TRIO;GBE1;SLC2A1;FMN1;RORA;ETS1;FGF5;ITGB6;ERC1;TNS3;DST;MUSK;MYEOV;NEAT1;CLDN11;FRMD6;DNAJC6;PALLD;PXDN;KCNMA1;RARB;RIN2;MACF1;LEPROT;SEMA3C;NTM;PPM1H;LTBP2;ASAP2;TFPI;HDAC9;EGFR;ZFP36L1;C6ORF1;MTHFD1L;FLNB;STARD13;SMAD3;CRIM1;HMGA1;DCBLD2;EXT1;KLF6;SPATS2L;ATXN10;VIM;LIMS1
EP300 21415370 ChIP-Seq HL-1 Mouse	28/1014	0.0930906	0.375271	0	0	1.30252	3.09242	BLK;RERE;NRP1;AHNAK;NEDD4L;HSF2BP;SIPA1L3;ELK3;ADAMTSL1;CREB3L2;ANKRD1;MICALCL;PHLDA1;TNS3;TCF7L2;STARD13;GBF1;MICAL2;HMGA2;GNG12;EXT1;KLF7;WEE1;EHD4;FRMD6;DLC1;FEZ2;BCL2L1
NFYB 21822215 ChIP-Seq K562 Human	51/2000	0.0948335	0.379923	0	0	1.20283	2.83343	BCAR3;RERE;NRP1;SLC2A1;MYPN;CYR61;RPSAP52;ZMIZ1;CREB3L1;NIPAL3;ANKRD1;CAPN2;TEAD1;CUBN;MYEOV;MYOF;AKR1E2;ARHGEF19;FRMD4A;DDAH1;OPTC;DNAJC6;KCNMA1;SEC22B;AHDC1;STK40;CD44;EPHA2;MACF1;LEPROT;COL13A1;AHNAK;C1ORF110;RASAL2;GLIS1;FAM160B1;ABL2;MICALCL;PPAPDC1A;MON2;KIRREL;GBF1;MICAL2;ARHGAP29;PDE4DIP;NMNAT2;GNG12;PTPN14;KLF6;REEP3;VIM
MYB 26560356 Chip-Seq TH1 Human	51/2000	0.0948335	0.377578	0	0	1.20283	2.83343	RERE;NRP1;CDKN1B;ITPRIP;ZMYND8;SERPINE1;CTSW;ETS1;CYR61;MRPL33;MT2A;ALCAM;ZMIZ1;PLAU;NIPAL3;DUSP5;BNIP3L;ANXA2;TPM4;MYEOV;NEAT1;CCDC80;FRMD8;CLIP4;MALAT1;TAGLN2;SEC22B;SKAP1;CD44;MACF1;CAMK2D;C12ORF61;APOLD1;RTN4;CORO1C;ZFP36L1;EXOSC4;S100A13;FLNB;IGF2BP3;HNRNPA1;C22ORF26;ECT2;CAMK2G;LAYN;CFLAR;MRPL24;KLF6;EHD4;HDGF;VIM
CREB1 26743006 Chip-Seq LNCaP-abl Human	51/2000	0.0948335	0.375261	0	0	1.20283	2.83343	FANK1;RERE;NRP1;SLC2A1;CYR61;LOXL1;CREB3L1;NIPAL3;HCFC1R1;ANKRD1;CAPN2;ERC1;MIR193A;S100A2;NANOS3;PHGR1;MIR21;NEAT1;DUSP7;DDAH1;TBC1D4;MALL;MALAT1;ERGIC1;AHDC1;TRIM55;CD44;EPHA2;SHC3;C14ORF79;PRCC;LTBP2;IGSF9;FAM160B1;FLNB;IGF2BP3;HNRNPA1;MEF2D;BCL9L;LRRC24;CRIM1;ARHGAP29;PDE4DIP;CFLAR;GNG12;PTPN14;SSH1;KLF6;CLCF1;SPATS2L;VIM
CHD1 26751641 Chip-Seq LNCaP Human	51/2000	0.0948335	0.372973	0	0	1.20283	2.83343	RERE;NRP1;ZC3H4;ZMYND8;GBE1;SLC2A1;CYR61;TXN2;MT2A;ZMIZ1;CAPN2;ERC1;MIR21;DUSP7;MRPL52;TBC1D4;KCNMA1;RARB;ADAM9;STK40;VCL;EPHA2;LEPROT;NFIX;AHNAK;ANKRD11;PRCC;NEDD4L;TFPI;CUZD1;RTN4;PBLD;ZFP36L1;FAM160B1;SH3TC2;FLNB;MEF2D;TCF7L2;GBF1;CRIM1;HMGA1;GNG12;PTPN14;HIPK2;FOSL1;WEE1;REEP3;HDGF;VIM;CALM2;BCL2L1
UTX 26944678 Chip-Seq JUKART Human	51/2000	0.0948335	0.370713	0	0	1.20283	2.83343	RERE;ITPRIP;ZC3H4;CTSW;ETS1;NIPAL3;MFSD3;TPM4;NANOS3;MYEOV;ARHGEF19;C10ORF55;NEAT1;DUSP7;CLDN9;RDH5;MYH9;MALAT1;ITGA5;ERGIC1;AHDC1;STK40;CD44;LRRC14;MACF1;CD63;CAMK2D;ANKRD11;C12ORF61;APOLD1;RTN4;ZFP36L1;MTHFD1L;PDGFC;IGF2BP3;HNRNPA1;ECT2;MEF2D;ATP6V0A1;BCL9L;SUSD1;HMGA1;PDE4DIP;CFLAR;EXT1;FIBP;KLF7;KLF6;CDK6;REEP3;VIM
EZH2 23942234 ChIP-Seq MYOBLASTS AND MYOTUBES Mouse	26/935	0.0968066	0.376146	0	0	1.31167	3.06281	TRIO;NFIX;CDCA4;GPAA1;ASAP1;GLIS1;CORO1C;ARHGAP22;SEC14L1;GNG7;FLNB;FILIP1L;MEF2D;DUSP5;TCF7L2;SAP30BP;LRRC24;ANXA2;DST;AFAP1;SYNJ2;THOC6;RDH5;MYH9;TGFBI;STK40
TBX3 20139965 ChIP-Seq MESCs Mouse	29/1068	0.103312	0.399019	0	0	1.28083	2.90748	TRIO;COL13A1;GBE1;PRCC;GLIS3;NEDD4L;HDAC9;TRAM2;SIPA1L3;ETS1;LOXL1;NT5E;HCFC1R1;PPAPDC1A;ADAMTS6;STARD13;CADPS;FRMD4A;EXT1;KLF7;PALLD;REEP3;ADAM12;NF2;ATXN10;SAE1;RIN2;SKAP1;CHST3
TBX3 20139965 ChIP-Seq ESCs Mouse	29/1070	0.105056	0.403338	0	0	1.27843	2.88065	TRIO;COL13A1;GBE1;PRCC;GLIS3;NEDD4L;HDAC9;TRAM2;SIPA1L3;ETS1;LOXL1;NT5E;HCFC1R1;PPAPDC1A;ADAMTS6;STARD13;CADPS;FRMD4A;EXT1;KLF7;PALLD;REEP3;ADAM12;NF2;ATXN10;SAE1;RIN2;SKAP1;CHST3
AR 21572438 ChIP-Seq LNCaP Human	7/188	0.105948	0.404359	0	0	1.75632	3.9426	STARD13;LRRC24;MAML2;LTBP2;TFPI;ETS1;EGFR
RUNX1 20887958 ChIP-Seq HPC-7 Mouse	30/1120	0.11191	0.4246	0	0	1.26348	2.76709	TRIO;GPAA1;ZMYND8;CXXC5;CREB3L1;FLOT1;MEF2D;ATP6V0A1;BCL9L;CMTM7;TPM4;LIF;HMGA1;MIRLET7I;HMGA2;RUNX2;SSH1;MRPL52;MMP14;OPTC;AXL;PALLD;HDGF;ITGA5;ATXN10;HNRNPH3;TGFBI;AHDC1;STK40;BCL2L1
TCFCP2L1 18555785 ChIP-Seq MESCs Mouse	50/1987	0.114677	0.432552	0	0	1.18696	2.57053	FANK1;CDKN1B;SERPINE1;LOXL2;ARHGEF19;ACTN4;DDAH1;CLDN9;KCNMA1;MYH9;ITGA5;AHDC1;LEPROT;AHNAK;CDCA4;ANKRD11;PPM1H;NEDD4L;RASAL2;CXXC5;IGSF9;RECQL4;SEC14L1;PDGFC;UBTD1;ECT2;CAMK2G;ATP6V0A1;BCL9L;CMTM7;WWTR1;MON2;CADPS;LIF;HMGA1;MICAL2;ARHGAP29;FBXL13;ATOX1;SSH1;DRAP1;EXT1;MYO1E;TSPAN14;WEE1;MLPH;HDGF;AMOTL2;NF2;LIMS1
PRDM16 22522345 ChIP-ChIP PALATE MESENCHYMAL Mouse	5/122	0.117906	0.442146	0	0	1.93319	4.13291	ADAMTSL1;TRIO;CREB3L2;ADAM12;AHDC1
SALL4 18804426 ChIP-ChIP XEN Mouse	27/1005	0.123395	0.460058	0	0	1.26725	2.65154	FANK1;LEPROT;CDKN1B;SLC2A1;TFPI;TRAM2;CYR61;LOXL2;SEC14L1;PPP2R4;ANKRD1;ECT2;ATP6V0A1;CMTM7;BNIP3L;STARD13;ITGA3;PDE4DIP;PTPN14;KLF6;WEE1;DDAH1;RARB;TAGLN2;VIM;AHDC1;BCL2L1
EGR1 20690147 ChIP-Seq ERYTHROLEUKEMIA Human	143/6207	0.123889	0.459244	0	0	1.08672	2.26948	TRIO;MAML2;SERPINE1;RORA;HSF2BP;ELK3;LOXL2;FGF5;RUSC2;ZMIZ1;CREB3L1;CREB3L2;HCFC1R1;LEPR;PHLDA1;TNS3;TGM2;CUBN;BNIP3L;FAM24B;TPM4;PPP1R16A;C10ORF55;FRMD4A;ACTN4;TTC7A;RUNX2;THOC6;FRMD6;OPTC;CLDN9;FEZ2;TAGLN2;VCL;EPHA2;RAI14;BLK;MACF1;PDE1C;CDCA4;ANKRD11;PXN;NEDD4L;LPP;CUZD1;GLIS1;RTN4;CORO1C;ZFP36L1;ARHGAP22;SEC14L1;S100A16;S100A13;ABL2;FAM83C;ATP6V0A1;BCL9L;KIRREL;SMAD3;NEK6;NR2F1;LIF;CRIM1;HMGA…
E2A 27217539 Chip-Seq RAMOS-Cell line Human	50/2000	0.123911	0.4567	0	0	1.17925	2.46249	C8ORF46;RERE;ZMYND8;SLC2A1;HSF2BP;FRG2C;TRAM2;ELK3;ZMIZ1;CREB3L2;HCFC1R1;PHLDA1;MIR193A;DUSP5;MYEOV;OPTC;CLDN9;FRMD8;DNAJC6;TMEM217;COL8A1;MALAT1;HNRNPH3;SKAP1;ERGIC1;STK40;BLK;SEMA7A;COL13A1;NTM;CXXC5;LPP;SEC14L1;S100A16;CCDC85B;GNG7;CYC1;ECT2;MEF2D;CMTM7;CBX5;NEK6;PDE4DIP;KLF6;TSPAN14;FAM167A;WEE1;CDK6;DNMBP;BCL2L1
MEF2A 21415370 ChIP-Seq HL-1 Mouse	28/1048	0.124017	0.454495	0	0	1.26026	2.63059	NRP1;MAST4;ANKRD11;GBE1;FHL2;NEDD4L;RXFP1;TRAM2;LPP;ELK3;EXOSC4;ZMIZ1;PLAU;CREB3L2;ANKRD1;CAMK2G;DST;GBF1;AFAP1;KLF7;WEE1;FRMD6;PALLD;ADAM9;SEC22B;ERGIC1;TRIM55;VCL
SUZ12 18692474 ChIP-Seq MEFs Mouse	30/1135	0.125868	0.45867	0	0	1.24678	2.58398	NRP1;SEMA7A;NFIX;SHC3;COL13A1;SEMA3C;FHL2;CRMP1;RORA;LTBP2;EGFR;FGF5;NT5E;ALCAM;SIX3;LEPR;CAPN2;CADPS;NR2F1;HMGA2;SYNJ2;RUNX2;HIPK2;FOSL1;DDAH1;ADORA2B;KCNMA1;ADAM12;ITGA7;TGFBI
TCFAP2C 20176728 ChIP-ChIP TROPHOBLAST STEM CELLS Mouse	65/2667	0.126166	0.457175	0	0	1.14962	2.37989	BCAR3;CDKN1B;UPK2;FHL2;SLC2A1;CYR61;EFTUD1;FGF5;RUSC2;ZMIZ1;CREB3L2;CAPN2;ERC1;TGM2;BNIP3L;ANXA2;ITGA3;NANOS3;DNTTIP1;DUSP7;MRPL52;CLDN11;DDAH1;ADAM12;ITGA7;RBMS1;TAGLN2;RIN2;VCL;EPHA2;LEPROT;GLIS3;CXXC5;LPP;IGSF9;CORO1C;ZFP36L1;NT5E;SEC14L1;EXOSC4;MTHFD1L;GNG7;S100A13;MEF2D;ATP6V0A1;BCL9L;CMTM7;TCF7L2;STARD13;MON2;LIF;HMGA1;ARHGAP29;PDE4DIP;GNG12;ATOX1;EXT1;KLF7;KLF6;WEE1;CDK6;CLCF1;REEP3;HDGF;L…
NANOG 21062744 ChIP-ChIP HESCs Human	23/840	0.127144	0.458144	0	0	1.29155	2.66375	FANK1;SAP30BP;LEPROT;CDKN1B;CBX5;ZC3H4;PRCC;HMGA2;CRMP1;LPP;CYR61;MRPL52;EXT1;MYO1E;MMP14;TSPAN14;DDAH1;FLOT1;MYH9;ITGB6;HNRNPA1;SAE1;IER3
RARG 19884340 ChIP-ChIP MEFs Mouse	12/390	0.127755	0.457787	0	0	1.45138	2.98642	WWTR1;NRP1;DST;TNFRSF12A;CLCF1;HMGA1;ARHGEF19;RARB;TAGLN2;RIN2;LOXL1;LOXL2
TCF4 18268006 ChIP-ChIP LS174T Human	14/470	0.127952	0.455961	0	0	1.40506	2.88894	RERE;CRIM1;NMNAT2;TTC7A;TFPI;DDAH1;OPTC;FEZ2;PXDN;MALL;TAGLN2;HDGF;EPHA2;ASB1
TAL1 20566737 ChIP-Seq PRIMARY FETAL LIVER ERYTHROID Mouse	47/1875	0.128904	0.45683	0	0	1.18239	2.42235	RERE;MACF1;LEPROT;TRIO;AHNAK;ZC3H4;ANKRD11;SLC2A1;NEDD4L;ASAP1;GLIS1;EFTUD1;TXN2;ZFP36L1;ADAMTSL1;SEC14L1;ZMIZ1;CREB3L1;LMNA;HS1BP3;PHLDA1;TNS3;ATP6V0A1;DUSP5;BNIP3L;SMAD3;NEK6;LIF;HMGA2;SYNJ2;NAV2;PTPN14;HIPK2;MRPL52;EXT1;KLF7;KLF6;CCDC80;OPTC;REEP3;FEZ2;MALAT1;TAGLN2;AHDC1;TRIM55;CD44;ASB1
SMAD3 21741376 ChIP-Seq EPCs Human	41/1613	0.129042	0.454818	0	0	1.19898	2.45507	BCAR3;RERE;CDKN1B;MAML2;MAPKAP1;NTM;PPM1H;RORA;TFPI;RXFP1;HDAC9;ETS1;ZFP36L1;ADAMTSL1;SIX3;ANKRD1;FLNB;ITGB6;MICALCL;ECT2;TNS3;CUBN;DUSP5;TCF7L2;CBX5;DST;MYOF;CRIM1;AFAP1;MICAL2;EXT1;KLF6;FAM167A;REEP3;DLC1;KCNMA1;CLIP4;TMEM217;RARB;CHST3;RAI14
FOXA1 27197147 Chip-Seq ENDOMETRIOID-ADENOCARCINOMA Human	17/594	0.130908	0.458889	0	0	1.34998	2.74486	NRP1;TCF7L2;NFIX;MAPKAP1;MYOF;FMN1;RPSAP52;NT5E;FRMD6;HS1BP3;ITGB6;ATXN10;ECT2;MEF2D;MET;TGM2;RAI14
GATA1 19941827 ChIP-Seq MEL Mouse	46/1834	0.131119	0.457145	0	0	1.1831	2.40365	MACF1;NRP1;TRIO;NFIX;AHNAK;CDCA4;PXN;NEDD4L;SIPA1L3;APOLD1;GLIS1;MYLK;NDST1;SH3TC2;ZMIZ1;CREB3L1;SUFU;LMNA;UBTD1;DLGAP1;MEF2D;CAMK2G;TGM2;DUSP5;BNIP3L;TCF7L2;ZBTB38;NEK6;PDE4DIP;FRMD4A;NMNAT2;CFLAR;PDCD1LG2;NAV2;RUNX2;SSH1;MRPL52;EXT1;MMP14;CDK6;OPTC;HDGF;LIMS1;BCL2L1;EPHA2;ASB1
WT1 19549856 ChIP-ChIP CCG9911 Human	7/199	0.131445	0.455816	0	0	1.65924	3.36688	WWTR1;NRP1;DUSP5;DLC1;S100A13;IGSF9;MYLK
EGR1 19032775 ChIP-ChIP M12 Human	9/276	0.13404	0.46233	0	0	1.53815	3.09109	BLK;STARD13;NT5E;CDKN1B;NFIX;PSG1;ITGA5;HDAC9;EGFR
NR1H3 23393188 ChIP-Seq ATHEROSCLEROTIC-FOAM Human	17/599	0.137873	0.47302	0	0	1.33871	2.65255	NFIX;TNFRSF12A;PPM1H;SLC2A1;CXXC5;DUSP7;MT2A;MLPH;GNG7;CLIP4;TGFBI;PHLDA1;RIN2;IER3;BCL2L1;TGM2;RAI14
SUZ12 20075857 ChIP-Seq MESCs Mouse	102/4356	0.138557	0.472854	0	0	1.10453	2.18307	TRIO;ITPRIP;RORA;ETS1;LOXL1;ELK3;FGF5;ALCAM;RUSC2;ZMIZ1;PLAU;CREB3L1;LEPR;CAPN2;PHLDA1;DNTTIP1;AFAP1;CLDN6;OPTC;CLDN9;CLIP4;ADAM12;SKAP1;RAI14;MACF1;SEMA7A;SHC3;COL13A1;PDE1C;NTM;GLIS3;LTBP2;RASAL2;GLIS1;ZFP36L1;PDGFC;PPAPDC1A;NR2F1;LIF;CRIM1;MICAL2;ARHGAP29;HMGA2;SYNJ2;GNG12;FOSL1;FIBP;CDK6;SPATS2L;TGFBI;BCAR3;NRP1;MAST4;FHL2;CYR61;WFDC3;SIX3;DUSP5;TNFRSF12A;ITGA3;ARHGEF19;KCNAB1;NAV2;DUSP7;MRPL…
TAL1 26923725 Chip-Seq HEMANGIOBLAST Mouse	36/1413	0.144554	0.490722	0	0	1.20178	2.32437	BLK;MACF1;SHC3;NTM;GPT;LTBP2;ASAP1;TRAM2;ETS1;LPP;ZFP36L1;CREB3L1;PDGFC;ANKRD1;FAM180A;DLGAP1;PHLDA1;ATP6V0A1;CUBN;MRPS22;MYOF;ARHGEF19;AFAP1;PDE4DIP;FRMD4A;SYNJ2;FBXL13;RUNX2;KLF7;KLF6;MLPH;PALLD;KCNMA1;RBMS1;SKAP1;CD44
VDR 24763502 ChIP-Seq THP-1 Human	33/1288	0.149657	0.505386	0	0	1.20854	2.29552	LRRC14;COL13A1;NTM;ASAP2;CXXC5;LPP;C6ORF1;RUSC2;ZMIZ1;S100A16;PDGFC;MFSD3;C22ORF26;C2ORF61;MEF2D;TNS3;BCL9L;C5ORF56;LRRC24;MYEOV;MIR21;CFLAR;ACTN4;PDCD1LG2;NEAT1;SSH1;EXT1;CDK6;REEP3;RDH5;MYH9;MALAT1;CHST3
NKX2-5 21415370 ChIP-Seq HL-1 Mouse	38/1507	0.151073	0.507511	0	0	1.18942	2.24799	NRP1;SEMA7A;TRIO;SEMA3C;ANKRD11;GBE1;FHL2;TRAM2;ZFP36L1;NLN;NT5E;CCDC85B;SUFU;CREB3L2;HCFC1R1;ECT2;ANXA2;DST;PPP1R16A;MICAL2;FRMD4A;CFLAR;ACTN4;GNG12;WEE1;ADORA2B;DLC1;CLIP4;ADAM9;TAGLN2;HDGF;AMOTL2;NF2;SEC22B;SAE1;TRIM55;VCL;LIMS1
TET1 21490601 ChIP-Seq MESCs Mouse	49/1994	0.15383	0.514094	0	0	1.15914	2.1698	SERPINE1;LOXL2;PPP2R4;RUSC2;ZMIZ1;CREB3L1;SUFU;HCFC1R1;LEPR;CAPN2;ERC1;ANXA2;ARHGEF19;DUSP7;THOC6;EVC;DNAJC6;ADORA2B;KCNMA1;MALL;AHDC1;CHST3;EPHA2;CD63;SEMA7A;CAMK2D;NFIX;AHNAK;PPM1H;CRMP1;RASAL2;CXXC5;IGSF9;RTN4;CORO1C;EXOSC4;LMNA;MEF2D;KIRREL;LAYN;PDE4DIP;PTPN14;HIPK2;SSH1;FOSL1;FAM167A;AXL;AMOTL2;CALM2
AR 19668381 ChIP-Seq PC3 Human	83/3519	0.15437	0.513239	0	0	1.11256	2.07871	RERE;NRP1;TRIO;MAML2;SLC2A1;RORA;RXFP1;SIPA1L3;ETS1;MYPN;MYLK;LOXL2;EFTUD1;RUSC2;ZMIZ1;CREB3L1;SUFU;SIX3;LEPR;DLGAP1;TNS3;TGM2;DUSP5;FRMD4A;TTC7A;NAV2;RUNX2;DUSP7;FRMD6;TBC1D4;ADORA2B;PALLD;EFHC1;RARB;COL8A1;MYH9;RIN2;SKAP1;ERGIC1;AHDC1;VCL;BLK;MACF1;CAMK2D;KRT80;LAMA2;ANKRD11;PXN;NEDD4L;C12ORF61;RASAL2;LPP;EGFR;GLIS1;IGSF9;RECQL4;NT5E;GNG7;ABL2;IGF2BP3;PPAPDC1A;ECT2;MEF2D;TCF7L2;STARD13;MON2;SMA…
CEBPB 20513432 ChIP-Seq MACROPHAGES Mouse	49/2000	0.158937	0.525713	0	0	1.15566	2.12555	MIR30A;CDKN1B;UPK2;ZMYND8;TRAM2;MRPL33;TXN2;NDST1;CREB3L2;CAPN2;PHLDA1;ANXA2;MYOF;ARHGEF19;MIR21;NEAT1;CLDN11;ADORA2B;ADAM12;ITGA7;MYH9;MALAT1;TAGLN2;ITGA5;MET;CD44;BLK;KRT80;GLIS3;NEDD4L;LTBP2;IGSF9;RTN4;MTHFD1L;CCDC85B;UBTD1;XDH;MON2;KIRREL;CBX5;CADPS;MIR29A;FOSL1;MYO1E;KLF6;FAM167A;WEE1;CLCF1;VIM
CDX2 21074721 ChIP-Seq CACO-2 Mouse	49/2000	0.158937	0.523031	0	0	1.15566	2.12555	FANK1;BCAR3;RERE;NRP1;SLC2A1;MYPN;CYR61;CREB3L1;SUFU;NIPAL3;CAPN2;CUBN;S100A2;MYOF;AKR1E2;ARHGEF19;FRMD4A;DDAH1;OPTC;DNAJC6;SEC22B;AHDC1;STK40;CD44;CHST3;EPHA2;MACF1;LEPROT;COL13A1;C1ORF110;RASAL2;GLIS1;ARHGAP22;S100A16;ABL2;PPAPDC1A;MEF2D;TCF7L2;KIRREL;GBF1;ARHGAP29;PDE4DIP;NMNAT2;GNG12;PTPN14;KLF6;WEE1;REEP3;VIM
AR 21915096 ChIP-Seq LNCaP-1F5 Human	49/2000	0.158937	0.520376	0	0	1.15566	2.12555	RERE;TRIO;ITPRIP;MRPL33;NDST1;C4ORF51;CREB3L1;ANKRD1;MIR193A;CUBN;MYEOV;MIR21;BTD;TBC1D4;ADAM12;ADAM9;ITGA5;RIN2;ERGIC1;CD44;AHNAK;MAPKAP1;ANKRD11;PRCC;C1ORF110;PPM1H;NEDD4L;RASAL2;TFPI;LPP;EGFR;PBLD;ZFP36L1;SH3TC2;ABL2;FILIP1L;MEF2D;FAM83C;CMTM7;TM4SF18;GBF1;CRIM1;HMGA1;NMNAT2;KLF6;TSPAN14;AMOTL2;ATXN10;BCL2L1
CEBPB 26923725 Chip-Seq HEMOGENIC-ENDOTHELIUM Mouse	49/2000	0.158937	0.517748	0	0	1.15566	2.12555	FANK1;RERE;TRIO;UPK2;GBE1;HSF2BP;ETS1;MYLK;ELK3;ANKRD1;DLGAP1;PHLDA1;TNS3;ADAMTS6;TGM2;CUBN;ANXA2;MUSK;MIRLET7I;NEAT1;CCDC80;ADAM12;RBMS1;MALAT1;SEC22B;MET;VCL;RAI14;LEPROT;CAMK2D;COL13A1;ANKRD11;GLIS3;NEDD4L;CUZD1;APOLD1;CORO1C;PBLD;SEC14L1;CMTM7;TCF7L2;SMAD3;SUSD1;EXT1;MYO1E;KLF6;ATXN10;VIM;SAE1
STAT3 1855785 ChIP-Seq MESCs Mouse	16/572	0.159418	0.516707	0	0	1.31944	2.42278	CD63;SERPINE1;FBXL13;LPP;RTN4;CORO1C;DDAH1;TBC1D4;DNAJC6;DLC1;HCFC1R1;UBTD1;NF2;CALM2;IER3;BCL9L
EWS-ERG 20517297 ChIP-Seq CADO-ES1 Human	27/1038	0.159543	0.514525	0	0	1.22696	2.25202	FANK1;LRRC14;MAML2;PDE1C;TM2D2;GPAA1;DDX60L;LTBP2;ASAP1;ETS1;LOXL2;FGF5;NDST1;EXOSC4;ANKRD1;CAPN2;IGF2BP3;DUSP5;WWTR1;TCF7L2;CBX5;DCBLD2;KLF7;TGFBI;TRIM55;STK40;RAI14
TAF7L 23326641 ChIP-Seq C3H10T1-2 Mouse	24/912	0.162786	0.522373	0	0	1.24131	2.25338	RERE;BNIP3L;NRP1;CAMK2D;TNFRSF12A;ANKRD11;GBE1;SERPINE1;THOC6;EXT1;TSPAN14;CCDC80;PPP2R4;SH3TC2;REEP3;HCFC1R1;S100A13;AMOTL2;ATXN10;VIM;TEAD1;CALM2;ERGIC1;LIMS1
IRF4 20064451 ChIP-Seq CD4+T Mouse	26/1000	0.165568	0.528669	0	0	1.22642	2.20555	C8ORF46;MACF1;LAMA2;ZC3H4;NLN;CREB3L1;CREB3L2;ANKRD1;FAM180A;PPAPDC1A;ADAMTS6;BNIP3L;TCF7L2;MYEOV;MYOF;AKR1E2;NR2F1;FRMD4A;NAV2;SSH1;EXT1;TBC1D4;KCNMA1;ADAM12;ITGA7;VIM
CBP 20019798 ChIP-Seq JUKART Human	26/1000	0.165568	0.526065	0	0	1.22642	2.20555	C8ORF46;MACF1;LAMA2;ZC3H4;NLN;CREB3L1;CREB3L2;ANKRD1;FAM180A;PPAPDC1A;ADAMTS6;BNIP3L;TCF7L2;MYEOV;MYOF;AKR1E2;NR2F1;FRMD4A;NAV2;SSH1;EXT1;TBC1D4;KCNMA1;ADAM12;ITGA7;VIM
NR3C1 21868756 ChIP-Seq MCF10A Human	29/1132	0.168543	0.532893	0	0	1.20841	2.15166	BLK;NRP1;ZMYND8;SLC2A1;NEDD4L;RASAL2;ASAP2;RUSC2;SH3TC2;GNG7;PDGFC;SIX3;ANKRD1;PHLDA1;TNS3;DUSP5;TCF7L2;KIRREL;NANOS3;CADPS;HIPK2;KLF6;DDAH1;DNAJC6;ATXN10;TGFBI;ERGIC1;CHST3;EPHA2
ETS2 20176728 ChIP-ChIP TROPHOBLAST STEM CELLS Mouse	7/215	0.173382	0.545519	0	0	1.53576	2.69105	MRPL52;KLF7;ZMIZ1;ITGA3;NEDD4L;MICAL2;TAGLN2
FOXP3 17237761 ChIP-ChIP TREG Mouse	8/257	0.180907	0.566434	0	0	1.46832	2.51049	EXT1;NRP1;KLF6;SMAD3;REEP3;ETS1;CD44;ELK3
ASH2L 23239880 ChIP-Seq MESCs Mouse	78/3336	0.185305	0.577399	0	0	1.10289	1.8592	TRIO;MAML2;ZMYND8;SIPA1L3;MRPL33;TXN2;ADAMTSL1;CREB3L1;CREB3L2;HCFC1R1;TEAD1;PHLDA1;TNS3;SAP30BP;DST;MRPS22;SSR3;MYOF;MIRLET7I;ACTN4;CLDN11;MMP14;BTD;DNAJC6;ADAM12;MALAT1;TAGLN2;SEC22B;RIN2;ERGIC1;AHDC1;STK40;CHST3;EPHA2;MACF1;LEPROT;SHC3;PVT1;GLIS3;PPM1H;ASAP2;CXXC5;RTN4;ZFP36L1;EXOSC4;MTHFD1L;PDGFC;LMNA;ABL2;UBTD1;ECT2;ATP6V0A1;KIRREL;CBX5;SMAD3;LIF;LAYN;HMGA2;PDE4DIP;SYNJ2;CFLAR;MRPL24;PTPN14;…
ZNF263 19887448 ChIP-Seq K562 Human	3/71	0.190874	0.591892	0	0	1.99309	3.30084	DUSP5;NFIX;CDK6
TCF3/E2A 22897851 ChIP-Seq JUKARTE6-1 Human	47/1946	0.190988	0.589412	0	0	1.13925	1.88608	FANK1;BLK;MIR29B1;NRP1;NFIX;PDE1C;MAST4;C11ORF91;GBE1;NTM;RORA;DDX60L;LTBP2;ASAP1;CXXC5;ETS1;LPP;ELK3;FAM160B1;NT5E;DHX32;ANKRD1;FLNB;TEAD1;MEF2D;BNIP3L;STARD13;MON2;KIRREL;CRIM1;HMGA2;PDCD1LG2;EXT1;CLDN11;CDK6;EVC;BTD;CCDC80;CLDN9;PXDN;KCNMA1;ATXN10;AHDC1;TRIM55;CD44;CHST3;RAI14
RAD21 21589869 ChIP-Seq MESCs Mouse	49/2036	0.191659	0.588666	0	0	1.13523	1.87544	NRP1;UPK2;ZMYND8;SLC2A1;TXN2;CREB3L1;SUFU;ANKRD1;PHLDA1;ADAMTS6;ITGA3;SSR3;AFAP1;CLDN11;EVC;CCDC80;OPTC;FRMD8;PALLD;TMEM217;RARB;ADAM9;MALAT1;AHDC1;BLK;SEMA7A;NFIX;COL13A1;AHNAK;NEDD4L;ASAP2;PBLD;ATP6AP1L;SEC14L1;MTHFD1L;PDGFC;LMNA;FLNB;S100A14;XDH;BCL9L;ARHGAP29;ATOX1;HIPK2;MYO1E;AXL;AMOTL2;VIM;SAE1
MEIS1 26923725 Chip-Seq HEMOGENIC-ENDOTHELIUM Mouse	30/1196	0.193153	0.590443	0	0	1.18319	1.94549	FANK1;BLK;SEMA7A;TRIO;ANKRD11;ZMYND8;GBE1;NTM;RORA;ELK3;GNG7;CREB3L2;LEPR;DLGAP1;HS1BP3;TNS3;CUBN;ANXA2;MYOF;CRIM1;PDE4DIP;NAV2;EHD4;TBC1D4;ADORA2B;PXDN;KCNMA1;CLIP4;MALL;MALAT1
FOXA1 25552417 ChIP-Seq VCAP Human	48/2000	0.200151	0.608949	0	0	1.13208	1.82115	ITPRIP;AHNAK;SEMA3C;ZMYND8;SERPINE1;FHL2;PPM1H;NEDD4L;FMN1;LTBP2;CXXC5;LPP;MYPN;RTN4;ELK3;PBLD;ALCAM;SEC14L1;EXOSC4;ZMIZ1;CREB3L1;NIPAL3;S100A13;ANKRD1;FLNB;ERC1;HNRNPA1;XDH;MIR193A;CMTM7;C5ORF56;CADPS;NR2F1;AFAP1;FRMD4A;SYNJ2;CFLAR;KLF7;KLF6;WEE1;DNMBP;OPTC;PALLD;RARB;ADAM9;MALAT1;RIN2;BCL2L1
SMAD2/3 21741376 ChIP-Seq EPCs Human	48/2000	0.200151	0.60609	0	0	1.13208	1.82115	BCAR3;RERE;NRP1;CAMK2D;MAML2;MAST4;MAPKAP1;PPM1H;RORA;ASAP1;TFPI;ETS1;LPP;ZFP36L1;ADAMTSL1;MTHFD1L;ANKRD1;FLNB;ERC1;PPAPDC1A;FILIP1L;C2ORF61;TEAD1;TNS3;CUBN;DUSP5;TCF7L2;ANXA2;DST;MYOF;CRIM1;AFAP1;MICAL2;FRMD4A;KCNAB1;KLF6;FAM167A;DDAH1;REEP3;DLC1;PXDN;KCNMA1;CLIP4;TMEM217;RARB;RBMS1;MYH9;RAI14
PCGF4 22325352 ChIP-Seq 293T-Rex Human	48/2000	0.200151	0.603258	0	0	1.13208	1.82115	BCAR3;RERE;MACF1;LEPROT;C1ORF110;FHL2;SLC2A1;RASAL2;ASAP2;TFPI;GLIS1;CYR61;RTN4;MRPL33;ALCAM;S100A16;NIPAL3;SIX3;CAPN2;ABL2;HS1BP3;ITGB6;C2ORF61;XDH;KIRREL;CRIM1;ARHGEF19;ARHGAP29;PDE4DIP;NMNAT2;GNG12;PTPN14;KLF7;BTD;DDAH1;OPTC;DNAJC6;FEZ2;PXDN;CLIP4;SPATS2L;RBMS1;SEC22B;CALM2;AHDC1;STK40;EPHA2;ASB1
CREB1 26743006 Chip-Seq LNCaP Human	48/2000	0.200151	0.600452	0	0	1.13208	1.82115	FANK1;LRRC14;RERE;NRP1;SHC3;ZMYND8;NEDD4L;GPT;FRG2C;GLIS1;LOXL1;FAM160B1;ALCAM;C6ORF1;MTHFD1L;NIPAL3;HCFC1R1;CAPN2;IGF2BP3;HNRNPA1;MEF2D;CAMK2G;ATP6V0A1;BCL9L;MIR193A;ANXA2;S100A2;NEK6;NANOS3;ARHGAP29;PDE4DIP;FRMD4A;MIR21;CFLAR;GNG12;DUSP7;SSH1;KLF6;DDAH1;TBC1D4;SPATS2L;MALAT1;AMOTL2;VIM;ERGIC1;AHDC1;STK40;BCL2L1
BRD4 27068464 Chip-Seq AML-cells Mouse	48/2000	0.200151	0.597672	0	0	1.13208	1.82115	CD63;COL13A1;ZC3H4;GPAA1;PPM1H;GPT;HSF2BP;TFPI;TRAM2;IGSF9;RTN4;MRPL33;CORO1C;ZFP36L1;FAM160B1;ALCAM;SEC14L1;EXOSC4;ZMIZ1;PLAU;GNG7;CAPN2;UBTD1;IGF2BP3;PHLDA1;TNS3;TPM4;TNFRSF12A;ITGA3;MIRLET7I;HMGA2;MIR21;CFLAR;GNG12;KLF7;MMP14;KLF6;WEE1;CCDC80;ADORA2B;REEP3;TAGLN2;AMOTL2;ATXN10;TGFBI;CD44;VCL;LIMS1
PBX 27287812 Chip-Seq EMBYONIC-LIMB Mouse	48/2000	0.200151	0.594918	0	0	1.13208	1.82115	BCAR3;LEPROT;PDE1C;LAMA2;SERPINE1;PPM1H;NEDD4L;FMN1;CTSW;ASAP1;TFPI;RXFP1;HDAC9;ADAMTSL1;NDST1;CREB3L2;NIPAL3;SIX3;ANKRD1;DLGAP1;TEAD1;PHLDA1;FAM83C;CUBN;DUSP5;TCF7L2;SAP30BP;KIRREL;DST;MUSK;NEK6;MICAL2;LAYN;PDE4DIP;PDCD1LG2;RUNX2;CLDN11;MYO1E;CCDC80;DLC1;MALL;ITGA7;TAGLN2;NF2;VIM;ERGIC1;TRIM55;STK40
RING1B 27294783 Chip-Seq NPCs Mouse	48/2000	0.200151	0.592189	0	0	1.13208	1.82115	RERE;MIR30A;MACF1;CD63;CAMK2D;NFIX;MAML2;MAST4;GLIS3;PPM1H;HSF2BP;RXFP1;ETS1;EGFR;CYR61;IGSF9;ZFP36L1;FGF5;ALCAM;GNG7;SIX3;CAPN2;IGF2BP3;PHLDA1;TNS3;TGM2;DUSP5;ITGA3;ZBTB38;CADPS;NR2F1;HMGA1;ARHGEF19;MIRLET7I;ARHGAP29;HMGA2;CFLAR;PTPN14;TSPAN14;CDK6;BTD;TBC1D4;REEP3;KCNMA1;ITGA7;SPATS2L;CHST3;EPHA2
RUNX1 27514584 Chip-Seq MCF-7 Human	48/2000	0.200151	0.589485	0	0	1.13208	1.82115	FANK1;C8ORF46;MIR29B1;NRP1;CD63;KRT80;ITPRIP;C14ORF79;ANKRD11;FMN1;ASAP1;C12ORF61;CXXC5;SIPA1L3;WFDC3;TXN2;ZFP36L1;SEC14L1;S100A16;ITGB6;HNRNPA1;MEF2D;TNS3;IER3;BCL9L;STARD13;ZBTB38;NEK6;MYEOV;MYOF;AKR1E2;PDE4DIP;MIR21;NEAT1;FIBP;BTD;MLPH;CLDN9;PXDN;RBMS1;MALAT1;HDGF;AMOTL2;SEC22B;MET;RIN2;CHST3;EPHA2
BCAT 22108803 ChIP-Seq LS180 Human	17/650	0.220203	0.645596	0	0	1.23367	1.8668	TCF7L2;SEMA3C;MUSK;LAMA2;GBE1;SSR3;CADPS;CRIM1;RORA;ETS1;ZFP36L1;ATP6AP1L;TEAD1;TNS3;CALM2;AHDC1;LIMS1
BACH1 22875853 ChIP-PCR HELA AND SCP4 Human	33/1352	0.222923	0.650613	0	0	1.15133	1.72807	NRP1;SEMA7A;AHNAK;PDE1C;RORA;TFPI;HDAC9;SIPA1L3;EFTUD1;ALCAM;LEPR;CD59;PHLDA1;IER3;TGM2;DST;PSG1;PDE4DIP;FRMD4A;KCNAB1;SYNJ2;PDCD1LG2;NAV2;RUNX2;DUSP7;DNAJC6;DLC1;RARB;ITGA7;RBMS1;NF2;TGFBI;CD44
POU5F1 18700969 ChIP-ChIP MESCs Mouse	15/567	0.225239	0.654411	0	0	1.24788	1.86008	WWTR1;DST;SLC2A1;HMGA2;LPP;MRPL52;CDK6;MTHFD1L;PDGFC;ADAM9;IGF2BP3;MEF2D;PHLDA1;LIMS1;EPHA2
VDR 20736230 ChIP-Seq LYMPHOBLASTOID Human	13/483	0.227612	0.658338	0	0	1.26958	1.87913	BCAR3;CAMK2D;S100A2;HMGA2;LPP;RTN4;FRMD6;CDK6;REEP3;GNG7;KCNMA1;SEC22B;C2ORF61
BCL11B 21912641 ChIP-Seq STHDH STRIUM Mouse	2/43	0.231356	0.666182	0	0	2.19394	3.21149	UBTD1;ADAMTS6
NANOG 18692474 ChIP-Seq MEFs Mouse	47/1989	0.235394	0.674796	0	0	1.11462	1.61229	BCAR3;RERE;CDKN1B;AHNAK;TM2D2;ANKRD11;GBE1;SLC2A1;FMN1;CYR61;RTN4;ZFP36L1;FGF5;NDST1;NT5E;SEC14L1;PDGFC;SIX3;S100A13;ITGB6;TEAD1;MEF2D;TGM2;TCF7L2;SAP30BP;CBX5;DST;SYNJ2;CFLAR;ACTN4;PDCD1LG2;EXT1;WEE1;REEP3;DLC1;PXDN;ADAM9;MYH9;HDGF;AMOTL2;NF2;TGFBI;VIM;CALM2;STK40;EPHA2;RAI14
IRF1 19129219 ChIP-ChIP H3396 Human	6/196	0.237394	0.677518	0	0	1.44397	2.07648	FRMD6;MLPH;CREB3L1;SIX3;RARB;TXN2
SOX9 26525672 Chip-Seq Limbbuds Mouse	30/1230	0.237506	0.674851	0	0	1.15048	1.65389	MIR30A;COL13A1;LAMA2;FHL2;PPM1H;EGFR;RTN4;ELK3;ZFP36L1;SEC14L1;MTHFD1L;GNG7;ABL2;HS1BP3;PHLDA1;TNS3;SAP30BP;DST;HMGA2;NMNAT2;PTPN14;KLF7;FRMD6;MLPH;REEP3;PXDN;SPATS2L;NF2;CHST3;ASB1
SRY 22984422 ChIP-ChIP TESTIS Rat	6/197	0.240874	0.681421	0	0	1.43664	2.04503	LRRC14;RECQL4;LMNA;HMGA1;ACTN4;ITGA5
KLF1 20508144 ChIP-Seq FETAL-LIVER-ERYTHROID Mouse	28/1144	0.241236	0.679464	0	0	1.15451	1.64168	PDE1C;ZC3H4;FHL2;SLC2A1;NEDD4L;APOLD1;CYR61;NLN;MTHFD1L;SH3TC2;LMNA;FAM180A;ATP6V0A1;TGM2;TCF7L2;CADPS;MIR21;NAV2;NEAT1;MRPL52;EXT1;TSPAN14;FRMD6;FEZ2;HDGF;CALM2;ERGIC1;TRIM55
KLF5 20875108 ChIP-Seq MESCs Mouse	47/2000	0.247504	0.694087	0	0	1.10849	1.54782	C8ORF46;MACF1;TRIO;SEMA3C;ZC3H4;GBE1;PXN;C1ORF110;ASAP2;TRAM2;MYPN;APOLD1;LOXL1;MRPL33;CORO1C;FAM160B1;NT5E;DHX32;SEC14L1;C4ORF51;SH3TC2;CREB3L2;FLNB;PPAPDC1A;TEAD1;XDH;IER3;MIR193A;BNIP3L;TCF7L2;ITGA3;MYOF;NR2F1;C10ORF55;MICAL2;HMGA2;MIR29A;TSPAN14;FAM167A;KCNMA1;ADAM12;ITGA5;TGFBI;MET;TRIM55;CD44;VCL
PU.1 20513432 ChIP-Seq MACROPHAGES Mouse	47/2000	0.247504	0.691082	0	0	1.10849	1.54782	BLK;CD63;KRT80;AHNAK;ZMYND8;GLIS3;GPT;CXXC5;EGFR;RTN4;MRPL33;TXN2;NDST1;MTHFD1L;GNG7;LMNA;S100A14;TNS3;XDH;LRRC24;ANXA2;PHGR1;DNTTIP1;MIR21;CFLAR;MIR29A;DUSP7;EXT1;CLDN11;FIBP;FAM167A;WEE1;FRMD6;CCDC80;FRMD8;ADORA2B;PALLD;MYH9;MALAT1;TAGLN2;NF2;ITGA5;ATXN10;TGFBI;VIM;CHST3;LIMS1
NCOR 22465074 ChIP-Seq MACROPHAGES Mouse	47/2000	0.247504	0.688103	0	0	1.10849	1.54782	LEPROT;CAMK2D;COL13A1;AHNAK;ZMYND8;GLIS3;PPM1H;GPT;HDAC9;RTN4;ELK3;ZFP36L1;ALCAM;SEC14L1;RUSC2;MTHFD1L;PLAU;PDGFC;CAPN2;PHLDA1;TNS3;XDH;ADAMTS6;ATP6V0A1;TGM2;DUSP5;TPM4;SUSD1;GBF1;LIF;CFLAR;PDCD1LG2;GNG12;ATOX1;EXT1;MMP14;EHD4;ADORA2B;CLCF1;REEP3;MYH9;TAGLN2;HDGF;TGFBI;VIM;STK40;ASB1
UBF1/2 26484160 Chip-Seq FIBROBLAST Human	47/2000	0.247504	0.68515	0	0	1.10849	1.54782	NRP1;CAMK2D;MAML2;AHNAK;SEMA3C;MAST4;C11ORF91;GBE1;PXN;C1ORF110;GLIS3;CUZD1;EGFR;MRPL33;FAM160B1;ADAMTSL1;FGF5;NDST1;ALCAM;SH3TC2;CREB3L1;CREB3L2;SIX3;ANKRD1;HS1BP3;PHLDA1;CMTM7;CUBN;BNIP3L;TCF7L2;DST;SSR3;NR2F1;CRIM1;ARHGAP29;HMGA2;KCNAB1;TSPAN14;FAM167A;TBC1D4;DLC1;CLIP4;EFHC1;SAE1;SKAP1;VCL;EPHA2
MAF 26560356 Chip-Seq TH1 Human	47/2000	0.247504	0.682222	0	0	1.10849	1.54782	RERE;CDKN1B;SHC3;MAML2;AHNAK;C14ORF79;C11ORF91;ZC3H4;SLC2A1;C12ORF61;ETS1;APOLD1;ELK3;ZFP36L1;MT2A;ALCAM;BLOC1S1;CCDC85B;PLAU;CREB3L1;NIPAL3;ECT2;SMAD3;ANXA2;S100A2;TPM4;NEK6;NANOS3;LIF;PDE4DIP;MIR21;CFLAR;NEAT1;DUSP7;THOC6;KLF6;TSPAN14;WEE1;EHD4;CLCF1;CLIP4;MALAT1;TAGLN2;HDGF;VIM;AHDC1;STK40
SA1 27219007 Chip-Seq ERYTHROID Human	47/2000	0.247504	0.679319	0	0	1.10849	1.54782	BCAR3;RERE;SEMA7A;AHNAK;PRCC;SLC2A1;CUZD1;APOLD1;CYR61;IGSF9;LOXL1;NDST1;S100A16;CREB3L1;NIPAL3;LMNA;HCFC1R1;S100A14;MICALCL;PHLDA1;CAMK2G;MIR193A;DUSP5;KIRREL;S100A2;TPM4;MYEOV;LIF;ARHGAP29;NMNAT2;CFLAR;GNG12;MRPL24;DUSP7;KLF6;CCDC80;DDAH1;DNAJC6;ADORA2B;REEP3;ADAM12;SPATS2L;VIM;AHDC1;STK40;BCL2L1;EPHA2
STAT5 23275557 ChIP-Seq MAMMARY-EPITHELIUM Mouse	29/1197	0.253546	0.692955	0	0	1.14279	1.56815	NRP1;SEMA3C;UPK2;SERPINE1;TRAM2;SIPA1L3;LPP;IGSF9;RTN4;WFDC3;ZFP36L1;LMNA;FLNB;TEAD1;PHLDA1;XDH;ADAMTS6;IER3;ARHGEF19;KLF6;EHD4;TBC1D4;DNAJC6;FEZ2;RBMS1;ERGIC1;TRIM55;STK40;LIMS1
RNF2 27304074 Chip-Seq ESCs Mouse	35/1467	0.256157	0.697135	0	0	1.12539	1.53274	NRP1;SEMA7A;TRIO;NFIX;SHC3;COL13A1;MAST4;PPM1H;RORA;LTBP2;EGFR;CYR61;LOXL1;ELK3;ZFP36L1;ALCAM;CREB3L1;CAPN2;IGF2BP3;FILIP1L;SUSD1;CADPS;NR2F1;CRIM1;HMGA2;NMNAT2;NAV2;PTPN14;CDK6;TBC1D4;ADORA2B;KCNMA1;ADAM12;SPATS2L;CHST3
ZNF274 21170338 ChIP-Seq K562 Hela	9/327	0.259474	0.703197	0	0	1.29825	1.75147	TRIO;CDK6;MUSK;AXL;SUSD1;CRIM1;HMGA1;FHL2;RTN4
ASXL1 24218140 ChIP-Seq BMDM Mouse	20/807	0.267563	0.722085	0	0	1.16902	1.54123	DUSP5;TCF7L2;MON2;ZBTB38;PPM1H;HMGA2;CFLAR;NEAT1;TRAM2;DUSP7;FAM160B1;FIBP;NLN;PPP2R4;SUFU;FLOT1;EPG5;UBTD1;MALAT1;IER3
E2F4 21247883 ChIP-Seq LYMPHOBLASTOID Human	68/2998	0.290167	0.779825	0	0	1.0699	1.32378	FANK1;BCAR3;RERE;CDKN1B;RORA;ELK3;MT2A;PLAU;SUFU;HCFC1R1;LEPR;ERC1;PHLDA1;C11ORF68;DUSP5;ANXA2;FAM24B;TNFRSF12A;C15ORF52;C10ORF55;NAV2;THOC6;DDAH1;TBC1D4;FRMD8;DNAJC6;ADORA2B;KCNMA1;ADAM12;MALAT1;TAGLN2;HNRNPH3;AHDC1;VCL;CD63;SEMA7A;LEPROT;AHNAK;CDCA4;PPM1H;C12ORF61;APOLD1;CORO1C;PBLD;ZFP36L1;FAM160B1;BLOC1S1;CCDC85B;S100A13;UBTD1;CD59;HNRNPA1;MEF2D;CBX5;PDE4DIP;SSH1;FOSL1;DRAP1;FIBP;MYO1E;KLF6;T…
JUN 21703547 ChIP-Seq K562 Human	37/1585	0.293163	0.784607	0	0	1.10112	1.35111	FANK1;MACF1;LEPROT;CDKN1B;SERPINE1;GLIS3;NEDD4L;ETS1;LPP;APOLD1;MYLK;FGF5;NT5E;DHX32;PLAU;SIX3;LEPR;CAPN2;ERC1;DUSP5;MYEOV;SSR3;CRIM1;KCNAB1;MRPL52;EXT1;KLF7;MMP14;WEE1;MLPH;DNAJC6;PALLD;FEZ2;PXDN;ADAM12;CD44;VCL
CEBPB 20176806 ChIP-Seq THIOMACROPHAGE Mouse	37/1588	0.29721	0.792151	0	0	1.09904	1.33349	TRIO;ITPRIP;AHNAK;ZMYND8;GPT;ASAP1;SIPA1L3;IGSF9;RTN4;MRPL33;NDST1;EXOSC4;MTHFD1L;CAPN2;UBTD1;PHLDA1;ADAMTS6;SMAD3;MIR21;PDCD1LG2;MIR29A;NEAT1;FOSL1;MYO1E;KLF6;WEE1;FRMD8;ADORA2B;CLCF1;DLC1;ITGA7;MALAT1;VIM;MET;RBKS;CHST3;BCL2L1
FOXA1 25329375 ChIP-Seq VCAP Human	46/2000	0.300606	0.797904	0	0	1.08491	1.30401	FANK1;MIR29B1;TRIO;ITPRIP;AHNAK;C11ORF91;ZC3H4;MAPKAP1;ZMYND8;GBE1;C1ORF110;FHL2;PPM1H;ASAP2;EGFR;GLIS1;MRPL33;BLOC1S1;ITGB6;CMTM7;DUSP5;WWTR1;TCF7L2;CBX5;DST;MUSK;CADPS;CRIM1;ARHGEF19;C10ORF55;FRMD4A;CFLAR;NAV2;ATOX1;BTD;DNMBP;MLPH;DNAJC6;RARB;COL8A1;SPATS2L;ITGA5;RIN2;ERGIC1;CD44;BCL2L1
PHF8 20622853 ChIP-Seq HELA Human	46/2000	0.300606	0.794634	0	0	1.08491	1.30401	FANK1;BCAR3;RERE;MACF1;NRP1;LEPROT;COL13A1;PRCC;C1ORF110;SLC2A1;RASAL2;GLIS1;CYR61;ZMIZ1;SUFU;NIPAL3;LMNA;CAPN2;ABL2;ERC1;TEAD1;MEF2D;CUBN;KIRREL;S100A2;MYOF;AKR1E2;ARHGEF19;ARHGAP29;PDE4DIP;NMNAT2;GNG12;PTPN14;KLF6;DDAH1;DNAJC6;REEP3;KCNMA1;VIM;SEC22B;AHDC1;STK40;CD44;VCL;CHST3;EPHA2
TAL1 21186366 ChIP-Seq BM-HSCs Mouse	46/2000	0.300606	0.791391	0	0	1.08491	1.30401	TRIO;COL13A1;MAST4;LAMA2;PPM1H;ASAP1;ASAP2;HDAC9;MYPN;EGFR;RTN4;ELK3;PBLD;ZFP36L1;ATP6AP1L;NLN;SEC14L1;MTHFD1L;ZMIZ1;GNG7;HS1BP3;FLNB;FILIP1L;PHLDA1;TNS3;ADAMTS6;MON2;CADPS;NR2F1;LIF;MIRLET7I;HMGA2;MIR21;EXT1;KLF6;FRMD6;TBC1D4;ADORA2B;REEP3;PXDN;RARB;NF2;HNRNPH3;SKAP1;CHST3;LIMS1
SMAD4 21741376 ChIP-Seq EPCs Human	46/2000	0.300606	0.788174	0	0	1.08491	1.30401	BCAR3;RERE;NRP1;LAMA2;MAPKAP1;PPM1H;RORA;CTSW;RTN4;CORO1C;RUSC2;MTHFD1L;SH3TC2;SIX3;ABL2;FLNB;MICALCL;PPAPDC1A;C2ORF61;TEAD1;CMTM7;CUBN;DUSP5;MON2;SMAD3;MUSK;MYOF;AKR1E2;AFAP1;MICAL2;FRMD4A;KCNAB1;ACTN4;MIR29A;SSH1;KLF7;KLF6;FAM167A;DDAH1;ADORA2B;REEP3;DLC1;KCNMA1;TMEM217;RARB;CHST3
SMRT 22465074 ChIP-Seq MACROPHAGES Mouse	46/2000	0.300606	0.784983	0	0	1.08491	1.30401	NRP1;CAMK2D;ZC3H4;ANKRD11;GBE1;GLIS3;RTN4;ELK3;TXN2;ZFP36L1;ARHGAP22;NDST1;ALCAM;ZMIZ1;PLAU;UBTD1;PPAPDC1A;MEF2D;PHLDA1;XDH;ADAMTS6;ATP6V0A1;TGM2;CMTM7;DUSP5;BNIP3L;NEK6;SUSD1;HMGA1;MIR21;CFLAR;ATOX1;RUNX2;DUSP7;MRPL52;MMP14;TSPAN14;CDK6;ADORA2B;REEP3;FEZ2;MYH9;TAGLN2;TGFBI;SKAP1;CD44
CTCF 27219007 Chip-Seq ERYTHROID Human	46/2000	0.300606	0.781817	0	0	1.08491	1.30401	RERE;NRP1;SEMA7A;MAML2;COL13A1;CDCA4;LTBP2;CXXC5;APOLD1;LOXL1;RTN4;ELK3;C6ORF1;PLAU;CREB3L1;CREB3L2;NIPAL3;LMNA;MFSD3;S100A13;S100A14;MICALCL;MEF2D;MIR193A;DUSP5;TM4SF18;KIRREL;TNFRSF12A;MYEOV;PSG1;CRIM1;NEAT1;SSH1;FOSL1;CLDN11;FIBP;TSPAN14;DNAJC6;CLCF1;ADAM12;RDH5;TAGLN2;VIM;STK40;BCL2L1;EPHA2
FOXA1 27270436 Chip-Seq PROSTATE Human	46/2000	0.300606	0.778678	0	0	1.08491	1.30401	FANK1;MIR29B1;TRIO;ITPRIP;AHNAK;C11ORF91;ZC3H4;MAPKAP1;ZMYND8;GBE1;C1ORF110;FHL2;PPM1H;ASAP2;EGFR;GLIS1;MRPL33;BLOC1S1;ITGB6;CMTM7;DUSP5;WWTR1;TCF7L2;CBX5;DST;MUSK;CADPS;CRIM1;ARHGEF19;C10ORF55;FRMD4A;CFLAR;NAV2;ATOX1;BTD;DNMBP;MLPH;DNAJC6;RARB;COL8A1;SPATS2L;ITGA5;RIN2;ERGIC1;CD44;BCL2L1
RARB 27405468 Chip-Seq BRAIN Mouse	46/2000	0.300606	0.775563	0	0	1.08491	1.30401	RERE;SEMA7A;TRIO;SEMA3C;ANKRD11;ZMYND8;SERPINE1;PPM1H;NEDD4L;CRMP1;RORA;IGSF9;CORO1C;PBLD;ZFP36L1;ARHGAP22;NDST1;NLN;SEC14L1;CCDC85B;CREB3L1;GNG7;ABL2;IGF2BP3;MEF2D;PHLDA1;ATP6V0A1;DUSP5;WWTR1;MON2;DST;ZBTB38;CADPS;AFAP1;KCNAB1;NAV2;NEAT1;EXT1;DNMBP;PALLD;PXDN;ADAM9;MALAT1;CALM2;ERGIC1;BCL2L1
LMO2 26923725 Chip-Seq MACROPHAGESS Mouse	12/473	0.303786	0.780645	0	0	1.1967	1.42578	MACF1;SAP30BP;MAPKAP1;NANOS3;PDGFC;ADAM12;DLGAP1;HS1BP3;MALAT1;SYNJ2;FBXL13;SIPA1L3
NANOG 18700969 ChIP-ChIP MESCs Mouse	9/344	0.3079	0.788077	0	0	1.23409	1.45374	WWTR1;DDAH1;ITGA3;DNAJC6;HMGA2;VIM;CYR61;BCL2L1;ASB1
CEBPB 26923725 Chip-Seq HEMANGIOBLAST Mouse	16/652	0.309967	0.790233	0	0	1.15754	1.35581	FANK1;BLK;CMTM7;LEPROT;CAMK2D;SMAD3;NTM;HDAC9;CUZD1;APOLD1;PBLD;KLF6;ABL2;RBMS1;DLGAP1;PPAPDC1A
NR0B1 18358816 ChIP-ChIP MESCs Mouse	39/1691	0.313528	0.796165	0	0	1.08789	1.26181	NRP1;CDKN1B;TFPI;TRAM2;LPP;CYR61;ZFP36L1;FGF5;ARHGAP22;NDST1;RUSC2;PDGFC;SIX3;IGF2BP3;ECT2;MEF2D;CAMK2G;BCL9L;DST;NANOS3;PPP1R16A;HMGA1;ARHGEF19;MRPL52;MMP14;CDK6;DDAH1;OPTC;CLCF1;REEP3;MALL;RARB;MYH9;TAGLN2;VIM;RIN2;AHDC1;VCL;EPHA2
FOXO1 23066095 ChIP-Seq LIVER Mouse	9/347	0.316663	0.800972	0	0	1.22342	1.40684	MYO1E;GNG7;SUSD1;NAV2;MET;EGFR;PBLD;TXN2;ZFP36L1
MTF2 20144788 ChIP-Seq MESCs Mouse	67/2981	0.320111	0.806531	0	0	1.06017	1.20763	NRP1;TRIO;FHL2;RORA;CYR61;LOXL1;FGF5;ALCAM;RUSC2;ZMIZ1;SIX3;LEPR;CAPN2;PHLDA1;DUSP5;ITGA3;NANOS3;NAV2;DUSP7;MMP14;FRMD6;DDAH1;TBC1D4;PXDN;KCNMA1;CLIP4;ADAM12;RARB;ITGA7;CHST3;MACF1;SEMA7A;CAMK2D;NFIX;SHC3;COL13A1;AHNAK;SEMA3C;GLIS3;PPM1H;CRMP1;LTBP2;EGFR;APOLD1;GLIS1;ZFP36L1;NT5E;BLOC1S1;UBTD1;HS1BP3;PPAPDC1A;SMAD3;GBF1;CADPS;NR2F1;CRIM1;ARHGAP29;HMGA2;PDE4DIP;GNG12;PTPN14;HIPK2;FOSL1;CDK6;CLCF1;…
KLF4 18358816 ChIP-ChIP MESCs Mouse	39/1700	0.325698	0.817413	0	0	1.08213	1.21392	BCAR3;LEPROT;CDKN1B;AHNAK;CTSW;CYR61;IGSF9;CORO1C;ZFP36L1;ARHGAP22;NLN;SEC14L1;RUSC2;BLOC1S1;SIX3;CAPN2;IGF2BP3;ECT2;CBX5;ANXA2;TPM4;DST;ITGA3;NANOS3;HMGA2;PDE4DIP;PTPN14;FOSL1;MMP14;WEE1;REEP3;MALL;RDH5;TAGLN2;AMOTL2;STK40;RBKS;CHST3;EPHA2
LYL1 20887958 ChIP-Seq HPC-7 Mouse	18/752	0.332252	0.83063	0	0	1.12906	1.24407	KRT80;TPM4;NMNAT2;PDCD1LG2;CXXC5;LPP;SSH1;OPTC;AXL;PALLD;CREB3L2;NIPAL3;DLGAP1;HDGF;ITGA5;HNRNPH3;PHLDA1;BCL2L1
SUZ12 18974828 ChIP-Seq MESCs Mouse	44/1934	0.332625	0.828352	0	0	1.07315	1.18126	NRP1;CAMK2D;NFIX;SHC3;COL13A1;GLIS3;FHL2;PPM1H;RORA;LTBP2;TRAM2;EGFR;GLIS1;CYR61;LOXL1;FGF5;NT5E;ALCAM;ZMIZ1;PLAU;CREB3L1;SIX3;LEPR;SMAD3;CADPS;NR2F1;AFAP1;MICAL2;ARHGAP29;HMGA2;PDE4DIP;NMNAT2;FOSL1;TBC1D4;ADORA2B;CLCF1;PXDN;KCNMA1;ADAM12;ITGA7;VIM;SKAP1;CD44;CHST3
FOXM1 23109430 ChIP-Seq U2OS Human	7/267	0.338346	0.839359	0	0	1.23666	1.34015	WEE1;SMAD3;ZMYND8;NAV2;ECT2;CALM2;APOLD1
WDR5 24793694 ChIP-Seq LNCAP Human	18/757	0.342415	0.846197	0	0	1.12161	1.20206	BCAR3;BNIP3L;C5ORF56;S100A2;MUSK;NEDD4L;LAYN;PDE4DIP;RASAL2;SIPA1L3;ETS1;LPP;EGFR;ATP6AP1L;KCNMA1;VIM;SKAP1;CHST3
ESR1 15608294 ChIP-ChIP MCF-7 Human	3/98	0.34457	0.848273	0	0	1.44397	1.53849	SERPINE1;HSF2BP;NMNAT2
RCOR2 21632747 ChIP-Seq MESCs Mouse	10/401	0.345779	0.848013	0	0	1.1763	1.24918	TRIO;EHD4;DNMBP;DST;RUSC2;SUFU;SLC2A1;PDE4DIP;NAV2;VIM
SOX2 18692474 ChIP-Seq MEFs Mouse	45/1991	0.346984	0.847744	0	0	1.06612	1.12846	CDKN1B;SHC3;AHNAK;CDCA4;GPAA1;CRMP1;CTSW;CXXC5;TFPI;CYR61;RTN4;ZFP36L1;NDST1;NT5E;PDGFC;SIX3;S100A13;ABL2;ECT2;MEF2D;TGM2;TCF7L2;CBX5;DST;MUSK;SYNJ2;CFLAR;ACTN4;MRPL24;EXT1;FIBP;MYO1E;KLF6;EVC;BTD;DNAJC6;REEP3;DLC1;MYH9;AMOTL2;NF2;ITGA5;VIM;STK40;ASB1
TCF3 18692474 ChIP-Seq MESCs Mouse	31/1351	0.34943	0.850499	0	0	1.08236	1.13805	BCAR3;MAPKAP1;ANKRD11;PRCC;LPP;RTN4;ZFP36L1;FGF5;NT5E;DHX32;RUSC2;PDGFC;ANKRD1;ADAMTS6;WWTR1;CBX5;DST;ZBTB38;NANOS3;ACTN4;FBXL13;EXT1;DDAH1;REEP3;DLC1;AMOTL2;VIM;AHDC1;STK40;RAI14;ASB1
CHD7 19251738 ChIP-ChIP MESCs Mouse	4/141	0.350286	0.849378	0	0	1.33815	1.40373	EXT1;PPP2R4;FAM83C;MET
GF1B 26923725 Chip-Seq HPCs Mouse	38/1676	0.355937	0.859848	0	0	1.06948	1.10478	FANK1;BLK;TRIO;MAST4;ASAP1;SIPA1L3;ETS1;LPP;CORO1C;SUFU;PDGFC;FAM180A;DLGAP1;PHLDA1;CUBN;TCF7L2;SMAD3;NEK6;MRPS22;MYOF;LIF;KLF7;FAM167A;MLPH;OPTC;DNAJC6;PALLD;KCNMA1;ADAM12;COL8A1;RBMS1;VIM;MET;CD44;VCL;CHST3;BCL2L1;ASB1
POU3F1 26484290 ChIP-Seq ESCss Mouse	45/2000	0.358701	0.863291	0	0	1.06132	1.08814	BCAR3;MACF1;NRP1;CD63;UPK2;PXN;RORA;ASAP2;CXXC5;HDAC9;SIPA1L3;APOLD1;CYR61;LOXL2;SH3TC2;PLAU;SUFU;GNG7;LMNA;MEF2D;FAM83C;CAMK2G;ATP6V0A1;BCL9L;WWTR1;ZBTB38;CADPS;NR2F1;HMGA1;ARHGAP29;FRMD4A;NMNAT2;NEAT1;DUSP7;DCBLD2;EXT1;FIBP;KLF7;REEP3;VIM;MET;CALM2;TRIM55;CD44;LIMS1
MEIS1 26253404 ChIP-Seq OPTIC CUPS Mouse	45/2000	0.358701	0.860081	0	0	1.06132	1.08814	RERE;NRP1;TRIO;MAML2;PDE1C;ZC3H4;MAPKAP1;NEDD4L;HSF2BP;SIPA1L3;EGFR;CYR61;MYLK;LOXL2;ALCAM;RUSC2;MTHFD1L;SIX3;ANKRD1;DLGAP1;FLNB;FILIP1L;PHLDA1;CMTM7;TCF7L2;STARD13;MON2;DST;MUSK;ZBTB38;NEK6;GBF1;MIRLET7I;MICAL2;LAYN;FRMD4A;HIPK2;EXT1;DNMBP;KCNMA1;ATXN10;VIM;RIN2;BCL2L1;RAI14
CMYC 18555785 Chip-Seq ESCs Mouse	45/2000	0.358701	0.856896	0	0	1.06132	1.08814	BCAR3;MIR30A;MAPKAP1;ZMYND8;FHL2;SLC2A1;FMN1;RASAL2;TFPI;TRAM2;IGSF9;MRPL33;ADAMTSL1;CREB3L1;CAPN2;ABL2;ITGB6;ECT2;FAM83C;TGM2;CUBN;KIRREL;DST;NEK6;AFAP1;ARHGAP29;FRMD4A;NMNAT2;CFLAR;PTPN14;KLF7;EHD4;MLPH;OPTC;MALL;EFHC1;SPATS2L;RBMS1;TAGLN2;VIM;SEC22B;RIN2;CD44;BCL2L1;ASB1
SUZ12 18555785 Chip-Seq ESCs Mouse	45/2000	0.358701	0.853734	0	0	1.06132	1.08814	BCAR3;MIR30A;CAMK2D;MAPKAP1;ZMYND8;FHL2;FMN1;RASAL2;TRAM2;IGSF9;CREB3L1;PDGFC;CAPN2;ABL2;ITGB6;ECT2;MEF2D;FAM83C;TGM2;CUBN;DST;NEK6;SSR3;ARHGAP29;FRMD4A;KCNAB1;NMNAT2;CFLAR;PTPN14;CLDN11;KLF7;EHD4;MLPH;OPTC;DNAJC6;MALL;EFHC1;SPATS2L;RBMS1;TAGLN2;VIM;RIN2;CD44;BCL2L1;ASB1
PU.1 20513432 ChIP-Seq Bcells Mouse	45/2000	0.358701	0.850595	0	0	1.06132	1.08814	SEMA7A;KRT80;SHC3;UPK2;GPT;ASAP1;RTN4;ELK3;TXN2;NDST1;EXOSC4;MTHFD1L;DLGAP1;CYC1;FILIP1L;MEF2D;PHLDA1;XDH;CMTM7;CBX5;NEK6;CADPS;DNTTIP1;MIR21;CFLAR;NEAT1;ATOX1;FOSL1;MYO1E;KLF6;FAM167A;CDK6;PALLD;CLCF1;MYH9;MALAT1;TAGLN2;NF2;ITGA5;TGFBI;ERGIC1;CD44;CHST3;LIMS1;EPHA2
DPY 21335234 ChIP-Seq ESCs Mouse	45/2000	0.358701	0.847479	0	0	1.06132	1.08814	FANK1;LRRC14;MACF1;CD63;LEPROT;SHC3;ANKRD11;HSF2BP;TRAM2;EGFR;APOLD1;IGSF9;RTN4;MRPL33;ZFP36L1;FAM160B1;ARHGAP22;SEC14L1;MTHFD1L;SH3TC2;ZMIZ1;BLOC1S1;FLOT1;ABL2;DLGAP1;IGF2BP3;ECT2;TPM4;DST;NR2F1;CRIM1;NMNAT2;CFLAR;PTPN14;FIBP;KLF7;TSPAN14;CDK6;MLPH;EFHC1;ITGA7;SPATS2L;MYH9;HDGF;CHST3
FLI1 21867929 ChIP-Seq TH2 Mouse	45/2000	0.358701	0.844386	0	0	1.06132	1.08814	COL13A1;MAST4;LAMA2;PPM1H;ASAP2;HDAC9;LPP;MYPN;EGFR;RTN4;ELK3;PBLD;ZFP36L1;ATP6AP1L;ARHGAP22;NLN;SEC14L1;MTHFD1L;ZMIZ1;GNG7;HS1BP3;FLNB;PHLDA1;TNS3;ADAMTS6;MON2;CADPS;NR2F1;LIF;MIRLET7I;HMGA2;MIR21;EXT1;KLF6;FRMD6;ADORA2B;REEP3;PXDN;RARB;NF2;ATXN10;HNRNPH3;SKAP1;CHST3;LIMS1
GATA3 27048872 Chip-Seq THYMUS Human	45/2000	0.358701	0.841316	0	0	1.06132	1.08814	BLK;RERE;SEMA7A;KRT80;TRIO;ANKRD11;ZMYND8;PRCC;FMN1;ETS1;PBLD;ZFP36L1;FAM160B1;MTHFD1L;PLAU;ANKRD1;FLOT1;FLNB;ERC1;FILIP1L;CAMK2G;CBX5;TPM4;SUSD1;MIRLET7I;ARHGAP29;HMGA2;PDE4DIP;ACTN4;NEAT1;MRPL52;TSPAN14;DNMBP;CLDN9;REEP3;RBMS1;MALAT1;HDGF;NF2;VIM;CALM2;ERGIC1;AHDC1;STK40;EPHA2
FUS 26573619 Chip-Seq HEK293 Human	13/543	0.36695	0.857545	0	0	1.1293	1.13215	BNIP3L;LRRC24;SEMA3C;ZMYND8;ARHGAP29;GNG12;CYR61;ADAMTSL1;PSG8;CDK6;MICALCL;ECT2;TEAD1
NACC1 18358816 ChIP-ChIP MESCs Mouse	18/769	0.36708	0.854753	0	0	1.1041	1.10651	TPM4;DST;ZBTB38;NANOS3;PPP1R16A;PRCC;SYNJ2;ACTN4;ZFP36L1;CDK6;SEC14L1;RUSC2;REEP3;PDGFC;IGF2BP3;AMOTL2;TEAD1;RAI14
SRY 25088423 ChIP-ChIP EMBRYONIC GONADS Mouse	68/3083	0.380321	0.8824	0	0	1.0404	1.00579	ZC3H4;ZMYND8;SERPINE1;SLC2A1;GPT;FMN1;CTSW;LOXL1;MRPL33;LOXL2;PLAU;MFSD3;DLGAP1;ERC1;BNIP3L;TNFRSF12A;PPP1R16A;ARHGEF19;THOC6;MRPL52;CLDN11;MMP14;FRMD6;CLDN9;DNAJC6;FEZ2;PXDN;KCNMA1;RBMS1;TAGLN2;ITGA5;SKAP1;AHDC1;VCL;RBKS;RAI14;CD63;LEPROT;CAMK2D;PDE1C;PXN;EGFR;RTN4;NT5E;SEC14L1;SH3TC2;S100A13;FAM180A;S100A14;HNRNPA1;CAMK2G;LRRC24;NEK6;GBF1;LIF;HMGA1;HMGA2;PDE4DIP;SYNJ2;MRPL24;PTPN14;DRAP1;WEE1;C…
CIITA 25753668 ChIP-Seq RAJI Human	11/459	0.382521	0.884324	0	0	1.13043	1.08631	MRPL52;KMT2E-AS1;LRRC24;SLC2A1-AS1;PPP2R4;ZC3H4;GBF1;S100A13;PDE4DIP;DLGAP1;PBLD
LMO2 20887958 ChIP-Seq HPC-7 Mouse	39/1741	0.382814	0.881839	0	0	1.05665	1.0146	FANK1;ZC3H4;ZMYND8;CXXC5;LPP;SEC14L1;NIPAL3;FLOT1;DLGAP1;HS1BP3;PHLDA1;CAMK2G;CMTM7;DUSP5;TPM4;DNTTIP1;HMGA1;AFAP1;MIR21;NMNAT2;CFLAR;PDCD1LG2;SSH1;CLDN11;KLF7;CDK6;OPTC;PALLD;CLCF1;TMEM217;MALAT1;TAGLN2;HDGF;ITGA5;ATXN10;HNRNPH3;CALM2;VCL;BCL2L1
SALL1 21062744 ChIP-ChIP HESCs Human	3/105	0.385036	0.883801	0	0	1.34771	1.28628	KLF6;ECT2;RTN4
SOX2 21211035 ChIP-Seq LN229 Gbm	75/3420	0.392451	0.897627	0	0	1.03443	0.967544	RERE;NRP1;TRIO;MAML2;GBE1;FHL2;SLC2A1;RORA;HSF2BP;RXFP1;ETS1;MYLK;LOXL2;ADAMTSL1;FGF5;MT2A;ALCAM;ZMIZ1;CREB3L2;DLGAP1;ERC1;TEAD1;TNS3;ADAMTS6;DUSP5;S100A2;MRPS22;MYEOV;FRMD4A;KCNAB1;PDCD1LG2;NAV2;TBC1D4;DNAJC6;PALLD;RBMS1;RIN2;ERGIC1;CD44;BLK;SEMA7A;AHNAK;SEMA3C;LAMA2;MAPKAP1;PRCC;PXN;NEDD4L;C12ORF61;HDAC9;LPP;EGFR;GLIS1;SEC14L1;SH3TC2;FLNB;MEF2D;STARD13;MON2;NEK6;NR2F1;CRIM1;MICAL2;PDE4DIP;GNG12…
RXR 22108803 ChIP-Seq LS180 Human	13/555	0.396575	0.903855	0	0	1.10488	1.02189	CAMK2D;C5ORF56;ANXA2;DST;SSR3;MICAL2;FRG2C;TRAM2;RPSAP52;KLF6;FEZ2;LIMS1;BCL2L1
HOXD13 18407260 ChIP-ChIP DEVELOPING-LIMBS Mouse	5/196	0.4019	0.912766	0	0	1.20331	1.09688	EVC;SUFU;DLC1;SIX3;FRMD4A
GBX2 23144817 ChIP-Seq PC3 Human	7/286	0.403996	0.914307	0	0	1.15451	1.04639	NRP1;LAMA2;PVT1;KCNMA1;PTPN14;VCL;MYLK
SOX9 25088423 ChIP-ChIP EMBRYONIC GONADS Mouse	42/1903	0.415188	0.936351	0	0	1.04106	0.915114	CAMK2D;COL13A1;PXN;SLC2A1;FMN1;CTSW;EGFR;NT5E;PPP2R4;RUSC2;ZMIZ1;S100A16;BLOC1S1;SUFU;GNG7;HCFC1R1;MFSD3;DLGAP1;HS1BP3;IER3;BCL9L;BNIP3L;LRRC24;CBX5;TNFRSF12A;LIF;HMGA1;SYNJ2;FOSL1;CLDN11;WEE1;DDAH1;OPTC;FEZ2;RDH5;TAGLN2;AMOTL2;TGFBI;AHDC1;VCL;RAI14;ASB1
NANOG 18555785 Chip-Seq ESCs Mouse	44/2000	0.420677	0.945424	0	0	1.03774	0.898565	BCAR3;RERE;MIR30A;MACF1;CAMK2D;MAPKAP1;ZMYND8;FHL2;FMN1;RASAL2;TFPI;TRAM2;GLIS1;IGSF9;CREB3L1;PDGFC;CAPN2;ABL2;ITGB6;ECT2;FAM83C;TGM2;CUBN;WWTR1;KIRREL;DST;NEK6;ARHGAP29;FRMD4A;NMNAT2;CFLAR;PTPN14;KLF7;EHD4;MLPH;DDAH1;OPTC;EFHC1;SPATS2L;RBMS1;TAGLN2;VIM;CD44;ASB1
NANOG 20526341 ChIP-Seq ESCs Human	44/2000	0.420677	0.942142	0	0	1.03774	0.898565	FANK1;BCAR3;RERE;LEPROT;COL13A1;AHNAK;NTM;C1ORF110;ASAP1;ASAP2;LOXL1;FGF5;NDST1;C6ORF1;BLOC1S1;NIPAL3;ANKRD1;CAPN2;KRTAP2-4;MICALCL;CMTM7;TCF7L2;CBX5;TPM4;DST;MUSK;HMGA1;MIRLET7I;PDCD1LG2;NAV2;CLDN6;FOSL1;TSPAN14;FAM167A;WEE1;OPTC;CLCF1;REEP3;RARB;MYH9;HDGF;CALM2;CD44;RBKS
CBX2 22325352 ChIP-Seq 293T-Rex Human	44/2000	0.420677	0.938882	0	0	1.03774	0.898565	BCAR3;RERE;MACF1;LEPROT;C1ORF110;SLC2A1;RASAL2;ASAP2;FRG2C;TFPI;GLIS1;CYR61;RTN4;MRPL33;NIPAL3;SIX3;CAPN2;ABL2;HS1BP3;FLNB;ITGB6;C2ORF61;MEF2D;XDH;KIRREL;CRIM1;ARHGEF19;ARHGAP29;PDE4DIP;NMNAT2;GNG12;PTPN14;KLF7;DDAH1;OPTC;DNAJC6;FEZ2;PXDN;CLIP4;SEC22B;CALM2;AHDC1;STK40;EPHA2
P53 22387025 ChIP-Seq ESCs Mouse	44/2000	0.420677	0.935644	0	0	1.03774	0.898565	BCAR3;MIR30A;MACF1;CAMK2D;SEMA3C;MAPKAP1;ZMYND8;FHL2;FMN1;RASAL2;TFPI;TRAM2;GLIS1;IGSF9;CREB3L1;PDGFC;CAPN2;ABL2;ITGB6;ECT2;TGM2;CUBN;KIRREL;DST;NEK6;SUSD1;ARHGAP29;FRMD4A;KCNAB1;NMNAT2;CFLAR;PTPN14;KLF7;EHD4;MLPH;OPTC;EFHC1;SPATS2L;RBMS1;TAGLN2;VIM;RIN2;CD44;ASB1
TOP2B 26459242 ChIP-Seq MCF-7 Human	44/2000	0.420677	0.932429	0	0	1.03774	0.898565	MIR29B1;SEMA3C;PDE1C;LAMA2;GBE1;NTM;GLIS3;SLC2A1;CRMP1;CTSW;FRG2C;RXFP1;LPP;EGFR;RTN4;MYLK;FAM160B1;ADAMTSL1;ATP6AP1L;ALCAM;PPP2R4;MTHFD1L;SIX3;FAM180A;TEAD1;TNS3;KIRREL;CBX5;DST;SSR3;CADPS;HMGA2;SYNJ2;MIR29A;SSH1;EXT1;KLF7;KLF6;FRMD6;TBC1D4;PALLD;CLIP4;RARB;RBMS1
EGR1 19374776 ChIP-ChIP THP-1 Human	2/68	0.424299	0.937236	0	0	1.38735	1.1894	SMAD3;CDK6
FOXP1 22492998 ChIP-Seq STRATIUM Mouse	43856	0.427348	0.94075	0	0	1.81422	1.54237	RXFP1
NR4A2 19515692 ChIP-ChIP MN9D Mouse	5/207	0.447756	0.982321	0	0	1.13937	0.91549	ARHGAP22;TCF7L2;KLF7;ZBTB38;PXDN
TP63 22573176 ChIP-Seq HFKS Human	91/4229	0.455191	0.995249	0	0	1.015	0.798846	BCAR3;RERE;NRP1;TRIO;ITPRIP;MAML2;FMN1;SIPA1L3;ETS1;LOXL1;MYLK;RPSAP52;MT2A;C4ORF51;PPP2R4;CREB3L1;SUFU;CREB3L2;SIX3;FLOT1;DLGAP1;ITGB6;TEAD1;IER3;TGM2;MIR193A;C5ORF56;ANXA2;TPM4;MUSK;ITGA3;MYOF;AKR1E2;PHGR1;PSG1;AFAP1;C15ORF52;PDCD1LG2;TTC7A;MRPL52;CLDN11;MMP14;ADAM12;MYH9;TAGLN2;ITGA5;MET;RIN2;ERGIC1;CD44;RBKS;CHST3;NFIX;C14ORF79;MAPKAP1;PXN;GLIS3;NEDD4L;LTBP2;ASAP2;LPP;EGFR;GLIS1;IGSF9;CORO1C;…
CREB1 20920259 ChIP-Seq GC1-SPG Mouse	66/3057	0.456473	0.994679	0	0	1.01839	0.798645	RERE;TRIO;ITPRIP;SLC2A1;FMN1;RXFP1;CYR61;EFTUD1;TXN2;ALCAM;ZMIZ1;CREB3L1;SUFU;CREB3L2;HCFC1R1;TEAD1;DUSP5;BNIP3L;SAP30BP;TPM4;TNFRSF12A;MYOF;PPP1R16A;DNTTIP1;AFAP1;NAV2;NEAT1;DUSP7;MYH9;MALAT1;ERGIC1;EPHA2;RAI14;LRRC14;COL13A1;AHNAK;ANKRD11;PVT1;NTM;GLIS3;CRMP1;ASAP1;LPP;CORO1C;SEC14L1;MTHFD1L;GNG7;FLNB;MEF2D;TCF7L2;KIRREL;CBX5;GBF1;LAYN;PDE4DIP;EXT1;KLF7;KLF6;WEE1;EHD4;DNMBP;EIF3K;CLCF1;AMOTL2;C…
GLI1 17442700 ChIP-ChIP MESCs Mouse	2/73	0.460229	0.999486	0	0	1.29232	1.00288	EFTUD1;RAI14
EKLF 21900194 ChIP-Seq ERYTHROCYTE Mouse	27/1239	0.469715	1	0	0	1.02791	0.776721	CD63;GPAA1;PRCC;SLC2A1;MRPL33;CORO1C;LOXL2;TXN2;MTHFD1L;SH3TC2;CYC1;CMTM7;TCF7L2;TPM4;HMGA1;FRMD4A;SSH1;DRAP1;MYH9;TAGLN2;ATXN10;VIM;SAE1;ERGIC1;CD44;BCL2L1;ASB1
BMI1 23680149 ChIP-Seq NPCS Mouse	23/1056	0.477583	1	0	0	1.02737	0.759247	BLK;AHNAK;SEMA3C;ITGA3;PVT1;FHL2;HMGA2;PDE4DIP;ETS1;CYR61;RUNX2;LOXL2;EFTUD1;ZFP36L1;FGF5;ALCAM;CDK6;SIX3;LEPR;IGF2BP3;ITGA5;FILIP1L;MET
ELK1 19687146 ChIP-ChIP HELA Human	20/916	0.478787	1	0	0	1.02991	0.758527	DUSP5;SAP30BP;AHNAK;ANKRD11;MRPS22;SSR3;TFPI;CYR61;RTN4;FOSL1;MRPL52;KLF6;BLOC1S1;PLAU;ADAM9;RBMS1;IGF2BP3;MET;ADAMTS6;VCL
SUZ12 18555785 ChIP-Seq MESCs Mouse	23/1058	0.481301	1	0	0	1.02543	0.74986	NRP1;SEMA7A;CAMK2D;COL13A1;CADPS;GLIS3;FHL2;PPM1H;CRIM1;HMGA2;LTBP2;NMNAT2;GNG12;PTPN14;EGFR;CYR61;LOXL1;DUSP7;LOXL2;FGF5;CLCF1;LEPR;CD44
PU.1 20176806 ChIP-Seq MACROPHAGES Mouse	43/2000	0.485119	1	0	0	1.01415	0.733596	AHNAK;ZMYND8;GLIS3;GPT;FMN1;ASAP1;RTN4;MRPL33;WFDC3;TXN2;NDST1;MTHFD1L;GNG7;UBTD1;PHLDA1;TNS3;KIRREL;NEK6;SUSD1;PHGR1;DNTTIP1;ARHGEF19;MIR21;MIR29A;NEAT1;ATOX1;DUSP7;HIPK2;EXT1;CLDN11;FIBP;KLF6;FAM167A;WEE1;CDK6;CCDC80;FRMD8;ITGA7;MYH9;TAGLN2;VIM;ERGIC1;CD44
STAT1 17558387 ChIP-Seq HELA Human	43/2000	0.485119	1	0	0	1.01415	0.733596	NRP1;CAMK2D;CDKN1B;SHC3;SEMA3C;ANKRD11;GBE1;FHL2;GPT;RASAL2;ETS1;LPP;CUZD1;APOLD1;ELK3;MRPL33;EFTUD1;NLN;ALCAM;PPP2R4;CREB3L2;CAPN2;ABL2;FILIP1L;CMTM7;DUSP5;TCF7L2;ANXA2;ZBTB38;CRIM1;HMGA1;NMNAT2;CFLAR;MIR29A;NAV2;RUNX2;HIPK2;FAM167A;EVC;DNAJC6;ADORA2B;MYH9;ASB1
E2F1 18555785 Chip-Seq ESCs Mouse	43/2000	0.485119	1	0	0	1.01415	0.733596	MIR30A;CAMK2D;MAPKAP1;ZMYND8;FHL2;FMN1;RASAL2;TRAM2;IGSF9;CREB3L1;CAPN2;ABL2;ITGB6;FAM83C;TGM2;CUBN;WWTR1;KIRREL;DST;NEK6;SSR3;ARHGAP29;PDE4DIP;FRMD4A;NMNAT2;CFLAR;PTPN14;KLF7;EHD4;MLPH;DDAH1;OPTC;MALL;EFHC1;SPATS2L;RBMS1;TAGLN2;VIM;RIN2;AHDC1;TRIM55;CD44;ASB1
ETV1 20927104 ChIP-Seq GIST48 Human	43/2000	0.485119	1	0	0	1.01415	0.733596	BCAR3;RERE;MACF1;LEPROT;PRCC;C1ORF110;SLC2A1;RASAL2;ASAP2;GLIS1;CYR61;RTN4;NIPAL3;SIX3;CAPN2;ABL2;HS1BP3;ITGB6;C2ORF61;MEF2D;XDH;KIRREL;S100A2;CRIM1;ARHGEF19;ARHGAP29;PDE4DIP;NMNAT2;TTC7A;GNG12;PTPN14;DDAH1;OPTC;DNAJC6;PXDN;CLIP4;RBMS1;SEC22B;CALM2;AHDC1;STK40;LIMS1;EPHA2
RXR 22158963 ChIP-Seq LIVER Mouse	43/2000	0.485119	1	0	0	1.01415	0.733596	BCAR3;NRP1;ZC3H4;ZMYND8;SERPINE1;GPT;CXXC5;TRAM2;LPP;PBLD;TXN2;FAM160B1;RUSC2;ZMIZ1;LMNA;LEPR;FLNB;IGF2BP3;ECT2;TEAD1;MEF2D;XDH;SMAD3;SUSD1;GBF1;HMGA1;ARHGEF19;MIR21;NEAT1;ATOX1;SSH1;BTD;DNMBP;EIF3K;DDAH1;FRMD8;REEP3;RARB;ITGA5;ATXN10;AHDC1;STK40;BCL2L1
KAP1 27257070 Chip-Seq ESCs Mouse	43/2000	0.485119	1	0	0	1.01415	0.733596	TRIO;COL13A1;AHNAK;ANKRD11;ZMYND8;SERPINE1;PRCC;SLC2A1;CXXC5;TFPI;IGSF9;LOXL1;CORO1C;EFTUD1;ZFP36L1;NLN;LMNA;FLNB;ECT2;TGM2;CMTM7;WWTR1;DST;NR2F1;PDE4DIP;MIR21;SYNJ2;NAV2;NEAT1;MYO1E;WEE1;EIF3K;DNAJC6;REEP3;MYH9;MALAT1;HDGF;NF2;ITGA5;CALM2;ERGIC1;LIMS1;ASB1
SALL4 18804426 ChIP-ChIP MESCs Mouse	23/1062	0.488728	1	0	0	1.02157	0.731391	BCAR3;BNIP3L;ZBTB38;CRMP1;SYNJ2;CXXC5;HDAC9;LPP;CYR61;CORO1C;ZFP36L1;EXT1;WEE1;DHX32;SEC14L1;DDAH1;CREB3L1;PDGFC;IGF2BP3;AMOTL2;VIM;ECT2;RAI14
SOX2 18358816 ChIP-ChIP MESCs Mouse	17/785	0.499371	1	0	0	1.02151	0.709345	CDKN1B;TPM4;DST;TNFRSF12A;PRCC;TFPI;LPP;CYR61;THOC6;ZFP36L1;CLDN6;DDAH1;REEP3;PDGFC;AMOTL2;VIM;STK40
EBNA2 21746931 ChIP-Seq IB4-LCL Human	32/1492	0.499552	1	0	0	1.01168	0.702153	BLK;BCAR3;CDCA4;ZC3H4;GPAA1;PXN;LTBP2;CXXC5;WFDC3;CCDC85B;SUFU;EPG5;FLNB;C2ORF61;TEAD1;DUSP5;SAP30BP;MUSK;NANOS3;DNTTIP1;CFLAR;PDCD1LG2;NAV2;CLDN6;EXT1;FIBP;TSPAN14;WEE1;RIN2;CALM2;CD44;CHST3
KLF4 25985364 ChIP-Seq ATHEROSCLEROSIS LESION Mouse	26/1211	0.502644	1	0	0	1.01273	0.69663	FANK1;MACF1;COL13A1;NTM;GPT;LPP;TXN2;ZFP36L1;NT5E;PDGFC;DLGAP1;CYC1;FILIP1L;ATP6V0A1;ITGA3;MRPS22;PHGR1;CRIM1;FRMD4A;PDCD1LG2;EXT1;FEZ2;ADAM12;ATXN10;VIM;ASB1
ZIC3 20872845 ChIP-ChIP MESCs Mouse	8/365	0.512004	1	0	0	1.03386	0.692089	FGF5;KLF6;FRMD6;PDGFC;VIM;LPP;RTN4;ZFP36L1
TCF3 18692474 ChIP-Seq MEFs Mouse	16/745	0.515036	1	0	0	1.01304	0.672173	BCAR3;CBX5;DST;ACTN4;RTN4;ZFP36L1;FGF5;EXT1;NT5E;DDAH1;REEP3;DLC1;PDGFC;AMOTL2;VIM;ASB1
RBPJ 22232070 ChIP-Seq NCS Mouse	1/34	0.517685	1	0	0	1.38735	0.913414	KLF7
CEBPB 26923725 Chip-Seq MESODERM Mouse	23/1079	0.52011	1	0	0	1.00547	0.657294	FANK1;CMTM7;DUSP5;LEPROT;SMAD3;COL13A1;ANXA2;DST;ANKRD11;SSR3;GLIS3;ARHGAP29;NEAT1;ETS1;CUZD1;APOLD1;LOXL1;PBLD;ZFP36L1;EXT1;RARB;RBMS1;ADAMTS6
TP63 19390658 ChIP-ChIP HaCaT Human	4/179	0.527915	1	0	0	1.05407	0.673364	RERE;RARB;RORA;ERC1
THRA 23701648 ChIP-Seq CEREBELLUM Mouse	4/179	0.527915	1	0	0	1.05407	0.673364	ARHGAP22;ADORA2B;PPP1R16A;CYC1
ELK4 26923725 Chip-Seq MESODERM Mouse	10/466	0.529356	1	0	0	1.01223	0.643873	EXT1;TCF7L2;OPTC;NEK6;PDGFC;LIF;GPT;NF2;RTN4;TGM2
POU5F1 18358816 ChIP-ChIP MESCs Mouse	16/753	0.532488	1	0	0	1.00228	0.631631	CBX5;DST;PPP1R16A;GBF1;CRMP1;ZFP36L1;EVC;REEP3;PDGFC;CAPN2;RARB;AMOTL2;TEAD1;STK40;RBKS;RAI14
NANOG 18358816 ChIP-ChIP MESCs Mouse	26/1232	0.538979	1	0	0	0.995467	0.615276	CDKN1B;PRCC;TFPI;LPP;ELK3;ZFP36L1;FGF5;ALCAM;PDGFC;ANKRD1;IGF2BP3;ITGB6;ECT2;CBX5;DST;ACTN4;TSPAN14;CDK6;DDAH1;REEP3;MYH9;TAGLN2;HDGF;VIM;STK40;RAI14
SOX2 18692474 ChIP-Seq MESCs Mouse	70/3319	0.539777	1	0	0	0.994844	0.613419	CDKN1B;GPAA1;CTSW;CYR61;ADAMTSL1;NDST1;RUSC2;CREB3L2;SIX3;ANKRD1;TNS3;TGM2;DST;MUSK;ZBTB38;NANOS3;ARHGEF19;ACTN4;FRMD6;EVC;BTD;DNAJC6;MYH9;ITGA5;STK40;RAI14;SHC3;AHNAK;CDCA4;MAPKAP1;ANKRD11;PRCC;NEDD4L;CRMP1;CXXC5;TFPI;HDAC9;LPP;RTN4;ZFP36L1;NT5E;DHX32;EXOSC4;CCDC85B;PDGFC;S100A13;ABL2;IGF2BP3;ECT2;MEF2D;CMTM7;TCF7L2;CBX5;GBF1;SYNJ2;CFLAR;FBXL13;MRPL24;EXT1;FIBP;KLF7;MYO1E;KLF6;REEP3;DLC1;AMOTL2;…
SOX17 20123909 ChIP-Seq XEN Mouse	41/1947	0.542794	1	0	0	0.993304	0.606934	NRP1;LEPROT;CDKN1B;PRCC;FHL2;SLC2A1;ETS1;LPP;CYR61;PPP2R4;SH3TC2;CREB3L2;LEPR;ITGB6;ECT2;TEAD1;STARD13;MON2;TPM4;DST;SSR3;PDCD1LG2;FBXL13;GNG12;PTPN14;ATOX1;MRPL52;CLDN11;KLF7;KLF6;DNMBP;DDAH1;RARB;ADAM9;MYH9;TAGLN2;HDGF;VIM;RIN2;BCL2L1;RAI14
TCF21 23034159 ChIP-ChIP E13 GONADS Rat	1/37	0.547766	1	0	0	1.27486	0.767348	KLF6
FOXO1 25302145 ChIP-Seq T-LYMPHOCYTE Mouse	42/2000	0.550394	1	0	0	0.990566	0.591487	CAMK2D;CDKN1B;AHNAK;CDCA4;ZC3H4;ANKRD11;ZMYND8;HSF2BP;CXXC5;TFPI;ETS1;MRPL33;ZFP36L1;FAM160B1;NT5E;EXOSC4;ZMIZ1;LMNA;FLOT1;FILIP1L;ECT2;MEF2D;ADAMTS6;TGM2;SMAD3;CFLAR;PDCD1LG2;NAV2;DUSP7;HIPK2;KLF7;MYO1E;KLF6;TSPAN14;BTD;DNMBP;EIF3K;CLCF1;SPATS2L;MYH9;MALAT1;SAE1
OLIG2 26023283 ChIP-Seq AINV15 Mouse	42/2000	0.550394	1	0	0	0.990566	0.591487	RERE;MACF1;ANKRD11;GBE1;FHL2;TFPI;CYR61;IGSF9;FAM160B1;SEC14L1;S100A16;PLAU;NIPAL3;CAPN2;FLOT1;IGF2BP3;ECT2;TEAD1;MEF2D;ATP6V0A1;TCF7L2;DST;MICAL2;HMGA2;FRMD4A;MIR21;ACTN4;PDCD1LG2;NEAT1;PTPN14;DUSP7;HIPK2;FRMD6;CDK6;REEP3;DLC1;ADAM12;RBMS1;MALAT1;HDGF;VIM;STK40
TCFCP2L1 18555785 Chip-Seq ESCs Mouse	42/2000	0.550394	1	0	0	0.990566	0.591487	RERE;MIR30A;CAMK2D;MAPKAP1;ZMYND8;FHL2;FMN1;RASAL2;TFPI;TRAM2;GLIS1;ADAMTSL1;CREB3L1;CAPN2;ABL2;ITGB6;TGM2;CUBN;DST;NEK6;SUSD1;ARHGAP29;FRMD4A;NMNAT2;PTPN14;KLF7;EHD4;MLPH;DDAH1;OPTC;DNAJC6;MALL;ADAM12;EFHC1;SPATS2L;RBMS1;TAGLN2;VIM;RIN2;CD44;BCL2L1;ASB1
GATA6 21074721 ChIP-Seq CACO-2 Mouse	42/2000	0.550394	1	0	0	0.990566	0.591487	BCAR3;RERE;MACF1;NRP1;LEPROT;PRCC;C1ORF110;SLC2A1;RASAL2;MYPN;GLIS1;CYR61;PBLD;ZMIZ1;S100A16;NIPAL3;LMNA;CAPN2;ABL2;UBTD1;S100A14;MEF2D;CUBN;KIRREL;S100A2;AKR1E2;ARHGEF19;ARHGAP29;PDE4DIP;NMNAT2;GNG12;PTPN14;KLF6;TSPAN14;DDAH1;OPTC;DNAJC6;SEC22B;AHDC1;STK40;CHST3;EPHA2
CDX2 21402776 ChIP-Seq INTESTINAL-VILLUS Mouse	42/2000	0.550394	1	0	0	0.990566	0.591487	MIR30A;COL13A1;LAMA2;FHL2;PPM1H;LTBP2;RASAL2;TRAM2;MYPN;IGSF9;RTN4;ELK3;NLN;MTHFD1L;ZMIZ1;GNG7;CAPN2;ABL2;HS1BP3;PHLDA1;TNS3;MON2;DST;CADPS;LIF;MIRLET7I;HMGA2;NMNAT2;CFLAR;PTPN14;KLF7;MLPH;OPTC;ADORA2B;REEP3;EFHC1;SPATS2L;TAGLN2;NF2;CHST3;LIMS1;ASB1
RBPJ 21746931 ChIP-Seq IB4 Human	42/2000	0.550394	1	0	0	0.990566	0.591487	BCAR3;RERE;MACF1;LEPROT;C1ORF110;FHL2;SLC2A1;RASAL2;ASAP2;GLIS1;CYR61;RTN4;MRPL33;S100A16;NIPAL3;LMNA;SIX3;CAPN2;ABL2;HS1BP3;C2ORF61;MEF2D;XDH;KIRREL;ARHGEF19;ARHGAP29;PDE4DIP;NMNAT2;GNG12;KLF7;DDAH1;OPTC;DNAJC6;FEZ2;PXDN;CLIP4;SEC22B;CALM2;AHDC1;STK40;LIMS1;EPHA2
FLI1 21867929 ChIP-Seq CD8 Mouse	42/2000	0.550394	1	0	0	0.990566	0.591487	SEMA7A;ITPRIP;UPK2;GPAA1;PVT1;GPT;FMN1;CTSW;GLIS1;TXN2;RECQL4;FGF5;NDST1;ALCAM;BLOC1S1;PDGFC;ITGB6;XDH;TGM2;BCL9L;CBX5;MUSK;NEK6;DNTTIP1;LIF;ARHGEF19;MIR21;NEAT1;PTPN14;RUNX2;SSH1;EXT1;KLF6;FAM167A;FRMD8;CLCF1;FEZ2;PXDN;MALAT1;NF2;VIM;RIN2
GATA3 21878914 ChIP-Seq MCF-7 Human	42/2000	0.550394	1	0	0	0.990566	0.591487	FANK1;NRP1;CDKN1B;PVT1;C1ORF110;RORA;CTSW;ASAP1;CXXC5;TFPI;ETS1;APOLD1;GLIS1;LOXL2;TXN2;RUSC2;PLAU;FLNB;CYC1;BNIP3L;C5ORF56;DST;SUSD1;CADPS;AFAP1;CFLAR;ATOX1;HIPK2;KLF6;WEE1;CDK6;BTD;PALLD;DLC1;KCNMA1;ADAM12;RARB;MALAT1;SAE1;SKAP1;CHST3;LIMS1
SOX3 22085726 ChIP-Seq NPCs Mouse	42/2000	0.550394	1	0	0	0.990566	0.591487	CAMK2D;AHNAK;SEMA3C;MAST4;CDCA4;GPAA1;ANKRD11;ZMYND8;NTM;PPM1H;HSF2BP;EGFR;CYR61;RTN4;NDST1;PPP2R4;SUFU;HS1BP3;CYC1;TEAD1;IER3;BCL9L;DUSP5;TCF7L2;ANXA2;HMGA1;PDE4DIP;FRMD4A;NEAT1;KLF6;CDK6;ADORA2B;PALLD;REEP3;PXDN;ADAM12;RBMS1;MALAT1;AMOTL2;NF2;VIM;ASB1
TCF4 22108803 ChIP-Seq LS180 Human	42/2000	0.550394	1	0	0	0.990566	0.591487	FANK1;RERE;CAMK2D;KRT80;NFIX;COL13A1;PDE1C;MAST4;MAPKAP1;C1ORF110;FRG2C;CXXC5;ETS1;ATP6AP1L;PDGFC;FLNB;ERC1;PPAPDC1A;TEAD1;TNS3;XDH;TCF7L2;MON2;SMAD3;MUSK;MYEOV;SSR3;MYOF;AKR1E2;CADPS;AFAP1;HMGA2;TTC7A;KLF6;TSPAN14;DNMBP;MLPH;OPTC;CALM2;AHDC1;CD44;LIMS1
RUNX1 22412390 ChIP-Seq EML Mouse	42/2000	0.550394	1	0	0	0.990566	0.591487	CD63;CDCA4;ZC3H4;ANKRD11;SERPINE1;SLC2A1;CXXC5;RTN4;MRPL33;EXOSC4;CREB3L1;FLOT1;FAM180A;FLNB;IGF2BP3;ECT2;MEF2D;PHLDA1;TNS3;XDH;ATP6V0A1;CMTM7;SAP30BP;CBX5;TPM4;TNFRSF12A;HMGA1;MIRLET7I;NEAT1;GNG12;DUSP7;MMP14;KLF6;CCDC80;ADORA2B;REEP3;MALAT1;NF2;STK40;LIMS1;EPHA2;ASB1
MYC 27129775 Chip-Seq CORNEA Mouse	42/2000	0.550394	1	0	0	0.990566	0.591487	BLK;MAML2;ZMYND8;PPM1H;HSF2BP;ASAP1;LPP;ELK3;LOXL2;ZFP36L1;ATP6AP1L;MTHFD1L;SH3TC2;ABL2;HS1BP3;ADAMTS6;BCL9L;CMTM7;KIRREL;PPP1R16A;NR2F1;CRIM1;HMGA1;LAYN;HMGA2;CFLAR;NEAT1;PTPN14;KLF7;DNMBP;OPTC;CLCF1;RARB;ADAM9;MYH9;TAGLN2;HDGF;NF2;ATXN10;AHDC1;CD44;ASB1
RING1B 27294783 Chip-Seq ESCs Mouse	42/2000	0.550394	1	0	0	0.990566	0.591487	MACF1;NRP1;CD63;COL13A1;GPAA1;FHL2;PPM1H;SLC2A1;CUZD1;EGFR;CYR61;IGSF9;ZFP36L1;FGF5;NT5E;ALCAM;ZMIZ1;GNG7;CAPN2;ABL2;IGF2BP3;MEF2D;PHLDA1;ADAMTS6;CADPS;NR2F1;ARHGEF19;MIRLET7I;HMGA2;NMNAT2;NEAT1;PTPN14;EXT1;CDK6;TBC1D4;OPTC;PXDN;RARB;SPATS2L;TGFBI;VIM;CHST3
BCL3 23251550 ChIP-Seq MUSCLE Mouse	18/858	0.552585	1	0	0	0.989576	0.586965	FANK1;TCF7L2;CDKN1B;GBE1;PVT1;SSR3;NEAT1;CXXC5;CYR61;IGSF9;DCBLD2;KLF7;DHX32;DNMBP;EIF3K;ZMIZ1;MEF2D;ADAMTS6
SUZ12 18692474 ChIP-Seq MESCs Mouse	40/1909	0.556061	1	0	0	0.988367	0.580051	NRP1;SEMA7A;CAMK2D;NFIX;SHC3;COL13A1;SEMA3C;GLIS3;FHL2;PPM1H;CRMP1;RORA;LTBP2;EGFR;GLIS1;FGF5;NT5E;ALCAM;SIX3;LEPR;CAPN2;DLGAP1;PPAPDC1A;CADPS;NR2F1;HMGA2;PDE4DIP;FRMD4A;SYNJ2;RUNX2;HIPK2;FOSL1;DDAH1;DNAJC6;ADORA2B;KCNMA1;ADAM12;RARB;ITGA7;TGFBI
XRN2 22483619 ChIP-Seq HELA Human	32/1529	0.557442	1	0	0	0.987203	0.576918	ZMYND8;PRCC;TXN2;RECQL4;PPP2R4;MTHFD1L;HCFC1R1;S100A13;FLOT1;CD59;CYC1;HNRNPA1;TNFRSF12A;GBF1;DNTTIP1;NR2F1;HMGA1;C10ORF55;NEAT1;GNG12;MRPL24;THOC6;BTD;CCDC80;AXL;ITGA7;MALAT1;TAGLN2;HDGF;HNRNPH3;SEC22B;CALM2
GATA2 26923725 Chip-Seq HEMANGIOBLAST Mouse	2/88	0.559617	1	0	0	1.07204	0.622322	NEK6;RARB
PRDM14 20953172 ChIP-Seq ESCs Human	36/1723	0.562453	1	0	0	0.985556	0.567137	BCAR3;MIR29B1;NRP1;CAMK2D;MAPKAP1;ASAP1;ETS1;CUZD1;RTN4;MYLK;ELK3;ZFP36L1;FAM160B1;SH3TC2;CREB3L1;ABL2;FLNB;ITGB6;MEF2D;IER3;CUBN;BNIP3L;MICAL2;FRMD4A;SYNJ2;RUNX2;EXT1;CLDN9;PALLD;PXDN;KCNMA1;CLIP4;COL8A1;TRIM55;CD44;EPHA2
CDX2 19796622 ChIP-Seq MESCs Mouse	7/334	0.565292	1	0	0	0.988589	0.563903	TRIO;DNMBP;LAMA2;REEP3;PDE4DIP;IGF2BP3;VCL
TRIM28 21343339 ChIP-Seq HEK293 Human	2/90	0.571846	1	0	0	1.04822	0.585834	FRMD6;ANKRD1
RNF2 18974828 ChIP-Seq MESCs Mouse	27/1302	0.576409	1	0	0	0.978176	0.538914	NRP1;CAMK2D;NFIX;SHC3;COL13A1;GLIS3;PPM1H;RORA;LTBP2;ETS1;GLIS1;FGF5;NT5E;ZMIZ1;PLAU;SIX3;CAPN2;IGF2BP3;NR2F1;HMGA2;NMNAT2;PTPN14;CLDN11;TBC1D4;CLCF1;KCNMA1;ADAM12
EZH2 18974828 ChIP-Seq MESCs Mouse	27/1302	0.576409	1	0	0	0.978176	0.538914	NRP1;CAMK2D;NFIX;SHC3;COL13A1;GLIS3;PPM1H;RORA;LTBP2;ETS1;GLIS1;FGF5;NT5E;ZMIZ1;PLAU;SIX3;CAPN2;IGF2BP3;NR2F1;HMGA2;NMNAT2;PTPN14;CLDN11;TBC1D4;CLCF1;KCNMA1;ADAM12
TAL1 20887958 ChIP-Seq HPC-7 Mouse	43/2067	0.576611	1	0	0	0.981278	0.54028	CD63;LEPROT;NFIX;TM2D2;SLC2A1;CXXC5;ELK3;PPP2R4;BLOC1S1;HCFC1R1;FLOT1;ABL2;MEF2D;PHLDA1;CAMK2G;IER3;CMTM7;DUSP5;LRRC24;TPM4;TNFRSF12A;HMGA1;MIR21;CFLAR;NEAT1;SSH1;MRPL52;KLF6;CDK6;OPTC;FRMD8;PALLD;MALAT1;TAGLN2;ITGA5;HNRNPH3;VIM;ERGIC1;AHDC1;STK40;VCL;LIMS1;ASB1
MEIS1 20887958 ChIP-Seq HPC-7 Mouse	30/1452	0.586284	1	0	0	0.974583	0.520379	CDKN1B;NFIX;TM2D2;ZC3H4;PXN;SUFU;SIX3;S100A13;ANKRD1;DLGAP1;ATP6V0A1;LRRC24;TPM4;NEK6;GBF1;HMGA2;MIR21;SSH1;AXL;PALLD;MALAT1;ITGA5;HNRNPH3;TGFBI;VIM;CALM2;ERGIC1;AHDC1;STK40;ASB1
KLF4 19030024 ChIP-ChIP MESCs Mouse	31/1502	0.589414	1	0	0	0.973545	0.514642	LEPROT;SHC3;PRCC;PPM1H;CRMP1;ZFP36L1;ARHGAP22;RUSC2;ZMIZ1;PDGFC;SIX3;S100A14;ECT2;MEF2D;TPM4;DST;NANOS3;NR2F1;HMGA1;PDE4DIP;SYNJ2;GNG12;ATOX1;HIPK2;EXT1;KLF6;WEE1;REEP3;TAGLN2;ITGA5;VIM
POU5F1 16518401 ChIP-PET MESCs Mouse	32/1550	0.589463	1	0	0	0.973828	0.51471	CD63;NFIX;GPAA1;MAPKAP1;PRCC;GLIS3;LPP;LOXL1;MRPL33;ZFP36L1;FGF5;SEC14L1;EXOSC4;BLOC1S1;PDGFC;DLGAP1;CYC1;TEAD1;STARD13;PPP1R16A;GBF1;LIF;HMGA2;NMNAT2;MRPL24;EXT1;KLF6;ADAM12;ITGA7;HDGF;RBKS;CHST3
TET1 21451524 ChIP-Seq MESCs Mouse	38/1839	0.591582	1	0	0	0.974689	0.511667	FANK1;LRRC14;COL13A1;AHNAK;UPK2;PVT1;SERPINE1;GPT;HSF2BP;MYPN;EGFR;RTN4;TXN2;EXOSC4;CREB3L2;LMNA;ATP6V0A1;SAP30BP;LRRC24;MUSK;ITGA3;NEK6;LIF;NMNAT2;NEAT1;ATOX1;SSH1;FOSL1;FIBP;KLF6;CLCF1;MALL;ADAM9;TGFBI;MET;ERGIC1;STK40;BCL2L1
FLI1 27457419 Chip-Seq LIVER Mouse	8/393	0.595944	1	0	0	0.9602	0.497007	MIR30A;KLF7;DST;FHL2;EFHC1;SPATS2L;CFLAR;TRAM2
GATA3 20176728 ChIP-ChIP TSCs Mouse	17/834	0.601176	1	0	0	0.961495	0.489274	CD63;CDKN1B;CDCA4;MAPKAP1;ATOX1;EFTUD1;RECQL4;WEE1;SEC14L1;DDAH1;ZMIZ1;BLOC1S1;GNG7;ITGA7;STK40;ATP6V0A1;ASB1
SREBP1 19666523 ChIP-Seq LIVER Mouse	15/738	0.603517	1	0	0	0.958736	0.484144	STARD13;PRCC;NEDD4L;RORA;GNG12;LPP;RTN4;THOC6;DRAP1;NDST1;DDAH1;HCFC1R1;HDGF;TGFBI;RIN2
OCT4 18692474 ChIP-Seq MEFs Mouse	41/1992	0.604165	1	0	0	0.970865	0.489227	BCAR3;AHNAK;GPAA1;SLC2A1;CRMP1;CTSW;CXXC5;CYR61;ZFP36L1;FGF5;NT5E;GNG7;PDGFC;SIX3;FLOT1;ABL2;ECT2;MEF2D;IER3;TGM2;TCF7L2;MON2;DST;LIF;CFLAR;ACTN4;EXT1;FIBP;KLF6;TSPAN14;WEE1;EVC;ADORA2B;REEP3;DLC1;MYH9;AMOTL2;NF2;ITGA5;SEC22B;ASB1
CBX2 27304074 Chip-Seq ESCs Mouse	17/840	0.61306	1	0	0	0.954627	0.467092	NRP1;CAMK2D;KRT80;NFIX;SEMA3C;GBE1;NTM;NR2F1;HMGA2;CRMP1;ASAP2;MYLK;ADAMTSL1;ALCAM;ZMIZ1;REEP3;FILIP1L
FOXA1 21572438 ChIP-Seq LNCaP Human	41/2000	0.614769	1	0	0	0.966981	0.470445	BCAR3;ITPRIP;ZMYND8;GBE1;C1ORF110;PPM1H;CTSW;RXFP1;ETS1;MYPN;EGFR;GLIS1;FAM160B1;DHX32;MTHFD1L;NIPAL3;ANKRD1;XDH;DUSP5;BNIP3L;TPM4;MUSK;NR2F1;CRIM1;C10ORF55;CFLAR;NAV2;ATOX1;FOSL1;EXT1;MMP14;WEE1;FRMD6;CDK6;BTD;DNMBP;DNAJC6;RARB;SPATS2L;HDGF;CD44
CEBPB 20176806 ChIP-Seq MACROPHAGES Mouse	41/2000	0.614769	1	0	0	0.966981	0.470445	KRT80;SHC3;ITPRIP;AHNAK;UPK2;NEDD4L;GPT;IGSF9;RTN4;MRPL33;TXN2;RECQL4;NDST1;MTHFD1L;CAPN2;UBTD1;S100A14;PHLDA1;TNS3;XDH;BCL9L;KIRREL;SUSD1;MIR21;PDCD1LG2;MIR29A;NEAT1;CLDN11;MYO1E;KLF6;WEE1;CLCF1;ADAM12;RBMS1;MYH9;MALAT1;TAGLN2;ITGA5;VIM;MET;CD44
GATA1 19941827 ChIP-Seq MEL86 Mouse	41/2000	0.614769	1	0	0	0.966981	0.470445	BCAR3;NRP1;KRT80;MAML2;AHNAK;ANKRD11;ZMYND8;SERPINE1;NEDD4L;ASAP1;SIPA1L3;MYPN;APOLD1;GLIS1;MYLK;MRPL33;CORO1C;NDST1;NLN;SEC14L1;SH3TC2;ZMIZ1;CREB3L1;SUFU;PHLDA1;FAM83C;DUSP5;TCF7L2;NEK6;LIF;PDE4DIP;NMNAT2;PDCD1LG2;DCBLD2;HIPK2;TBC1D4;ADAM12;SEC22B;ERGIC1;AHDC1;LIMS1
LXR 22292898 ChIP-Seq THP-1 Human	41/2000	0.614769	1	0	0	0.966981	0.470445	LRRC14;CAMK2D;NFIX;ITPRIP;GPAA1;PXN;FRG2C;CXXC5;GLIS1;IGSF9;NDST1;MT2A;EXOSC4;S100A16;CCDC85B;SIX3;MFSD3;CAPN2;MICALCL;MEF2D;C11ORF68;BCL9L;TPM4;ITGA3;NEK6;LIF;C15ORF52;HMGA2;PDE4DIP;SYNJ2;NEAT1;DUSP7;MMP14;FAM167A;OPTC;FRMD8;MYH9;TAGLN2;TGFBI;AHDC1;ASB1
EBF1 22473956 ChIP-Seq BONE MARROW Mouse	41/2000	0.614769	1	0	0	0.966981	0.470445	RERE;MIR30A;MAPKAP1;ZMYND8;FHL2;CRMP1;FMN1;RASAL2;TFPI;TRAM2;ADAMTSL1;CREB3L1;CAPN2;ABL2;ITGB6;CUBN;WWTR1;KIRREL;DST;NEK6;SSR3;SUSD1;ARHGAP29;FRMD4A;KCNAB1;NMNAT2;CFLAR;PTPN14;CLDN11;KLF7;EHD4;MLPH;DDAH1;OPTC;EFHC1;SPATS2L;RBMS1;VIM;RIN2;CD44;ASB1
FLI1 26923725 Chip-Seq HEMOGENIC-ENDOTHELIUM Mouse	41/2000	0.614769	1	0	0	0.966981	0.470445	FANK1;BCAR3;AHNAK;ZC3H4;ANKRD11;ZMYND8;GBE1;NTM;GPT;ASAP1;RXFP1;ETS1;MYPN;APOLD1;MYLK;RECQL4;CCDC85B;PDGFC;ECT2;TEAD1;TGM2;BCL9L;CMTM7;CUBN;DUSP5;SMAD3;PDCD1LG2;NEAT1;DCBLD2;FOSL1;DRAP1;FIBP;FRMD6;EIF3K;OPTC;ADORA2B;ADAM12;MALAT1;HNRNPH3;CD44;VCL
CEBPB 26923725 Chip-Seq MACROPHAGESS Mouse	41/2000	0.614769	1	0	0	0.966981	0.470445	CD63;SEMA7A;LEPROT;TRIO;ANKRD11;FHL2;RXFP1;HDAC9;TRAM2;ETS1;LPP;FAM160B1;EXOSC4;RUSC2;SH3TC2;CCDC85B;CAPN2;FAM180A;MEF2D;TNS3;CAMK2G;CMTM7;CUBN;TCF7L2;ANXA2;SUSD1;HMGA2;NEAT1;FOSL1;CLDN11;KLF6;CLCF1;KCNMA1;ADAM12;ITGA7;MALAT1;AMOTL2;HNRNPH3;SAE1;VCL;LIMS1
MYC 22102868 ChIP-Seq BL Human	16/797	0.624513	1	0	0	0.946947	0.445806	SMAD3;CDCA4;ZC3H4;NEK6;PRCC;HMGA1;SLC2A1;CXXC5;ETS1;MFSD3;MYH9;MALAT1;IGF2BP3;CYC1;MEF2D;CALM2
FLI1 21571218 ChIP-Seq MEGAKARYOCYTES Human	121/5834	0.631971	1	0	0	0.978325	0.448965	TRIO;ITPRIP;ZMYND8;SERPINE1;LOXL1;MYLK;ELK3;TXN2;NDST1;RUSC2;ZMIZ1;PLAU;CREB3L2;NIPAL3;TNS3;BNIP3L;FAM24B;TPM4;ZBTB38;AKR1E2;DNTTIP1;AFAP1;ACTN4;NEAT1;FRMD8;ADAM12;MALAT1;TAGLN2;SKAP1;MACF1;SEMA7A;SHC3;MAPKAP1;ANKRD11;NTM;C12ORF61;GLIS1;CORO1C;ZFP36L1;ARHGAP22;DHX32;SEC14L1;BLOC1S1;STARD13;KIRREL;NEK6;CRIM1;MICAL2;GNG12;MRPL24;SSH1;FOSL1;EXT1;FIBP;EHD4;SPATS2L;AMOTL2;BCL2L1;FANK1;MAST4;ZC3H4;GPAA…
LMO2 26923725 Chip-Seq HEMANGIOBLAST Mouse	37/1822	0.634247	1	0	0	0.957894	0.436145	BLK;CAMK2D;SHC3;NTM;GPT;LTBP2;ETS1;ZFP36L1;SH3TC2;CREB3L1;ANKRD1;FAM180A;DLGAP1;PHLDA1;TNS3;ATP6V0A1;CUBN;MRPS22;MYOF;SUSD1;ARHGEF19;FRMD4A;SYNJ2;FBXL13;EXT1;KLF6;FAM167A;MLPH;OPTC;DNAJC6;ADORA2B;PALLD;COL8A1;RBMS1;SKAP1;CD44;RBKS
STAT1 20625510 ChIP-Seq HELA Human	13/656	0.637563	1	0	0	0.934768	0.42074	BCAR3;DUSP5;TCF7L2;C5ORF56;FAM24B;SYNJ2;CFLAR;MIR29A;NAV2;SSH1;KLF6;TMEM217;ITGA7
PAX6 23342162 ChIP-ChIP BETA-FORBRAIN-LENS Mouse	20/1001	0.640365	1	0	0	0.942454	0.420068	BCAR3;TM2D2;ZBTB38;GBE1;SYNJ2;RTN4;PBLD;EXT1;MYO1E;MLPH;EIF3K;SH3TC2;FRMD8;DNAJC6;MFSD3;S100A13;CAPN2;ADAM9;ECT2;CALM2
KLF5 18264089 ChIP-ChIP MESCs Mouse	2/103	0.645276	1	0	0	0.915919	0.401243	PXN;DLGAP1
KLF2 18264089 ChIP-ChIP MESCs Mouse	2/103	0.645276	1	0	0	0.915919	0.401243	PXN;DLGAP1
PCGF2 27294783 Chip-Seq ESCs Mouse	10/512	0.648372	1	0	0	0.921285	0.399184	MIR30A;KLF7;MLPH;DST;FHL2;EFHC1;SPATS2L;CFLAR;TRAM2;ASB1
KLF4 18264089 ChIP-ChIP MESCs Mouse	2/104	0.650491	1	0	0	0.907112	0.390083	PXN;DLGAP1
CRX 20693478 ChIP-Seq ADULT RETINA Mouse	13/668	0.663022	1	0	0	0.917975	0.377239	RERE;TRIO;KIRREL;MAML2;PRCC;PPM1H;MRPL24;IGSF9;DUSP7;NDST1;S100A16;LMNA;NF2
FOXP1 21924763 ChIP-Seq HESCs Human	76/3724	0.664405	1	0	0	0.962649	0.393592	FANK1;MAML2;UPK2;HSF2BP;CTSW;SIPA1L3;CYR61;LOXL1;ALCAM;ZMIZ1;SUFU;NIPAL3;HCFC1R1;SIX3;EPG5;S100A2;TPM4;TNFRSF12A;MRPS22;NANOS3;PHGR1;C15ORF52;C10ORF55;ACTN4;THOC6;CLDN6;MRPL52;MMP14;TBC1D4;OPTC;CLDN9;DNAJC6;RRNAD1;EFHC1;ADAM9;HNRNPH3;SEC22B;AHDC1;NFIX;COL13A1;AHNAK;SEMA3C;TM2D2;PRCC;LTBP2;PBLD;ZFP36L1;DHX32;CCDC85B;LMNA;S100A13;HS1BP3;IGF2BP3;S100A14;CYC1;FILIP1L;ECT2;BCL9L;TCF7L2;GBF1;HMGA2;PDE4…
NANOG 18692474 ChIP-Seq MESCs Mouse	62/3052	0.664483	1	0	0	0.958233	0.391675	BCAR3;RERE;CDKN1B;GBE1;SLC2A1;FMN1;CYR61;FGF5;NDST1;RUSC2;CREB3L2;SIX3;ANKRD1;ITGB6;TEAD1;TNS3;TGM2;SAP30BP;TPM4;DST;NANOS3;ACTN4;PDCD1LG2;FEZ2;PXDN;ADAM9;MYH9;STK40;EPHA2;RAI14;AHNAK;TM2D2;MAPKAP1;ANKRD11;NEDD4L;LPP;RTN4;ZFP36L1;NT5E;DHX32;SEC14L1;MTHFD1L;PDGFC;S100A13;MEF2D;TCF7L2;CBX5;GBF1;PDE4DIP;SYNJ2;CFLAR;FBXL13;EXT1;WEE1;REEP3;DLC1;HDGF;AMOTL2;NF2;TGFBI;VIM;CALM2
MYBL1 21750041 ChIP-ChIP SPERMATOCYTES Mouse	3/161	0.666792	1	0	0	0.878941	0.356215	GBF1;ADAM9;CALM2
POU5F1 16153702 ChIP-ChIP HESCs Human	12/622	0.671192	1	0	0	0.910029	0.362828	ADAMTSL1;KLF7;NT5E;WEE1;NFIX;SHC3;NR2F1;ANKRD1;CUZD1;EFTUD1;TXN2;ZFP36L1
IRF8 21731497 ChIP-ChIP J774 Mouse	6/319	0.672478	1	0	0	0.887206	0.352031	ARHGAP22;KLF7;ITGA5;XDH;ATP6V0A1;TXN2
PHC1 16625203 ChIP-ChIP MESCs Mouse	18/922	0.674471	1	0	0	0.920886	0.362669	BNIP3L;NRP1;CAMK2D;NFIX;SHC3;PRCC;HMGA1;ARHGAP29;HMGA2;HIPK2;FGF5;ALCAM;TBC1D4;HCFC1R1;SIX3;LEPR;STK40;CD44
AR 20517297 ChIP-Seq VCAP Human	41/2047	0.674647	1	0	0	0.944779	0.371833	NRP1;CD63;SHC3;GBE1;PVT1;C1ORF110;CTSW;ASAP1;RASAL2;HDAC9;TRAM2;EGFR;LOXL1;RTN4;MRPL33;EFTUD1;ZFP36L1;SUFU;ANKRD1;CYC1;MEF2D;ANXA2;NR2F1;MIRLET7I;HMGA2;NAV2;DRAP1;FIBP;MYO1E;PSG8;KLF6;TSPAN14;BTD;TBC1D4;DNAJC6;RBMS1;MALAT1;ATXN10;RIN2;ERGIC1;EPHA2
OCT4 18555785 Chip-Seq ESCs Mouse	40/2000	0.676549	1	0	0	0.943396	0.368633	MIR30A;MAPKAP1;ZMYND8;FHL2;SLC2A1;FMN1;RASAL2;TRAM2;IGSF9;CREB3L1;CAPN2;ABL2;ITGB6;ECT2;FAM83C;TGM2;CUBN;DST;NEK6;FRMD4A;NMNAT2;CFLAR;PTPN14;CLDN11;KLF7;EHD4;MLPH;DDAH1;OPTC;MALL;EFHC1;SPATS2L;RBMS1;TAGLN2;VIM;RIN2;TRIM55;CD44;BCL2L1;ASB1
P300 18555785 Chip-Seq ESCs Mouse	40/2000	0.676549	1	0	0	0.943396	0.368633	MIR30A;CAMK2D;MAPKAP1;ZMYND8;FHL2;FMN1;RASAL2;TRAM2;IGSF9;CAPN2;ABL2;ITGB6;FAM83C;TGM2;CUBN;DST;NEK6;ARHGAP29;PDE4DIP;FRMD4A;KCNAB1;NMNAT2;CFLAR;PTPN14;CLDN11;KLF7;EHD4;MLPH;DDAH1;OPTC;MALL;EFHC1;SPATS2L;RBMS1;TAGLN2;VIM;RIN2;CD44;BCL2L1;ASB1
SOX2 19829295 ChIP-Seq ESCs Human	40/2000	0.676549	1	0	0	0.943396	0.368633	TRIO;ITPRIP;MAML2;MAPKAP1;C1ORF110;ASAP1;LPP;CUZD1;TXN2;FGF5;DHX32;ANKRD1;CAPN2;ABL2;FLNB;C22ORF26;ECT2;PHLDA1;TNS3;DUSP5;TCF7L2;SMAD3;DST;MRPS22;MIRLET7I;C10ORF55;NAV2;HIPK2;FAM167A;WEE1;CDK6;CCDC80;ADORA2B;CLCF1;FEZ2;TMEM217;RARB;ADAM9;HDGF;CD44
NANOG 19829295 ChIP-Seq ESCs Human	40/2000	0.676549	1	0	0	0.943396	0.368633	TRIO;ITPRIP;MAML2;MAPKAP1;C1ORF110;ASAP1;LPP;CUZD1;TXN2;FGF5;DHX32;ANKRD1;CAPN2;ABL2;FLNB;C22ORF26;ECT2;PHLDA1;TNS3;DUSP5;TCF7L2;SMAD3;DST;MRPS22;MIRLET7I;C10ORF55;NAV2;HIPK2;FAM167A;WEE1;CDK6;CCDC80;ADORA2B;CLCF1;FEZ2;TMEM217;RARB;ADAM9;HDGF;CD44
OCT4 21477851 ChIP-Seq ESCs Mouse	40/2000	0.676549	1	0	0	0.943396	0.368633	MIR30A;COL13A1;LAMA2;FHL2;LTBP2;RASAL2;ASAP2;TRAM2;MYPN;EGFR;IGSF9;RTN4;ELK3;PBLD;MTHFD1L;GNG7;CAPN2;ABL2;PHLDA1;TNS3;MON2;DST;LIF;MIRLET7I;HMGA2;NMNAT2;CFLAR;PTPN14;ATOX1;KLF7;MLPH;OPTC;ADORA2B;REEP3;EFHC1;SPATS2L;TAGLN2;CHST3;LIMS1;ASB1
GATA1 22383799 ChIP-Seq G1ME Mouse	40/2000	0.676549	1	0	0	0.943396	0.368633	LEPROT;CDCA4;ZC3H4;ZMYND8;SERPINE1;ASAP1;CXXC5;TFPI;APOLD1;ELK3;TXN2;ARHGAP22;NDST1;SEC14L1;MTHFD1L;CREB3L1;ANKRD1;ADAMTS6;ATP6V0A1;TGM2;BCL9L;CMTM7;SMAD3;TPM4;HMGA1;MIR21;SYNJ2;CFLAR;ACTN4;NEAT1;HIPK2;SSH1;MYO1E;TSPAN14;BTD;MLPH;MYH9;MALAT1;ITGA5;ASB1
EBF1 22473956 ChIP-Seq LYMPHODE Mouse	40/2000	0.676549	1	0	0	0.943396	0.368633	MIR30A;MAPKAP1;ZMYND8;FHL2;RASAL2;TFPI;TRAM2;CYR61;PPP2R4;PDGFC;CAPN2;ABL2;ITGB6;ECT2;MEF2D;FAM83C;CUBN;WWTR1;KIRREL;DST;NEK6;SSR3;FRMD4A;KCNAB1;NMNAT2;CFLAR;PTPN14;CLDN11;KLF7;EHD4;MLPH;OPTC;EFHC1;SPATS2L;RBMS1;TAGLN2;VIM;CD44;BCL2L1;ASB1
KDM2B 26808549 Chip-Seq REH Human	40/2000	0.676549	1	0	0	0.943396	0.368633	NRP1;CAMK2D;LAMA2;ZMYND8;GBE1;ASAP1;TRAM2;ADAMTSL1;SEC14L1;MTHFD1L;CREB3L2;ANKRD1;ITGB6;FILIP1L;TNS3;TCF7L2;GBF1;NR2F1;CRIM1;NEAT1;RUNX2;DCBLD2;EXT1;FRMD6;DNMBP;TBC1D4;DLC1;FEZ2;KCNMA1;CLIP4;EFHC1;COL8A1;SPATS2L;RBMS1;MYH9;MALAT1;AMOTL2;ATXN10;ERGIC1;ASB1
TP53 20018659 ChIP-ChIP R1E Mouse	22/1122	0.678756	1	0	0	0.924898	0.358393	SAP30BP;SHC3;SMAD3;COL13A1;NR2F1;LIF;CRIM1;HMGA2;RORA;CYR61;MYLK;ZFP36L1;FOSL1;FGF5;ALCAM;ZMIZ1;AXL;HCFC1R1;SIX3;UBTD1;IGF2BP3;VIM
CREB1 23762244 ChIP-Seq HIPPOCAMPUS Rat	48/2393	0.682458	1	0	0	0.946156	0.361483	LRRC14;RERE;LEPROT;CAMK2D;CDCA4;ZC3H4;ANKRD11;ZMYND8;PRCC;RASAL2;SIPA1L3;MYPN;TXN2;ZMIZ1;CCDC85B;SUFU;CREB3L2;NIPAL3;LMNA;HS1BP3;FILIP1L;TEAD1;MEF2D;ATP6V0A1;BNIP3L;SAP30BP;MON2;CBX5;ZBTB38;NANOS3;GBF1;DNTTIP1;PDE4DIP;MRPL24;DUSP7;THOC6;EXT1;MMP14;KLF6;WEE1;EHD4;MYH9;NF2;VIM;CALM2;STK40;VCL;BCL2L1
PRDM5 23873026 ChIP-Seq MEFs Mouse	20/1029	0.688094	1	0	0	0.916809	0.34273	SEMA3C;MAST4;TM2D2;MAPKAP1;PPP1R16A;NR2F1;ASAP1;TRAM2;EGFR;HIPK2;RECQL4;CDK6;PPP2R4;CREB3L2;MFSD3;FLOT1;IGF2BP3;CYC1;MET;TNS3
ZNF652 21678463 ChIP-ChIP ZR75-1 Human	2/112	0.690039	1	0	0	0.842318	0.312505	PPP1R16A;ERGIC1
RUNX2 22187159 ChIP-Seq PCA Human	69/3423	0.698519	1	0	0	0.950838	0.341154	RERE;NRP1;TRIO;MAST4;GBE1;FHL2;DDX60L;HSF2BP;RXFP1;TRAM2;SIPA1L3;ETS1;LOXL1;MYLK;LOXL2;ADAMTSL1;NDST1;RPSAP52;ALCAM;ERC1;TEAD1;TNS3;ADAMTS6;DUSP5;ANXA2;DST;MUSK;AFAP1;KCNAB1;BTD;OPTC;PALLD;PXDN;CLIP4;RARB;RBMS1;RIN2;ERGIC1;RAI14;BLK;MACF1;CAMK2D;LAMA2;PXN;C1ORF110;GLIS3;PPM1H;ASAP1;HDAC9;LPP;EGFR;FAM160B1;ATP6AP1L;NT5E;MTHFD1L;FLNB;TCF7L2;MON2;KIRREL;MICAL2;HMGA2;HIPK2;EXT1;KLF7;FAM167A;DLC1;SPAT…
CEBPA 23403033 ChIP-Seq LIVER Mouse	11/589	0.707783	1	0	0	0.88093	0.304465	CDKN1B;CBX5;CCDC85B;SSR3;PRCC;HCFC1R1;S100A13;RASAL2;NEAT1;XDH;THOC6
CTBP1 25329375 ChIP-Seq LNCAP Human	22/1145	0.714359	1	0	0	0.90632	0.304859	FANK1;KIRREL;MAML2;MAST4;ZMYND8;AKR1E2;NEDD4L;LTBP2;WFDC3;TXN2;ZFP36L1;ADAMTSL1;ATP6AP1L;DHX32;REEP3;KCNMA1;ADAM12;TMEM217;ABL2;DLGAP1;HDGF;SEC22B
CIITA 18437201 ChIP-ChIP Raji B and iDC Human	1/59	0.718072	1	0	0	0.799488	0.264779	MYLK
STAT3 19079543 ChIP-ChIP MESCs Mouse	18/948	0.718465	1	0	0	0.895629	0.29613	CMTM7;TPM4;ITGA3;NR2F1;GLIS3;RORA;LPP;ZFP36L1;NDST1;NLN;CCDC80;AXL;SIX3;FLOT1;IGF2BP3;TEAD1;MEF2D;STK40
SPI1 20517297 ChIP-Seq HL60 Human	24/1249	0.721064	1	0	0	0.906385	0.296413	FANK1;RERE;DUSP5;SHC3;ITPRIP;AHNAK;ZC3H4;PVT1;MYEOV;MICAL2;LTBP2;SYNJ2;CXXC5;FBXL13;TBC1D4;CREB3L1;SUFU;LMNA;EFHC1;UBTD1;ITGB6;AHDC1;CHST3;EPHA2
TAL1 26923725 Chip-Seq MACROPHAGESS Mouse	1/61	0.729933	1	0	0	0.773276	0.243429	TBC1D4
SOX2 18555785 ChIP-Seq MESCs Mouse	9/497	0.73015	1	0	0	0.854182	0.268644	KLF7;MYO1E;REEP3;ECT2;TFPI;HDAC9;LPP;CYR61;ZFP36L1
CEBPB 24764292 ChIP-Seq MC3T3 Mouse	39/2000	0.734209	1	0	0	0.919811	0.284187	LRRC14;MIR30A;TM2D2;CDCA4;GPAA1;ANKRD11;GPT;CTSW;RASAL2;CYR61;ZFP36L1;FAM160B1;CCDC85B;PLAU;MFSD3;ANKRD1;ABL2;CYC1;TEAD1;PHLDA1;BCL9L;BNIP3L;MON2;DST;ZBTB38;ARHGEF19;LAYN;DRAP1;KLF6;EHD4;PXDN;MALAT1;NF2;ATXN10;VIM;RIN2;RBKS;LIMS1;RAI14
ESRRB 18555785 Chip-Seq ESCs Mouse	39/2000	0.734209	1	0	0	0.919811	0.284187	MIR30A;ZMYND8;FHL2;SLC2A1;FMN1;RASAL2;TFPI;TRAM2;IGSF9;PPP2R4;CREB3L1;CAPN2;ABL2;ECT2;FAM83C;TGM2;CUBN;WWTR1;KIRREL;DST;PHGR1;FRMD4A;NMNAT2;CFLAR;PTPN14;KLF7;EHD4;MLPH;OPTC;MALL;EFHC1;SPATS2L;TAGLN2;VIM;RIN2;CD44;BCL2L1;EPHA2;ASB1
CEBPA 20513432 ChIP-Seq MACROPHAGES Mouse	39/2000	0.734209	1	0	0	0.919811	0.284187	KRT80;AHNAK;UPK2;GLIS3;NEDD4L;GPT;IGSF9;RTN4;TXN2;RECQL4;MTHFD1L;DLGAP1;S100A14;CYC1;PHLDA1;BCL9L;KIRREL;ANXA2;PHGR1;CADPS;ARHGEF19;MIR21;MIR29A;NEAT1;FOSL1;CLDN11;KLF6;FAM167A;WEE1;CCDC80;ADORA2B;PALLD;CLCF1;ADAM12;ITGA7;MYH9;MALAT1;ITGA5;SEC22B
GATA6 21074721 ChIP-Seq CACO-2 Human	39/2000	0.734209	1	0	0	0.919811	0.284187	BCAR3;RERE;MACF1;LEPROT;PRCC;C1ORF110;SLC2A1;RASAL2;GLIS1;CYR61;S100A16;SUFU;NIPAL3;LMNA;ABL2;MEF2D;CUBN;KIRREL;S100A2;AKR1E2;ARHGEF19;ARHGAP29;PDE4DIP;FRMD4A;NMNAT2;GNG12;MRPL24;PTPN14;KLF6;DDAH1;OPTC;DNAJC6;REEP3;HNRNPH3;VIM;SEC22B;AHDC1;STK40;EPHA2
LDB1 21186366 ChIP-Seq BM-HSCs Mouse	39/2000	0.734209	1	0	0	0.919811	0.284187	BLK;TRIO;NFIX;NTM;IGSF9;LOXL1;RTN4;CORO1C;ADAMTSL1;NT5E;CCDC85B;PLAU;PDGFC;HS1BP3;MEF2D;XDH;ADAMTS6;TGM2;WWTR1;LRRC24;SMAD3;NEK6;CRIM1;FRMD4A;CFLAR;MRPL24;DUSP7;DRAP1;MYO1E;KLF6;FAM167A;WEE1;PALLD;PXDN;EFHC1;MALAT1;HNRNPH3;VIM;MET
FOXH1 21741376 ChIP-Seq EPCs Human	39/2000	0.734209	1	0	0	0.919811	0.284187	CDKN1B;ITPRIP;MAML2;COL13A1;MAST4;MAPKAP1;C1ORF110;CTSW;TRAM2;GLIS1;CYR61;C6ORF1;DHX32;PPP2R4;ANKRD1;ABL2;S100A14;PPAPDC1A;CMTM7;DUSP5;BNIP3L;TM4SF18;TCF7L2;C5ORF56;DST;MYOF;LIF;ACTN4;ATOX1;SSH1;FIBP;FAM167A;DNMBP;CLCF1;MYH9;SAE1;RIN2;CALM2;ERGIC1
SOX3 22085726 ChIP-Seq MUSCLE Mouse	39/2000	0.734209	1	0	0	0.919811	0.284187	AHNAK;ANKRD11;PRCC;PXN;SLC2A1;CTSW;SIPA1L3;CYR61;IGSF9;CORO1C;ZMIZ1;PLAU;GNG7;FLNB;XDH;ITGA3;NANOS3;LIF;FRMD4A;MIR21;NEAT1;DCBLD2;SSH1;FIBP;KLF7;EHD4;EVC;KCNMA1;ADAM9;SPATS2L;RBMS1;TAGLN2;HDGF;AMOTL2;SAE1;AHDC1;STK40;BCL2L1;RAI14
TCF12/HEB 22897851 ChIP-Seq JUKARTE6-1 Human	39/2000	0.734209	1	0	0	0.919811	0.284187	FANK1;BLK;MIR29B1;CAMK2D;C1ORF110;LTBP2;ASAP1;FRG2C;CXXC5;CYR61;RTN4;FAM160B1;NT5E;DHX32;ANKRD1;ABL2;FLNB;ERC1;MICALCL;TEAD1;MEF2D;BNIP3L;MYEOV;SYNJ2;RUNX2;KLF6;FAM167A;BTD;OPTC;CLDN9;ADORA2B;PXDN;NF2;RIN2;TRIM55;CD44;CHST3;LIMS1;EPHA2
SPI1 26923725 Chip-Seq MACROPHAGESS Mouse	39/2000	0.734209	1	0	0	0.919811	0.284187	RERE;MIR30A;SEMA7A;KRT80;TRIO;MAML2;GPT;ASAP1;ETS1;LPP;APOLD1;LOXL1;MYLK;PBLD;RECQL4;PLAU;CREB3L2;MEF2D;CAMK2G;BCL9L;CMTM7;CUBN;GBF1;PHGR1;CRIM1;HMGA1;MIR21;GNG12;DUSP7;FOSL1;MMP14;EIF3K;ITGA7;MALAT1;HNRNPH3;TGFBI;ERGIC1;AHDC1;VCL
SMRT 27268052 Chip-Seq Bcells Human	39/2000	0.734209	1	0	0	0.919811	0.284187	BLK;MIR29B1;RERE;CAMK2D;NFIX;PPM1H;NEDD4L;CXXC5;HDAC9;LPP;GLIS1;MYLK;ZFP36L1;RPSAP52;DHX32;C4ORF51;MTHFD1L;NIPAL3;FLNB;C2ORF61;MEF2D;TNS3;ATP6V0A1;DUSP5;TCF7L2;C5ORF56;SSR3;FRMD4A;PDCD1LG2;NAV2;EXT1;KLF6;TSPAN14;WEE1;BTD;OPTC;EFHC1;TRIM55;CHST3
OCT1 27270436 Chip-Seq PROSTATE Human	39/2000	0.734209	1	0	0	0.919811	0.284187	NFIX;ITPRIP;AHNAK;NTM;C1ORF110;PPM1H;HDAC9;GLIS1;RTN4;ZFP36L1;NDST1;SEC14L1;MTHFD1L;ZMIZ1;CREB3L1;ABL2;ERC1;MICALCL;CAMK2G;ATP6V0A1;MIR193A;DUSP5;C5ORF56;ANXA2;MUSK;CRIM1;MIRLET7I;KCNAB1;NMNAT2;FBXL13;ATOX1;EXT1;WEE1;CLCF1;KCNMA1;MALAT1;VIM;SAE1;RIN2
MYC 19079543 ChIP-ChIP MESCs Mouse	28/1458	0.735168	1	0	0	0.905867	0.278696	BLK;CXXC5;ZFP36L1;ARHGAP22;SEC14L1;RUSC2;MTHFD1L;CREB3L2;LMNA;ERC1;STARD13;DST;ZBTB38;DNTTIP1;HMGA1;PDCD1LG2;FBXL13;MRPL52;KLF7;WEE1;CDK6;MLPH;DLC1;ADAM12;ADAM9;HDGF;CALM2;EPHA2
TFEB 21752829 ChIP-Seq HELA Human	15/808	0.73708	1	0	0	0.875677	0.267133	STARD13;GBE1;SSR3;PPM1H;AFAP1;PDE4DIP;C12ORF61;PTPN14;DUSP7;EIF3K;BLOC1S1;TAGLN2;HDGF;SAE1;ADAMTS6
RUNX1 26923725 Chip-Seq HPCs Mouse	16/859	0.737577	1	0	0	0.8786	0.267432	FANK1;BLK;SHC3;APOLD1;CORO1C;LOXL2;EXT1;FRMD6;DHX32;FEZ2;ADAM12;DLGAP1;AMOTL2;VIM;TEAD1;ASB1
GATA2 20887958 ChIP-Seq HPC-7 Mouse	33/1708	0.738268	1	0	0	0.911361	0.27655	CD63;KRT80;CDKN1B;ZMYND8;FHL2;CXXC5;TRAM2;CREB3L1;SUFU;NIPAL3;UBTD1;DLGAP1;HS1BP3;DUSP5;TPM4;PPP1R16A;SUSD1;MIRLET7I;HMGA2;NMNAT2;PDCD1LG2;NEAT1;SSH1;OPTC;FRMD8;PALLD;TMEM217;HDGF;ITGA5;HNRNPH3;STK40;BCL2L1;ASB1
DCP1A 22483619 ChIP-Seq HELA Human	14/759	0.740253	1	0	0	0.870062	0.261683	TCF7L2;PRCC;GBF1;SLC2A1;NEAT1;MRPL24;MYO1E;EXOSC4;FRMD8;S100A13;FLOT1;TEAD1;CALM2;IER3
TTF2 22483619 ChIP-Seq HELA Human	29/1512	0.740742	1	0	0	0.904712	0.271506	PRCC;GPT;IGSF9;ZFP36L1;RECQL4;EXOSC4;BLOC1S1;CCDC85B;MFSD3;S100A13;FLOT1;FAM180A;IGF2BP3;MEF2D;PHLDA1;IER3;C11ORF68;AFAP1;NEAT1;GNG12;MRPL24;FOSL1;DRAP1;HDGF;HNRNPH3;CALM2;AHDC1;TRIM55;EPHA2
BMI1 19503595 ChIP-Seq MEFsC Mouse	12/661	0.748045	1	0	0	0.856335	0.248587	CLDN11;BNIP3L;MACF1;MMP14;TRIO;CDK6;EXOSC4;TPM4;CLDN9;ITGA3;ARHGAP29;SIPA1L3
RBPJ 21746931 ChIP-Seq IB4-LCL Human	39/2013	0.748574	1	0	0	0.913871	0.264643	BLK;ZC3H4;GPAA1;NTM;PXN;LTBP2;CXXC5;LOXL1;MYLK;WFDC3;PPP2R4;BLOC1S1;SUFU;LMNA;EPG5;FLNB;C2ORF61;TEAD1;TGM2;SAP30BP;DST;NANOS3;PPP1R16A;DNTTIP1;LIF;CFLAR;PDCD1LG2;NAV2;TSPAN14;WEE1;DNMBP;CLDN9;TMEM217;MYH9;ITGA5;RIN2;CALM2;CD44;CHST3
RCOR3 21632747 ChIP-Seq MESCs Mouse	56/2851	0.753445	1	0	0	0.92652	0.262297	FANK1;TRIO;ZMYND8;SLC2A1;SIPA1L3;ELK3;TXN2;FGF5;RUSC2;PLAU;CREB3L1;CREB3L2;MFSD3;ITGB6;TNS3;SSR3;ARHGEF19;FRMD4A;NAV2;MRPL52;OPTC;DNAJC6;TMEM217;SKAP1;AHDC1;RBKS;CHST3;EPHA2;COL13A1;LAMA2;PVT1;NEDD4L;CRMP1;CXXC5;RTN4;SEC14L1;FLNB;IGF2BP3;PPAPDC1A;MEF2D;CAMK2G;CBX5;CADPS;LIF;HMGA1;NMNAT2;MIR29A;MYO1E;FAM167A;WEE1;DNMBP;REEP3;DLC1;HDGF;VIM;ASB1
SETDB1 19884255 ChIP-Seq MESCs Mouse	39/2020	0.756114	1	0	0	0.910704	0.254599	AHNAK;UPK2;GPAA1;PPM1H;CTSW;APOLD1;CYR61;IGSF9;LOXL1;RTN4;ALCAM;SEC14L1;EXOSC4;LMNA;HCFC1R1;TNS3;BNIP3L;CBX5;TNFRSF12A;NEK6;HMGA1;ARHGEF19;FBXL13;PTPN14;ATOX1;THOC6;SSH1;CLDN11;MYO1E;MLPH;DDAH1;CLCF1;ITGA7;HDGF;NF2;AHDC1;STK40;BCL2L1;RAI14
HNF4A 19761587 ChIP-ChIP CACO-2 Human	21/1126	0.759047	1	0	0	0.879721	0.242531	TCF7L2;CDKN1B;COL13A1;SEMA3C;NR2F1;PSG1;LIF;CFLAR;ETS1;MRPL33;MYO1E;PPP2R4;BLOC1S1;ADAM9;RDH5;AMOTL2;ECT2;IER3;CHST3;BCL9L;ASB1
VDR 22108803 ChIP-Seq LS180 Human	2/130	0.765604	1	0	0	0.725689	0.193825	MALL;LIMS1
NOTCH1 21737748 ChIP-Seq TLL Human	4/245	0.765942	1	0	0	0.770119	0.205351	ATP6AP1L;DUSP5;SEMA7A;SERPINE1
NANOG 16153702 ChIP-ChIP HESCs Human	32/1686	0.77017	1	0	0	0.895275	0.233796	NFIX;SHC3;SEMA3C;NEDD4L;CYR61;ZFP36L1;ADAMTSL1;ALCAM;SUFU;HCFC1R1;SIX3;ANKRD1;BCL9L;WWTR1;TCF7L2;CBX5;SMAD3;TNFRSF12A;SUSD1;GBF1;GNG12;CLDN6;KLF7;KLF6;WEE1;EHD4;CDK6;RARB;COL8A1;VIM;CALM2;ASB1
EED 16625203 ChIP-ChIP MESCs Mouse	15/830	0.772463	1	0	0	0.852466	0.220082	NRP1;NFIX;SHC3;NTM;FHL2;HMGA2;LTBP2;NMNAT2;EGFR;LOXL1;DUSP7;FGF5;NT5E;KCNMA1;SIX3
CCND1 20090754 ChIP-ChIP RETINA Mouse	41/2137	0.774904	1	0	0	0.904989	0.230786	NRP1;LEPROT;SHC3;COL13A1;PRCC;CYR61;IGSF9;RTN4;ELK3;CORO1C;LOXL2;TXN2;ZFP36L1;SUFU;CREB3L2;HCFC1R1;MFSD3;CAPN2;IGF2BP3;MEF2D;BNIP3L;WWTR1;TCF7L2;LRRC24;TPM4;TNFRSF12A;ITGA3;GBF1;NR2F1;PDE4DIP;FBXL13;DUSP7;HIPK2;THOC6;KLF7;KLF6;BTD;VIM;STK40;RAI14;ASB1
GATA4 21415370 ChIP-Seq HL-1 Mouse	39/2039	0.775877	1	0	0	0.902218	0.228949	CDKN1B;ANKRD11;GBE1;FHL2;RASAL2;CXXC5;LPP;MYLK;SEC14L1;UBTD1;MICALCL;HNRNPA1;ADAMTS6;ATP6V0A1;TGM2;BCL9L;STARD13;KIRREL;SMAD3;DST;GBF1;AFAP1;MICAL2;FRMD4A;SYNJ2;HIPK2;WEE1;ADORA2B;REEP3;DLC1;RARB;RBMS1;NF2;CALM2;AHDC1;TRIM55;VCL;LIMS1;ASB1
NOTCH1 17114293 ChIP-ChIP T-ALL Human	2/134	0.780056	1	0	0	0.704027	0.174873	PRCC;MRPL24
PPARD 23176727 ChIP-Seq KERATINOCYTES Mouse	3/194	0.782503	1	0	0	0.72943	0.178899	NRP1;ADORA2B;TGFBI
SOX2 18555785 Chip-Seq ESCs Mouse	38/2000	0.786513	1	0	0	0.896226	0.215225	BCAR3;MIR30A;MAPKAP1;ZMYND8;FHL2;SLC2A1;FMN1;RASAL2;RXFP1;TRAM2;GLIS1;IGSF9;PDGFC;CAPN2;ABL2;ITGB6;FAM83C;TGM2;CUBN;DST;NEK6;KCNAB1;NMNAT2;CFLAR;PTPN14;KLF7;EHD4;MLPH;OPTC;MALL;EFHC1;SPATS2L;RBMS1;TAGLN2;RIN2;CD44;BCL2L1;ASB1
NMYC 18555785 Chip-Seq ESCs Mouse	38/2000	0.786513	1	0	0	0.896226	0.215225	MIR30A;MAPKAP1;ZMYND8;FHL2;SLC2A1;FMN1;RASAL2;TRAM2;CYR61;IGSF9;CAPN2;ABL2;ITGB6;FAM83C;TGM2;CUBN;DST;NEK6;ARHGAP29;FRMD4A;NMNAT2;CFLAR;PTPN14;KLF7;EHD4;MLPH;OPTC;DNAJC6;MALL;EFHC1;SPATS2L;RBMS1;TAGLN2;VIM;RIN2;CD44;BCL2L1;ASB1
SOX2 21211035 ChIP-Seq LN229 Human	38/2000	0.786513	1	0	0	0.896226	0.215225	BLK;PRCC;PXN;SLC2A1;RASAL2;MYPN;EGFR;APOLD1;RTN4;RECQL4;NDST1;DHX32;EXOSC4;RUSC2;GNG7;CAPN2;IGF2BP3;C11ORF68;BNIP3L;CBX5;DST;MUSK;NEK6;NANOS3;HMGA1;C15ORF52;KCNAB1;SYNJ2;MIR29A;NAV2;MRPL24;CLDN6;WEE1;CLIP4;MYH9;HDGF;TGFBI;LIMS1
SOX6 21985497 ChIP-Seq MYOTUBES Mouse	38/2000	0.786513	1	0	0	0.896226	0.215225	MIR30A;COL13A1;LAMA2;FHL2;RASAL2;TRAM2;MYPN;EGFR;IGSF9;RTN4;ELK3;PBLD;MTHFD1L;GNG7;CAPN2;ABL2;PHLDA1;MON2;DST;LIF;MIRLET7I;HMGA2;MIR21;NMNAT2;CFLAR;PTPN14;KLF7;MLPH;OPTC;REEP3;EFHC1;ITGA7;SPATS2L;TAGLN2;HNRNPH3;CHST3;LIMS1;ASB1
MAF 26560356 Chip-Seq TH2 Human	38/2000	0.786513	1	0	0	0.896226	0.215225	FANK1;RERE;MAML2;AHNAK;C14ORF79;ANKRD11;ZMYND8;SLC2A1;GPT;ETS1;LOXL1;ZFP36L1;ALCAM;CCDC85B;PLAU;NIPAL3;C2ORF61;TEAD1;MEF2D;CAMK2G;ADAMTS6;BCL9L;DUSP5;ANXA2;TPM4;TNFRSF12A;LIF;C10ORF55;WEE1;EHD4;CDK6;REEP3;RDH5;TAGLN2;ITGA5;AHDC1;STK40;CD44
IRF8 27001747 Chip-Seq BMDM Mouse	38/2000	0.786513	1	0	0	0.896226	0.215225	NRP1;SEMA7A;ANKRD11;ZMYND8;PXN;PPM1H;ASAP2;RTN4;ELK3;TXN2;ARHGAP22;ALCAM;PDGFC;FLNB;MEF2D;XDH;ADAMTS6;IER3;ATP6V0A1;BCL9L;CMTM7;SUSD1;MIR21;PDCD1LG2;DUSP7;MMP14;KLF6;EHD4;FRMD6;AXL;REEP3;FEZ2;RBMS1;MYH9;MALAT1;ITGA5;TGFBI;ERGIC1
PU 27001747 Chip-Seq BMDM Mouse	38/2000	0.786513	1	0	0	0.896226	0.215225	CD63;ANKRD11;PPM1H;TRAM2;EGFR;IGSF9;RTN4;ELK3;LOXL2;ZFP36L1;ARHGAP22;MTHFD1L;ZMIZ1;CCDC85B;PLAU;CAPN2;ABL2;TNS3;ATP6V0A1;DST;NEK6;MIRLET7I;HMGA2;MIR21;CFLAR;ATOX1;EXT1;KLF7;OPTC;ADORA2B;EFHC1;RARB;TAGLN2;NF2;HNRNPH3;TGFBI;VCL;CHST3
SA1 27219007 Chip-Seq Bcells Human	38/2000	0.786513	1	0	0	0.896226	0.215225	RERE;KRT80;MAML2;UPK2;SLC2A1;CTSW;C12ORF61;CUZD1;IGSF9;FAM160B1;ARHGAP22;DHX32;CCDC85B;PLAU;NIPAL3;S100A13;ABL2;S100A14;MEF2D;DUSP5;TCF7L2;MON2;S100A2;TNFRSF12A;ARHGEF19;C10ORF55;NMNAT2;GNG12;MRPL24;EIF3K;OPTC;DNAJC6;RDH5;HDGF;AHDC1;STK40;VCL;CHST3
SPI1 20176806 ChIP-Seq THIOMACROPHAGE Mouse	31/1654	0.789784	1	0	0	0.884077	0.208638	CD63;TRIO;AHNAK;ZMYND8;SERPINE1;PRCC;GPT;RTN4;WFDC3;EXOSC4;MTHFD1L;UBTD1;IGF2BP3;MEF2D;PHLDA1;NEK6;DNTTIP1;MIR21;PDCD1LG2;MIR29A;NEAT1;FIBP;MYO1E;FAM167A;WEE1;CCDC80;MALAT1;ITGA5;CD44;RBKS;CHST3
ZFP281 18757296 ChIP-ChIP E14 Mouse	38/2004	0.790458	1	0	0	0.894438	0.21032	NRP1;CD63;CAMK2D;SERPINE1;CRMP1;FMN1;LPP;IGSF9;ZFP36L1;SEC14L1;PDGFC;HCFC1R1;FLOT1;IGF2BP3;MEF2D;BCL9L;WWTR1;TCF7L2;TNFRSF12A;ITGA3;NR2F1;LIF;HMGA1;ARHGEF19;HMGA2;NMNAT2;SYNJ2;CLDN6;MMP14;RDH5;TAGLN2;HDGF;ITGA5;ATXN10;VIM;CALM2;AHDC1;EPHA2
AUTS2 25519132 ChIP-Seq 293T-REX Human	18/1000	0.794994	1	0	0	0.849057	0.194791	UPK2;PVT1;C10ORF55;MICAL2;ARHGAP29;SSH1;TSPAN14;FAM167A;TBC1D4;ZMIZ1;AXL;CREB3L2;KCNMA1;CLIP4;TMEM217;SKAP1;RBKS;BCL9L
TBP 23326641 ChIP-Seq C3H10T1-2 Mouse	19/1057	0.802262	1	0	0	0.847896	0.186809	LRRC24;TNFRSF12A;GPAA1;NR2F1;MOK;NEDD4L;HSF2BP;THOC6;ZFP36L1;CLDN6;FIBP;MMP14;HCFC1R1;FLOT1;AMOTL2;VIM;MEF2D;ATP6V0A1;BCL9L
GF1 26923725 Chip-Seq HPCs Mouse	26/1432	0.821698	1	0	0	0.856435	0.168189	FANK1;BLK;MAST4;GPT;ETS1;CORO1C;CREB3L1;PDGFC;DLGAP1;PHLDA1;ADAMTS6;ATP6V0A1;TCF7L2;NEK6;MRPS22;MYOF;SYNJ2;NEAT1;FBXL13;SSH1;OPTC;PALLD;KCNMA1;RBMS1;VIM;SEC22B
CEBPB 23403033 ChIP-Seq LIVER Mouse	6/382	0.823151	1	0	0	0.740887	0.144188	CBX5;GPAA1;CCDC85B;HCFC1R1;MFSD3;RASAL2
ER 23166858 ChIP-Seq MCF-7 Human	16/920	0.825194	1	0	0	0.820345	0.157618	FANK1;MON2;SEMA3C;ZMYND8;PVT1;SERPINE1;CADPS;LTBP2;NMNAT2;RASAL2;GLIS1;ZFP36L1;EXT1;CDK6;DHX32;SEC22B
TCF3 18467660 ChIP-ChIP MESCs Mouse	25/1388	0.82886	1	0	0	0.8496	0.159474	LRRC14;SEMA7A;CDCA4;CXXC5;ETS1;CORO1C;ZFP36L1;FGF5;DHX32;PLAU;CREB3L1;PDGFC;CAPN2;CAMK2G;BNIP3L;CADPS;ACTN4;GNG12;EXT1;TSPAN14;WEE1;DDAH1;CLCF1;AMOTL2;LIMS1
KLF4 19829295 ChIP-Seq ESCs Human	37/2000	0.832596	1	0	0	0.872642	0.159873	NRP1;ITPRIP;MAPKAP1;NTM;PXN;C1ORF110;FHL2;CRMP1;RORA;HSF2BP;LPP;EGFR;LOXL1;RTN4;LOXL2;RECQL4;ARHGAP22;NLN;C6ORF1;PPP2R4;ZMIZ1;PLAU;CREB3L1;GNG7;TEAD1;TGM2;DUSP5;TPM4;SUSD1;PSG1;ATOX1;OPTC;FEZ2;KCNMA1;EFHC1;MYH9;ERGIC1
CTCF 20526341 ChIP-Seq ESCs Human	37/2000	0.832596	1	0	0	0.872642	0.159873	BCAR3;COL13A1;AHNAK;NTM;PXN;FRG2C;CXXC5;ETS1;APOLD1;GLIS1;LOXL1;ZMIZ1;CCDC85B;CREB3L1;NIPAL3;KRTAP2-4;MICALCL;BNIP3L;MON2;C5ORF56;MYEOV;PPP1R16A;MIRLET7I;ARHGAP29;ACTN4;GNG12;ATOX1;BTD;DNMBP;DDAH1;OPTC;CLCF1;PXDN;SAE1;RIN2;ERGIC1;STK40
P63 20808887 ChIP-Seq KERATINOCYTES Human	37/2000	0.832596	1	0	0	0.872642	0.159873	LRRC14;CAMK2D;SHC3;COL13A1;AHNAK;SEMA3C;ZC3H4;ZMYND8;SERPINE1;PXN;NEDD4L;CTSW;ASAP1;ASAP2;MYPN;EGFR;LOXL1;MYLK;MRPL33;KRTAP2-4;CYC1;ATP6V0A1;CMTM7;MON2;C5ORF56;ANXA2;S100A2;DST;PSG1;HMGA2;SYNJ2;EXT1;TSPAN14;WEE1;PALLD;ERGIC1;CHST3
PPARA 22158963 ChIP-Seq LIVER Mouse	37/2000	0.832596	1	0	0	0.872642	0.159873	BCAR3;NRP1;ZC3H4;ZMYND8;GBE1;NEDD4L;GPT;CXXC5;TRAM2;PBLD;ZFP36L1;ZMIZ1;HCFC1R1;FLNB;MEF2D;SMAD3;SUSD1;HMGA1;ARHGEF19;MIR21;ATOX1;MMP14;TSPAN14;BTD;DDAH1;FRMD8;DLC1;ITGA7;RDH5;MYH9;MALAT1;HDGF;AMOTL2;ITGA5;AHDC1;BCL2L1;RAI14
RUNX1 22897851 ChIP-Seq JUKARTE6-1 Human	37/2000	0.832596	1	0	0	0.872642	0.159873	MIR29B1;LTBP2;CXXC5;MYPN;GLIS1;MYLK;LOXL2;ATP6AP1L;CREB3L1;NIPAL3;ANKRD1;FLNB;ERC1;TEAD1;MEF2D;ATP6V0A1;DUSP5;MYOF;PPP1R16A;PSG1;HMGA1;SYNJ2;CLDN6;KLF6;WEE1;CLDN9;CLCF1;PXDN;EFHC1;SPATS2L;NF2;VIM;TRIM55;CD44;CHST3;LIMS1;BCL2L1
SPI1 26923725 Chip-Seq HPCs Mouse	37/2000	0.832596	1	0	0	0.872642	0.159873	BCAR3;RERE;MIR30A;KRT80;COL13A1;AHNAK;UPK2;ZC3H4;ANKRD11;ETS1;RECQL4;TNS3;ATP6V0A1;CUBN;DST;MUSK;ITGA3;ZBTB38;MRPS22;NANOS3;ARHGAP29;NMNAT2;PDCD1LG2;FIBP;KLF6;DNAJC6;PALLD;CLCF1;PXDN;RBMS1;MALAT1;AMOTL2;MET;AHDC1;CHST3;BCL2L1;RAI14
MYCN 27167114 Chip-Seq NEUROBLASTOMA Human	37/2000	0.832596	1	0	0	0.872642	0.159873	BCAR3;RERE;NRP1;LEPROT;AHNAK;UPK2;PRCC;PXN;SLC2A1;C12ORF61;RASAL2;CYR61;PBLD;S100A16;LMNA;S100A13;ERC1;PPAPDC1A;MEF2D;PHLDA1;TCF7L2;KIRREL;CBX5;MYEOV;AKR1E2;GBF1;MICAL2;LAYN;PDE4DIP;GNG12;DRAP1;CDK6;DDAH1;TBC1D4;KCNMA1;AHDC1;CHST3
SUZ12 27294783 Chip-Seq ESCs Mouse	37/2000	0.832596	1	0	0	0.872642	0.159873	TRIO;ITPRIP;PDE1C;MAST4;FHL2;PPM1H;CRMP1;EGFR;GLIS1;CYR61;LOXL1;ADAMTSL1;FGF5;ALCAM;ZMIZ1;CAPN2;DLGAP1;HS1BP3;DUSP5;TCF7L2;LRRC24;NR2F1;ARHGEF19;AFAP1;NMNAT2;SYNJ2;PTPN14;CLDN6;FOSL1;OPTC;ADORA2B;CLCF1;ADAM12;ITGA7;TGFBI;SEC22B;CHST3
ESR1 17901129 ChIP-ChIP LIVER Mouse	7/444	0.834153	1	0	0	0.743668	0.134856	EXT1;NT5E;WEE1;PPP2R4;ARHGEF19;XDH;ADAMTS6
SMAD1 18555785 ChIP-Seq MESCs Mouse	10/610	0.836557	1	0	0	0.773276	0.137999	TSPAN14;CDKN1B;MTHFD1L;REEP3;DLC1;PDGFC;SLC2A1;CRMP1;TEAD1;ZFP36L1
PCGF2 27294783 Chip-Seq NPCs Mouse	7/451	0.845522	1	0	0	0.732126	0.122852	KLF7;MLPH;OPTC;FHL2;SPATS2L;CFLAR;ASB1
YY1 23942234 ChIP-Seq MYOBLASTS AND MYOTUBES Mouse	26/1466	0.854226	1	0	0	0.836572	0.13181	BLK;MACF1;NFIX;AHNAK;SEMA3C;ZC3H4;PRCC;GLIS3;ASAP1;GLIS1;PPP2R4;ABL2;FILIP1L;ATP6V0A1;SAP30BP;CBX5;PDE4DIP;MRPL24;MRPL52;VMP1;DLC1;SPATS2L;MALAT1;ATXN10;MET;STK40
ETV2 25802403 ChIP-Seq MESCs Mouse	17/1000	0.856464	1	0	0	0.801887	0.124247	FANK1;MACF1;CAMK2D;DST;MAST4;ANKRD11;MYEOV;TRAM2;HIPK2;ALCAM;AXL;KCNMA1;AMOTL2;VIM;ADAMTS6;STK40;CD44
CTBP2 25329375 ChIP-Seq LNCAP Human	18/1053	0.856804	1	0	0	0.806322	0.124614	FANK1;TCF7L2;LEPROT;SEMA3C;ZBTB38;GBE1;MIR21;CORO1C;ADAMTSL1;EXT1;CDK6;DHX32;EFHC1;DLGAP1;MALAT1;PHLDA1;ADAMTS6;TGM2
SALL4 22934838 ChIP-ChIP CD34+ Human	25/1418	0.857359	1	0	0	0.831626	0.127986	BCAR3;LAMA2;TM2D2;RORA;IGSF9;MYLK;ADAMTSL1;PPP2R4;S100A14;SAP30BP;STARD13;FAM24B;GBF1;LAYN;KCNAB1;ACTN4;PDCD1LG2;RUNX2;DCBLD2;EXT1;ADAM9;RBMS1;ITGA5;CD44;LIMS1
IRF1 21803131 ChIP-Seq MONOCYTES Human	5/345	0.858848	1	0	0	0.68362	0.104022	TCF7L2;C5ORF56;TNS3;ETS1;CAMK2G
CTNNB1 24651522 ChIP-Seq LGR5+ INTESTINAL STEM Human	2/162	0.860969	1	0	0	0.582343	0.0871752	NR2F1;ANKRD1
REST 21632747 ChIP-Seq MESCs Mouse	43/2339	0.861366	1	0	0	0.867166	0.129413	TRIO;SHC3;MAPKAP1;ZMYND8;NTM;PPM1H;NEDD4L;CRMP1;RORA;CXXC5;SIPA1L3;ETS1;CUZD1;CORO1C;ADAMTSL1;ARHGAP22;SEC14L1;ZMIZ1;MFSD3;DLGAP1;CYC1;TNS3;ATP6V0A1;WWTR1;STARD13;SMAD3;CADPS;NR2F1;FRMD4A;NMNAT2;MIR29A;NAV2;KLF7;KLF6;EHD4;EVC;DNAJC6;DLC1;KCNMA1;COL8A1;NF2;CALM2;AHDC1
JARID2 20064375 ChIP-Seq MESCs Mouse	19/1117	0.867902	1	0	0	0.802351	0.113674	NRP1;TRIO;NFIX;SHC3;NR2F1;GLIS3;PPM1H;HMGA2;FRMD4A;GLIS1;RUNX2;FGF5;NT5E;TBC1D4;ZMIZ1;KCNMA1;ADAM12;SIX3;PPAPDC1A
SOX2 16153702 ChIP-ChIP HESCs Human	22/1278	0.871182	1	0	0	0.812	0.111978	WWTR1;TCF7L2;NFIX;SHC3;CBX5;SMAD3;PRCC;GBF1;CRIM1;NEDD4L;HDAC9;CYR61;LOXL2;ZFP36L1;ADAMTSL1;ALCAM;CDK6;SUFU;SIX3;ANKRD1;VIM;CALM2
SMAD2/3 21741376 ChIP-Seq ESCs Human	36/2000	0.872006	1	0	0	0.849057	0.116286	BCAR3;ITPRIP;COL13A1;AHNAK;C11ORF91;MAPKAP1;APOLD1;C6ORF1;DHX32;BLOC1S1;CD59;ITGB6;KRTAP2-2;TNS3;TGM2;TCF7L2;CBX5;DST;MUSK;MYOF;PPP1R16A;HMGA1;C15ORF52;LAYN;ATOX1;KLF6;TSPAN14;OPTC;CLCF1;FEZ2;KCNMA1;TMEM217;MYH9;ITGA5;CHST3;RAI14
ZFX 18555785 Chip-Seq ESCs Mouse	36/2000	0.872006	1	0	0	0.849057	0.116286	BCAR3;MIR30A;MAPKAP1;ZMYND8;FHL2;FMN1;RASAL2;TRAM2;IGSF9;PPP2R4;CAPN2;ABL2;MEF2D;TGM2;CUBN;DST;NEK6;ARHGAP29;FRMD4A;NMNAT2;CFLAR;PTPN14;KLF7;EHD4;MLPH;OPTC;MALL;EFHC1;SPATS2L;RBMS1;TAGLN2;VIM;RIN2;CD44;BCL2L1;ASB1
STAT3 18555785 Chip-Seq ESCs Mouse	36/2000	0.872006	1	0	0	0.849057	0.116286	BCAR3;MIR30A;MAPKAP1;ZMYND8;FHL2;SLC2A1;FMN1;RASAL2;TRAM2;IGSF9;CAPN2;ABL2;FAM83C;TGM2;CUBN;DST;NEK6;PHGR1;FRMD4A;NMNAT2;CFLAR;PTPN14;KLF7;EHD4;MLPH;OPTC;MALL;EFHC1;SPATS2L;RBMS1;TAGLN2;RIN2;TRIM55;CD44;BCL2L1;ASB1
MYC 19829295 ChIP-Seq ESCs Human	36/2000	0.872006	1	0	0	0.849057	0.116286	BLK;BCAR3;AHNAK;PXN;CTSW;ASAP2;HDAC9;CUZD1;CYR61;FAM160B1;C6ORF1;EXOSC4;CREB3L2;SIX3;MICALCL;KRTAP2-2;ECT2;CAMK2G;WWTR1;CBX5;DST;MUSK;LIF;CRIM1;HMGA1;MICAL2;PDCD1LG2;PTPN14;FAM167A;BTD;CCDC80;FRMD8;ITGA5;TGFBI;RIN2;STK40
CRX 20693478 ChIP-Seq RETINA Mouse	36/2000	0.872006	1	0	0	0.849057	0.116286	MIR30A;COL13A1;LAMA2;FHL2;PPM1H;RASAL2;TRAM2;MYPN;EGFR;IGSF9;RTN4;ELK3;PBLD;MTHFD1L;GNG7;CAPN2;ABL2;TNS3;ATP6V0A1;MON2;DST;LIF;NMNAT2;CFLAR;PTPN14;KLF7;MLPH;OPTC;REEP3;PXDN;EFHC1;SPATS2L;TAGLN2;CHST3;LIMS1;ASB1
CTCF 21964334 ChIP-Seq BJAB-B Human	36/2000	0.872006	1	0	0	0.849057	0.116286	COL13A1;UPK2;NTM;PXN;LTBP2;RASAL2;FAM160B1;ARHGAP22;CCDC85B;NIPAL3;CAPN2;S100A14;MICALCL;CYC1;MIR193A;DUSP5;LRRC24;S100A2;ZBTB38;NANOS3;MYEOV;CADPS;HMGA1;C15ORF52;PDE4DIP;SYNJ2;HIPK2;FAM167A;DNMBP;TBC1D4;CLCF1;ITGA7;TAGLN2;VIM;AHDC1;BCL2L1
NCOR 22424771 ChIP-Seq 293T Human	36/2000	0.872006	1	0	0	0.849057	0.116286	MIR30A;CD63;AHNAK;UPK2;ZC3H4;PXN;C1ORF110;FRG2C;MYLK;FAM160B1;DHX32;ZMIZ1;CREB3L1;SIX3;ABL2;UBTD1;S100A14;ADAMTS6;TM4SF18;ANXA2;S100A2;TPM4;MYEOV;ARHGAP29;RUNX2;MYO1E;FAM167A;TBC1D4;FRMD8;ADORA2B;REEP3;KCNMA1;RARB;ITGA7;ITGA5;VIM
GATA3 26560356 Chip-Seq TH2 Human	36/2000	0.872006	1	0	0	0.849057	0.116286	FANK1;RERE;TRIO;SHC3;SEMA3C;CDCA4;FMN1;FRG2C;ETS1;RTN4;MTHFD1L;PLAU;CAPN2;FLOT1;ABL2;WWTR1;TPM4;MUSK;SSR3;SUSD1;C10ORF55;MICAL2;CFLAR;DCBLD2;HIPK2;WEE1;CDK6;DNAJC6;REEP3;MYH9;NF2;ATXN10;SEC22B;SKAP1;STK40;CD44
BCL6 27268052 Chip-Seq Bcells Human	36/2000	0.872006	1	0	0	0.849057	0.116286	BLK;MIR29B1;COL13A1;TM2D2;ZC3H4;GPAA1;PXN;HSF2BP;CTSW;CXXC5;C6ORF1;EXOSC4;CREB3L1;GNG7;LMNA;KRTAP2-2;TNS3;TGM2;CMTM7;C5ORF56;CBX5;MUSK;MYOF;PPP1R16A;MIR29A;NEAT1;TSPAN14;FAM167A;WEE1;OPTC;ADORA2B;CLCF1;ITGA5;RIN2;CALM2;CHST3
PU1 27457419 Chip-Seq LIVER Mouse	36/2000	0.872006	1	0	0	0.849057	0.116286	MIR30A;MAPKAP1;ZMYND8;FHL2;FMN1;RASAL2;TFPI;TRAM2;IGSF9;PPP2R4;CREB3L1;CAPN2;ABL2;ITGB6;MEF2D;TGM2;KIRREL;DST;NEK6;PDE4DIP;FRMD4A;NMNAT2;CFLAR;PTPN14;KLF7;EHD4;MLPH;OPTC;MALL;EFHC1;SPATS2L;RBMS1;TAGLN2;RIN2;CD44;ASB1
AR 21909140 ChIP-Seq LNCAP Human	4/298	0.87951	1	0	0	0.633152	0.0812908	MALL;HIPK2;C11ORF68;BCL2L1
TDRD3 21172665 ChIP-Seq MCF-7 Human	10/655	0.891602	1	0	0	0.72015	0.0826264	ADAMTSL1;TRIO;MUSK;CADPS;C15ORF52;SPATS2L;HSF2BP;RASAL2;SEC22B;SIPA1L3
SREBP2 21459322 ChIP-Seq LIVER Mouse	18/1095	0.894836	1	0	0	0.775394	0.0861578	BNIP3L;ASAP1;NEAT1;CYR61;RTN4;DRAP1;EXT1;FIBP;KLF6;MTHFD1L;BLOC1S1;FRMD8;MFSD3;MALAT1;NF2;MEF2D;MET;TNS3
SUZ12 27294783 Chip-Seq NPCs Mouse	14/880	0.895653	1	0	0	0.750429	0.0826992	MIR30A;DST;FHL2;NMNAT2;CFLAR;TRAM2;KLF7;MLPH;OPTC;EFHC1;CAPN2;ABL2;SPATS2L;ASB1
JARID2 20075857 ChIP-Seq MESCs Mouse	21/1258	0.89732	1	0	0	0.787413	0.0853103	NRP1;SEMA7A;TRIO;NFIX;SHC3;GBF1;NR2F1;GLIS3;PPM1H;HMGA2;LTBP2;EGFR;GLIS1;CYR61;FGF5;NT5E;ZMIZ1;SIX3;MFSD3;PPAPDC1A;MEF2D
TAF15 26573619 Chip-Seq HEK293 Human	3/247	0.897852	1	0	0	0.572913	0.0617313	KCNMA1;PPM1H;ADAMTS6
EZH2 27294783 Chip-Seq NPCs Mouse	23/1374	0.904446	1	0	0	0.789597	0.0793012	MIR30A;COL13A1;DST;LAMA2;FHL2;NMNAT2;RASAL2;CFLAR;PTPN14;TRAM2;ELK3;KLF7;MLPH;MTHFD1L;OPTC;REEP3;EFHC1;CAPN2;ABL2;SPATS2L;CHST3;LIMS1;ASB1
HOXB7 26014856 ChIP-Seq BT474 Human	35/2000	0.904696	1	0	0	0.825472	0.0826764	FANK1;C8ORF46;COL13A1;SEMA3C;ZMYND8;SERPINE1;PRCC;RASAL2;DHX32;SH3TC2;SUFU;FAM180A;FLNB;CAMK2G;IER3;TM4SF18;MYEOV;MYOF;ARHGEF19;AFAP1;MIR21;SYNJ2;NAV2;EXT1;WEE1;FRMD6;BTD;MLPH;TBC1D4;EFHC1;RARB;MALAT1;SKAP1;ERGIC1;TRIM55
KLF4 18555785 Chip-Seq ESCs Mouse	35/2000	0.904696	1	0	0	0.825472	0.0826764	MIR30A;ZMYND8;FHL2;FMN1;RASAL2;RXFP1;TRAM2;IGSF9;CAPN2;ABL2;MEF2D;FAM83C;TGM2;CUBN;DST;NEK6;PHGR1;FRMD4A;NMNAT2;CFLAR;PTPN14;CLDN11;KLF7;EHD4;MLPH;OPTC;MALL;EFHC1;SPATS2L;TAGLN2;VIM;RIN2;CD44;BCL2L1;ASB1
NELFA 20434984 ChIP-Seq ESCs Mouse	35/2000	0.904696	1	0	0	0.825472	0.0826764	LEPROT;CAMK2D;ANKRD11;SLC2A1;RTN4;ZFP36L1;RECQL4;EXOSC4;CCDC85B;GNG7;CREB3L2;HCFC1R1;MFSD3;ABL2;CYC1;IER3;ATP6V0A1;BNIP3L;CBX5;TNFRSF12A;HMGA1;ACTN4;ATOX1;FIBP;KLF7;KLF6;DLC1;ADAM9;MYH9;TAGLN2;ATXN10;SAE1;CALM2;VCL;EPHA2
GATA2 21186366 ChIP-Seq BM-HSCs Mouse	35/2000	0.904696	1	0	0	0.825472	0.0826764	COL13A1;LAMA2;PPM1H;LTBP2;HDAC9;MYPN;EGFR;RTN4;ELK3;PBLD;ZFP36L1;NLN;SEC14L1;MTHFD1L;ZMIZ1;GNG7;HS1BP3;PHLDA1;TNS3;ADAMTS6;MON2;LIF;MIRLET7I;HMGA2;MIR21;KLF6;FRMD6;ADORA2B;REEP3;ITGA7;NF2;HNRNPH3;SKAP1;CHST3;LIMS1
GATA3 26560356 Chip-Seq TH1 Human	35/2000	0.904696	1	0	0	0.825472	0.0826764	FANK1;SEMA7A;CAMK2D;ZC3H4;C1ORF110;RORA;FRG2C;RXFP1;PBLD;FAM160B1;FLOT1;C22ORF26;BCL9L;CMTM7;BNIP3L;FAM24B;NEK6;HMGA1;PDE4DIP;MIR21;PTPN14;PSG8;FAM167A;EHD4;CDK6;DNMBP;OPTC;CLDN9;DNAJC6;FEZ2;MALAT1;STK40;LIMS1;BCL2L1;RAI14
CHD1 19587682 ChIP-ChIP MESCs Mouse	13/843	0.910646	1	0	0	0.727411	0.0680866	BCAR3;BNIP3L;MON2;CBX5;MRPL24;MRPL52;KLF7;EIF3K;CREB3L2;IGF2BP3;NF2;STK40;ATP6V0A1
POU3F2 20337985 ChIP-ChIP 501MEL Human	29/1702	0.9123	1	0	0	0.803716	0.0737699	NRP1;CAMK2D;LAMA2;FHL2;RASAL2;TFPI;RTN4;ADAMTSL1;ALCAM;DHX32;LEPR;IGF2BP3;MICALCL;ECT2;TM4SF18;DST;ARHGAP29;HMGA2;PDE4DIP;DCBLD2;FRMD6;CDK6;PALLD;REEP3;DLC1;RARB;ADAM9;MET;TRIM55
POU5F1 18692474 ChIP-Seq MESCs Mouse	79/4232	0.912786	1	0	0	0.880533	0.0803522	BCAR3;GPAA1;SLC2A1;CTSW;CYR61;MYLK;FGF5;RUSC2;SIX3;MFSD3;FLOT1;ERC1;TNS3;ADAMTS6;IER3;TGM2;DUSP5;DST;ZBTB38;NANOS3;PPP1R16A;ARHGEF19;ACTN4;FRMD6;EVC;DDAH1;DNAJC6;ADORA2B;MYH9;ITGA5;SEC22B;AHDC1;STK40;RAI14;CAMK2D;AHNAK;CDCA4;MAPKAP1;PRCC;NEDD4L;CRMP1;CXXC5;HDAC9;LPP;RTN4;ZFP36L1;ARHGAP22;NLN;NT5E;DHX32;EXOSC4;CCDC85B;GNG7;PDGFC;ABL2;FLNB;IGF2BP3;PPAPDC1A;ECT2;MEF2D;WWTR1;TCF7L2;MON2;GBF1;LIF;CFLA…
SOX11 23321250 ChIP-ChIP Z138-A519-JVM2 Human	18/1134	0.922488	1	0	0	0.748727	0.0604081	CAMK2D;CDKN1B;ANXA2;AHNAK;TPM4;SERPINE1;RASAL2;SYNJ2;GNG12;MRPL24;NLN;CDK6;DHX32;RUSC2;BLOC1S1;DNAJC6;CALM2;VCL
EWS-FLI1 20517297 ChIP-Seq SK-N-MC Human	8/574	0.922839	1	0	0	0.657419	0.0527908	DDAH1;GPAA1;PALLD;PVT1;RORA;TGFBI;HDAC9;LOXL2
NFE2 27457419 Chip-Seq LIVER Mouse	15/972	0.923953	1	0	0	0.727929	0.0575747	MIR30A;DST;FHL2;NMNAT2;CFLAR;PTPN14;TRAM2;KLF7;MLPH;OPTC;EFHC1;CAPN2;ABL2;SPATS2L;ASB1
CDKN2AIP 20523734 ChIP-Seq CORTICAL Neurons	1/123	0.928908	1	0	0	0.383494	0.0282812	MAML2
E2F1 21310950 ChIP-Seq MCF-7 Human	18/1145	0.9291	1	0	0	0.741534	0.0545316	CDKN1B;SHC3;CBX5;GPAA1;ANKRD11;HMGA1;C12ORF61;RASAL2;TTC7A;CXXC5;ALCAM;SEC14L1;MLPH;RUSC2;S100A13;TAGLN2;NF2;CALM2
TAL1 22897851 ChIP-Seq JUKARTE6-1 Human	34/2000	0.930975	1	0	0	0.801887	0.0573534	FANK1;MIR29B1;RERE;MACF1;CAMK2D;CXXC5;MYPN;MYLK;ZFP36L1;FAM160B1;NT5E;DHX32;SH3TC2;CREB3L1;FLNB;ERC1;TEAD1;MEF2D;BNIP3L;MYEOV;LIF;AFAP1;MICAL2;NMNAT2;SYNJ2;TSPAN14;BTD;CLDN9;PXDN;SPATS2L;NF2;RIN2;TRIM55;CHST3
CTCF 18555785 Chip-Seq ESCs Mouse	34/2000	0.930975	1	0	0	0.801887	0.0573534	MIR30A;CAMK2D;ZMYND8;FHL2;FMN1;RASAL2;TFPI;TRAM2;GLIS1;IGSF9;WFDC3;CAPN2;ABL2;ITGB6;FAM83C;TGM2;CUBN;DST;KCNAB1;NMNAT2;CFLAR;PTPN14;KLF7;EHD4;MLPH;OPTC;MALL;EFHC1;SPATS2L;TAGLN2;RIN2;CD44;BCL2L1;ASB1
CTCF 21964334 Chip-Seq Bcells Human	34/2000	0.930975	1	0	0	0.801887	0.0573534	COL13A1;UPK2;PPM1H;LTBP2;C12ORF61;CXXC5;ZFP36L1;C6ORF1;CCDC85B;SUFU;NIPAL3;S100A14;ERC1;MICALCL;CYC1;MEF2D;PHLDA1;XDH;ADAMTS6;DUSP5;S100A2;TNFRSF12A;MYEOV;MYOF;CRIM1;ARHGEF19;SYNJ2;CFLAR;DUSP7;DNMBP;ITGA7;VIM;AHDC1;BCL2L1
SOX11 22085726 ChIP-Seq ESNs Mouse	34/2000	0.930975	1	0	0	0.801887	0.0573534	MACF1;NRP1;KRT80;ITPRIP;MYPN;APOLD1;CYR61;IGSF9;PBLD;LOXL2;ZMIZ1;CCDC85B;NIPAL3;HS1BP3;WWTR1;ANXA2;GBF1;CRIM1;HMGA1;HMGA2;MIR21;SYNJ2;ACTN4;ATOX1;SSH1;EHD4;PALLD;CLCF1;MALL;ITGA7;HNRNPH3;ERGIC1;EPHA2;RAI14
CEBPB 22108803 ChIP-Seq LS180 Human	34/2000	0.930975	1	0	0	0.801887	0.0573534	SHC3;ZC3H4;GBE1;PXN;C1ORF110;FHL2;PPM1H;RXFP1;ETS1;CUZD1;EGFR;NIPAL3;ECT2;C2ORF61;TEAD1;ATP6V0A1;CMTM7;DUSP5;BNIP3L;C5ORF56;ANXA2;MUSK;MICAL2;HMGA2;CFLAR;TTC7A;GNG12;CDK6;CLDN9;ADORA2B;EFHC1;SAE1;ERGIC1;CD44
CTCF 27219007 Chip-Seq Bcells Human	34/2000	0.930975	1	0	0	0.801887	0.0573534	BCAR3;COL13A1;CDCA4;PXN;SLC2A1;CYR61;IGSF9;RPSAP52;C6ORF1;CREB3L1;NIPAL3;LMNA;UBTD1;MICALCL;PPAPDC1A;MEF2D;TCF7L2;KIRREL;CADPS;ARHGEF19;AFAP1;ARHGAP29;MRPL24;FOSL1;DDAH1;OPTC;DNAJC6;ADAM12;RDH5;HDGF;VIM;AHDC1;CHST3;EPHA2
BCOR 27268052 Chip-Seq Bcells Human	34/2000	0.930975	1	0	0	0.801887	0.0573534	BCAR3;RERE;ITPRIP;AHNAK;ZC3H4;GPAA1;CTSW;CXXC5;C6ORF1;CREB3L1;GNG7;NIPAL3;TNS3;ATP6V0A1;TGM2;CMTM7;DUSP5;C5ORF56;MUSK;SSR3;MYOF;PPP1R16A;C15ORF52;NEAT1;ATOX1;WEE1;DNMBP;OPTC;ADORA2B;CLCF1;EFHC1;MYH9;ITGA5;CHST3
IRF8 22096565 ChIP-ChIP GC-B Human	2/203	0.931295	1	0	0	0.464727	0.0330789	TBC1D4;MEF2D
SUZ12 16625203 ChIP-ChIP MESCs Mouse	20/1270	0.9377	1	0	0	0.742832	0.0477828	NRP1;CAMK2D;NFIX;SHC3;SEMA3C;NTM;FHL2;HMGA2;CRMP1;LTBP2;NMNAT2;EGFR;DUSP7;HIPK2;FGF5;NT5E;KCNMA1;SIX3;LEPR;ITGA7
RNF2 27304074 Chip-Seq NSC Mouse	16/1052	0.938611	1	0	0	0.717412	0.0454507	ANXA2;PDE1C;NTM;CADPS;PPM1H;NMNAT2;CXXC5;ETS1;FAM167A;ALCAM;CDK6;DLC1;SIX3;COL8A1;IGF2BP3;FILIP1L
GRHL2 25758223 ChIP-Seq PLACENTA Mouse	15/1000	0.940594	1	0	0	0.707547	0.043333	FANK1;TCF7L2;MAST4;ZC3H4;ITGA3;NR2F1;FRMD4A;MIR29A;HDAC9;LOXL1;FOSL1;NDST1;KLF6;VIM;RAI14
DMRT1 21621532 ChIP-ChIP FETAL Ovary	1/132	0.941449	1	0	0	0.357347	0.0215604	FRMD6
RUNX1 17652178 ChIP-ChIP JURKAT Human	15/1003	0.942177	1	0	0	0.705431	0.0420168	CDKN1B;SMAD3;TPM4;SERPINE1;PRCC;RORA;CFLAR;GNG12;MRPL24;PTPN14;ETS1;RUNX2;CLDN9;MET;ATP6V0A1
ELF1 17652178 ChIP-ChIP JURKAT Human	1/133	0.942699	1	0	0	0.35466	0.0209279	RBMS1
FLI1 20887958 ChIP-Seq HPC-7 Mouse	34/2030	0.943322	1	0	0	0.790036	0.0460965	GPAA1;SERPINE1;CXXC5;HDAC9;LPP;MRPL33;SEC14L1;EXOSC4;PPP2R4;HCFC1R1;MFSD3;FLOT1;HS1BP3;MEF2D;ADAMTS6;IER3;ATP6V0A1;TGM2;CMTM7;TPM4;TNFRSF12A;DNTTIP1;CFLAR;ACTN4;NEAT1;MRPL24;MRPL52;OPTC;AXL;PALLD;TAGLN2;AHDC1;STK40;ASB1
NANOG 18555785 ChIP-Seq MESCs Mouse	7/542	0.943713	1	0	0	0.609204	0.0352933	BCAR3;SAP30BP;LEPROT;PDGFC;ACTN4;LPP;CYR61
ERG 20517297 ChIP-Seq VCAP Human	16/1062	0.943777	1	0	0	0.710656	0.041122	RERE;MIR193A;CMTM7;MUSK;GBE1;PVT1;GLIS3;CTSW;MRPL33;EFTUD1;FOSL1;PSG8;BTD;SPATS2L;RIN2;C11ORF68
PPARG 23326641 ChIP-Seq C3H10T1-2 Mouse	12/838	0.94477	1	0	0	0.675463	0.0383759	CAMK2D;CBX5;MAPKAP1;MOK;LTBP2;RASAL2;ACTN4;HNRNPA1;SAE1;TEAD1;RUNX2;BCL2L1
KDM5A 27292631 Chip-Seq BREAST Human	15/1012	0.946713	1	0	0	0.699157	0.0382851	LRRC14;MIR193A;C14ORF79;CDCA4;ZBTB38;MYOF;PRCC;SEC14L1;S100A16;REEP3;EFHC1;MALAT1;HDGF;FILIP1L;ECT2
SIN3A 21632747 ChIP-Seq MESCs Mouse	18/1186	0.949739	1	0	0	0.715899	0.0369179	SAP30BP;AHNAK;PPP1R16A;GBF1;CADPS;LTBP2;SIPA1L3;IGSF9;CORO1C;FOSL1;MRPL52;NDST1;SEC14L1;PALLD;PDGFC;COL8A1;IER3;ASB1
BCL6 25482012 ChIP-Seq CML-JURL-MK1 Human	33/2000	0.951433	1	0	0	0.778302	0.0387486	BCAR3;NFIX;ZC3H4;MRPL33;CREB3L2;CD59;KRTAP2-2;TNS3;CAMK2G;ADAMTS6;ATP6V0A1;CMTM7;SAP30BP;MON2;C5ORF56;CBX5;S100A2;DST;PPP1R16A;NMNAT2;SYNJ2;ATOX1;KLF6;FAM167A;EHD4;TMEM217;MALAT1;ITGA5;SEC22B;ERGIC1;AHDC1;CHST3;EPHA2
MNX1 26342078 ChIP-Seq MIN6-4N Mouse	33/2000	0.951433	1	0	0	0.778302	0.0387486	RERE;MIR30A;COL13A1;GPAA1;SLC2A1;ASAP2;EGFR;PBLD;ARHGAP22;SIX3;ABL2;DLGAP1;TNS3;ATP6V0A1;TCF7L2;TNFRSF12A;ITGA3;DNTTIP1;HMGA1;HMGA2;CFLAR;PTPN14;FRMD6;DNMBP;REEP3;KCNMA1;CLIP4;ITGA7;SPATS2L;MYH9;TAGLN2;ITGA5;VCL
ESET 19884257 ChIP-Seq ESCs Mouse	33/2000	0.951433	1	0	0	0.778302	0.0387486	NRP1;LEPROT;MAML2;ZMYND8;PRCC;ASAP2;WFDC3;PBLD;NLN;RUSC2;MTHFD1L;CREB3L1;CREB3L2;FAM180A;HS1BP3;TNS3;IER3;DUSP5;MON2;KIRREL;DST;LIF;CFLAR;NAV2;NEAT1;RUNX2;KLF7;MMP14;CDK6;MALAT1;CALM2;TRIM55;CHST3
P53 21459846 ChIP-Seq SAOS-2 Human	33/2000	0.951433	1	0	0	0.778302	0.0387486	MIR30A;NRP1;KRT80;NFIX;TM2D2;GPT;FMN1;ASAP1;TFPI;ETS1;CUZD1;WFDC3;NDST1;NT5E;CREB3L1;CREB3L2;IGF2BP3;ERC1;TNS3;XDH;TCF7L2;MON2;ANXA2;S100A2;MYEOV;PSG1;DDAH1;OPTC;CLDN9;ADAM12;EFHC1;ITGA5;ERGIC1
SMAD4 21741376 ChIP-Seq ESCs Human	33/2000	0.951433	1	0	0	0.778302	0.0387486	BCAR3;NFIX;COL13A1;C11ORF91;MAPKAP1;NTM;ASAP1;CXXC5;GLIS1;MYLK;TXN2;C6ORF1;RUSC2;MTHFD1L;IGF2BP3;ITGB6;TEAD1;ATP6V0A1;BNIP3L;SAP30BP;S100A2;HMGA2;NAV2;EXT1;TSPAN14;KCNMA1;RARB;MYH9;VIM;SEC22B;CALM2;ERGIC1;CHST3
ETS1 22383799 ChIP-Seq G1ME Mouse	33/2000	0.951433	1	0	0	0.778302	0.0387486	BCAR3;CDKN1B;ZC3H4;ANKRD11;GBE1;HSF2BP;RASAL2;RXFP1;LPP;MYPN;EGFR;ALCAM;RUSC2;ZMIZ1;BLOC1S1;LMNA;ABL2;XDH;ADAMTS6;STARD13;TPM4;CFLAR;NEAT1;KLF7;TSPAN14;MALAT1;ATXN10;SAE1;MET;CALM2;AHDC1;VCL;ASB1
EZH2 27294783 Chip-Seq ESCs Mouse	33/2000	0.951433	1	0	0	0.778302	0.0387486	NRP1;TRIO;NFIX;COL13A1;PDE1C;MAST4;GLIS3;FHL2;PPM1H;CRMP1;ETS1;EGFR;CYR61;LOXL1;ALCAM;ZMIZ1;CREB3L1;LMNA;SIX3;CADPS;NR2F1;CRIM1;ARHGEF19;ARHGAP29;NMNAT2;PTPN14;FAM167A;MLPH;TBC1D4;ADORA2B;ITGA7;SEC22B;CHST3
RUNX1 27457419 Chip-Seq LIVER Mouse	33/2000	0.951433	1	0	0	0.778302	0.0387486	MIR30A;MAPKAP1;FHL2;FMN1;RASAL2;TFPI;TRAM2;IGSF9;CREB3L1;CAPN2;ABL2;ITGB6;FAM83C;TGM2;CUBN;KIRREL;DST;NEK6;FRMD4A;NMNAT2;CFLAR;PTPN14;CLDN11;KLF7;EHD4;MLPH;OPTC;EFHC1;SPATS2L;RBMS1;TAGLN2;RIN2;ASB1
EWS 26573619 Chip-Seq HEK293 Human	12/854	0.952904	1	0	0	0.662808	0.0319746	ATP6AP1L;RECQL4;DUSP5;RPSAP52;CBX5;MAPKAP1;GBE1;FHL2;NEAT1;FILIP1L;PHLDA1;DCBLD2
POU5F1 26923725 Chip-Seq MESODERM Mouse	7/559	0.954128	1	0	0	0.590677	0.0277366	BCAR3;SEC14L1;NTM;ADAM12;NR2F1;NAV2;SKAP1
TEAD4 26923725 Chip-Seq HEMANGIOBLAST Mouse	7/559	0.954128	1	0	0	0.590677	0.0277366	BCAR3;SEC14L1;NTM;ADAM12;NR2F1;NAV2;SKAP1
SOX2 19030024 ChIP-ChIP MESCs Mouse	12/863	0.957003	1	0	0	0.655895	0.0288255	EXT1;KLF6;WEE1;REEP3;AFAP1;CRMP1;VIM;ETS1;CYR61;ATOX1;RTN4;ZFP36L1
MYC 18940864 ChIP-ChIP HL60 Human	10/746	0.957137	1	0	0	0.632303	0.0277005	FIBP;CBX5;CCDC85B;GBE1;SIX3;RARB;HNRNPA1;CD44;EFTUD1;RAI14
PADI4 21655091 ChIP-ChIP MCF-7 Human	15/1037	0.957742	1	0	0	0.682302	0.0294598	STARD13;ZMYND8;PRCC;NEDD4L;PDE4DIP;MRPL24;MRPL33;CORO1C;ZFP36L1;FIBP;MT2A;CCDC85B;HNRNPA1;CALM2;STK40
YY1 22570637 ChIP-Seq MALME-3M Human	15/1049	0.962289	1	0	0	0.674497	0.025928	MACF1;MUSK;GPAA1;ASAP2;KLF6;TSPAN14;BTD;ZMIZ1;CLIP4;EFHC1;DLGAP1;MICALCL;KRTAP2-2;AHDC1;CHST3
RNF2 16625203 ChIP-ChIP MESCs Mouse	18/1219	0.962388	1	0	0	0.696519	0.0267029	NRP1;CAMK2D;NFIX;SHC3;SMAD3;HMGA2;CRMP1;NMNAT2;LOXL1;DUSP7;DCBLD2;FGF5;NT5E;ALCAM;DDAH1;ADORA2B;SIX3;LEPR
SMAD1 18555785 Chip-Seq ESCs Mouse	32/2000	0.966843	1	0	0	0.754717	0.0254485	MIR30A;ZMYND8;FHL2;FMN1;RASAL2;TRAM2;IGSF9;PPP2R4;LEPR;CAPN2;ABL2;FAM83C;TGM2;CUBN;DST;NEK6;FRMD4A;NMNAT2;CFLAR;PTPN14;KLF7;EHD4;MLPH;OPTC;DNAJC6;MALL;EFHC1;SPATS2L;TAGLN2;VIM;CD44;ASB1
E2F1 20622854 ChIP-Seq HELA Human	32/2000	0.966843	1	0	0	0.754717	0.0254485	BCAR3;MACF1;NRP1;COL13A1;AHNAK;C11ORF91;GPAA1;PXN;CXXC5;RUSC2;BLOC1S1;TNS3;FAM83C;ATP6V0A1;TCF7L2;CBX5;S100A2;MYOF;PPP1R16A;C15ORF52;NMNAT2;FBXL13;WEE1;OPTC;FRMD8;ADORA2B;CLCF1;ADAM12;ITGA5;TGFBI;AHDC1;CHST3
P68 20966046 ChIP-Seq HELA Human	32/2000	0.966843	1	0	0	0.754717	0.0254485	BCAR3;MACF1;NFIX;COL13A1;AHNAK;C11ORF91;PXN;GPT;ATP6AP1L;DHX32;EXOSC4;ITGB6;KRTAP2-2;ATP6V0A1;DUSP5;TCF7L2;CBX5;S100A2;MUSK;PPP1R16A;DNTTIP1;C15ORF52;LAYN;NEAT1;ATOX1;WEE1;EHD4;OPTC;FRMD8;ADORA2B;CLCF1;MALAT1
FOXH1 21741376 ChIP-Seq ESCs Human	32/2000	0.966843	1	0	0	0.754717	0.0254485	NFIX;ITPRIP;C1ORF110;RORA;CXXC5;APOLD1;LOXL2;C6ORF1;DHX32;FLNB;TEAD1;TNS3;TCF7L2;S100A2;DST;PPP1R16A;SUSD1;HMGA2;PDCD1LG2;NEAT1;KLF6;TSPAN14;FAM167A;CLCF1;FEZ2;PXDN;CLIP4;TMEM217;MYH9;NF2;CD44;LIMS1
GATA3 22897851 ChIP-Seq JUKARTE6-1 Human	32/2000	0.966843	1	0	0	0.754717	0.0254485	FANK1;CD63;LTBP2;FAM160B1;ARHGAP22;SH3TC2;CREB3L1;PDGFC;ANKRD1;ABL2;FLNB;ITGB6;ERC1;ECT2;MEF2D;BNIP3L;C5ORF56;DST;MYEOV;RUNX2;CLDN6;BTD;CLDN9;PALLD;REEP3;PXDN;KCNMA1;SEC22B;SAE1;TRIM55;CHST3;LIMS1
IRF8 22096565 ChIP-ChIP GC-B Mouse	10/772	0.967819	1	0	0	0.611008	0.019986	BCAR3;TSPAN14;S100A13;CFLAR;ETS1;ADAMTS6;ATOX1;EPHA2;ATP6V0A1;BCL9L
ERG 21242973 ChIP-ChIP JURKAT Human	3/321	0.96796	1	0	0	0.440839	0.0143559	RECQL4;MFSD3;DUSP7
MECOM 23826213 ChIP-Seq KASUMI Mouse	31/1951	0.967982	1	0	0	0.749495	0.0243898	CDKN1B;ITPRIP;RTN4;TXN2;EXOSC4;MTHFD1L;ZMIZ1;NIPAL3;LMNA;MFSD3;FLNB;ECT2;ATP6V0A1;BNIP3L;ANXA2;GBF1;PDE4DIP;FRMD4A;SYNJ2;NEAT1;HIPK2;SSH1;MRPL52;KLF7;TMEM217;MYH9;VIM;AHDC1;LIMS1;BCL2L1;ASB1
MYC 20876797 ChIP-ChIP MEDULLOBLASTOMA Human	21/1406	0.968298	1	0	0	0.704528	0.0226967	NFIX;KIRREL;TPM4;GBE1;SSR3;NR2F1;C1ORF110;RORA;KCNAB1;FBXL13;LOXL1;TXN2;ALCAM;CREB3L1;RARB;IGF2BP3;SAE1;TEAD1;MEF2D;MET;BCL2L1
SRF 21415370 ChIP-Seq HL-1 Mouse	25/1634	0.970118	1	0	0	0.721692	0.0218944	CDKN1B;AHNAK;GPAA1;MAPKAP1;NEDD4L;RASAL2;EXOSC4;SUFU;LMNA;ECT2;WWTR1;CBX5;TNFRSF12A;ARHGEF19;PDE4DIP;FRMD4A;SYNJ2;FBXL13;KLF7;KLF6;BTD;EIF3K;AXL;RARB;TRIM55
TBX5 21415370 ChIP-Seq HL-1 Mouse	37/2296	0.97317	1	0	0	0.760141	0.0206732	CDKN1B;AHNAK;GPAA1;PPM1H;ETS1;GLIS1;RTN4;ARHGAP22;NDST1;NLN;EXOSC4;SUFU;CAPN2;ECT2;MEF2D;ATP6V0A1;BCL9L;STARD13;ANXA2;TNFRSF12A;PPP1R16A;LIF;AFAP1;FRMD4A;FBXL13;DUSP7;DCBLD2;SSH1;FOSL1;MRPL52;FRMD6;CDK6;AXL;MALL;RARB;ADAM9;TGFBI
ZFP57 27257070 Chip-Seq ESCs Mouse	15/1088	0.974237	1	0	0	0.650319	0.0169739	NRP1;CAMK2D;ANXA2;GBE1;FRMD4A;NMNAT2;ZFP36L1;FAM160B1;ATP6AP1L;MYO1E;WEE1;ALCAM;EHD4;SPATS2L;ITGB6
SPI1 23547873 ChIP-Seq NB4 Human	54/3198	0.974913	1	0	0	0.796488	0.0202362	MAML2;ZMYND8;DDX60L;SBF2-AS1;SIPA1L3;ELK3;TXN2;FGF5;ALCAM;PLAU;SIX3;DUSP5;BNIP3L;S100A2;MYOF;DNTTIP1;ACTN4;NEAT1;THOC6;TBC1D4;FRMD8;RRNAD1;ITGA7;MYH9;LINC00486;SEC22B;STK40;SEMA7A;LEPROT;PXN;CXXC5;LPP;APOLD1;RTN4;CORO1C;ARHGAP22;NLN;SEC14L1;EXOSC4;LMNA;PCED1B;ABL2;UBTD1;IGF2BP3;CD59;MEF2D;NEK6;GBF1;MRPL24;FIBP;KLF7;CFLAR-AS1;EIF3K;BCL2L1
HSF1 23293686 ChIP-Seq STHDH STRIATAL Mouse	16/1156	0.976691	1	0	0	0.652869	0.0153979	ANXA2;ZBTB38;MOK;FRMD4A;CFLAR;ELK3;MRPL33;SEC14L1;DNMBP;OPTC;CAPN2;FLNB;AMOTL2;PHLDA1;TNS3;LIMS1
STAT4 19710469 ChIP-ChIP TH1 Mouse	30/1939	0.976881	1	0	0	0.729806	0.0170706	SEMA7A;AHNAK;PVT1;SERPINE1;SLC2A1;HSF2BP;CTSW;TFPI;LPP;ELK3;TXN2;ZFP36L1;NT5E;FLOT1;ADAMTS6;IER3;CUBN;LIF;FOSL1;MRPL52;FIBP;KLF7;MMP14;FRMD6;AXL;CLCF1;VIM;AHDC1;RBKS;BCL2L1
RARA 24833708 ChIP-Seq LIVER Mouse	31/2000	0.978064	1	0	0	0.731132	0.0162168	BCAR3;SEMA7A;RXFP1;TRAM2;RECQL4;EXOSC4;RUSC2;SH3TC2;CAPN2;DLGAP1;HS1BP3;IGF2BP3;FAM83C;ATP6V0A1;CMTM7;LRRC24;SMAD3;ITGA3;PHGR1;MIR21;CFLAR;DCBLD2;KLF6;DNMBP;EFHC1;ITGA7;RBMS1;MALAT1;HNRNPH3;VCL;EPHA2
OCT4 19829295 ChIP-Seq ESCs Human	31/2000	0.978064	1	0	0	0.731132	0.0162168	NRP1;AHNAK;GPAA1;MAPKAP1;ZMYND8;PXN;PPM1H;CRMP1;FRG2C;CXXC5;HDAC9;LPP;C6ORF1;GNG7;FLNB;TEAD1;IER3;ATP6V0A1;WWTR1;SAP30BP;TPM4;PPP1R16A;PSG1;FAM167A;ADORA2B;PXDN;TMEM217;EFHC1;ITGA5;SEC22B;MET
LUZP1 20508642 ChIP-Seq ESCs Mouse	31/2000	0.978064	1	0	0	0.731132	0.0162168	COL13A1;LAMA2;PPM1H;LTBP2;ASAP2;HDAC9;MYPN;EGFR;RTN4;ELK3;PBLD;SEC14L1;MTHFD1L;GNG7;HS1BP3;PHLDA1;TNS3;MON2;LIF;MIRLET7I;HMGA2;MIR21;ATOX1;FRMD6;ADORA2B;REEP3;ITGA7;NF2;HNRNPH3;CHST3;LIMS1
SMC4 20622854 ChIP-Seq HELA Human	31/2000	0.978064	1	0	0	0.731132	0.0162168	FANK1;MACF1;TRIO;NFIX;AHNAK;C11ORF91;GPAA1;MAPKAP1;CXXC5;WFDC3;DHX32;PPP2R4;CREB3L1;GNG7;ANKRD1;IGF2BP3;TGM2;SAP30BP;CBX5;S100A2;NEK6;PPP1R16A;PDE4DIP;NEAT1;DUSP7;CLDN9;FRMD8;ITGA5;ERGIC1;STK40;RAI14
ETS1 21867929 ChIP-Seq TH2 Mouse	31/2000	0.978064	1	0	0	0.731132	0.0162168	CAMK2D;SHC3;AHNAK;MAST4;ANKRD11;GPT;ASAP1;MYPN;RTN4;MTHFD1L;CREB3L2;DLGAP1;CYC1;STARD13;CBX5;TPM4;DNTTIP1;LIF;NEAT1;THOC6;FOSL1;CLDN11;FAM167A;DNAJC6;CLCF1;MYH9;MALAT1;NF2;TGFBI;ERGIC1;EPHA2
FLI1 26923725 Chip-Seq MACROPHAGESS Mouse	31/2000	0.978064	1	0	0	0.731132	0.0162168	TRIO;SHC3;COL13A1;MAST4;PXN;MYPN;CORO1C;TXN2;RECQL4;RUSC2;DLGAP1;TEAD1;XDH;ATP6V0A1;BCL9L;CMTM7;CUBN;DUSP5;MUSK;ITGA3;ZBTB38;FRMD4A;NEAT1;KLF6;KCNMA1;EFHC1;ADAM9;MALAT1;AMOTL2;ERGIC1;VCL
TFAP2A 17053090 ChIP-ChIP MCF-7 Human	29/1904	0.980261	1	0	0	0.718448	0.0143231	CD63;CDKN1B;NFIX;AHNAK;ANKRD11;NEDD4L;LTBP2;ETS1;CORO1C;EFTUD1;ZFP36L1;MT2A;CD59;MICALCL;TGM2;BCL9L;STARD13;ITGA3;MICAL2;NAV2;SSH1;WEE1;FRMD6;ADORA2B;AXL;ITGA7;MYH9;NF2;ATXN10
PPARG 19300518 ChIP-PET 3T3-L1 Mouse	2/272	0.980285	1	0	0	0.346837	0.00690623	CDCA4;TAGLN2
TP53 22573176 ChIP-Seq HFKS Human	19/1348	0.98071	1	0	0	0.664856	0.0129502	FANK1;CAMK2D;ZC3H4;MYEOV;HMGA2;CRMP1;MIR21;FRG2C;MYPN;APOLD1;DCBLD2;EIF3K;RUSC2;TBC1D4;GNG7;NIPAL3;VIM;PHLDA1;ADAMTS6
EGR1 23403033 ChIP-Seq LIVER Mouse	12/944	0.981876	1	0	0	0.599616	0.0109672	CLDN6;MAML2;TNFRSF12A;CDCA4;SUSD1;S100A13;MIR21;S100A14;ERC1;ACTN4;ECT2;XDH
EZH2 27304074 Chip-Seq ESCs Mouse	11/885	0.982226	1	0	0	0.586291	0.0105146	FGF5;NRP1;NT5E;TRIO;NFIX;MAST4;ZMIZ1;NR2F1;HMGA2;FILIP1L;EGFR
GFI1B 20887958 ChIP-Seq HPC-7 Mouse	28/1871	0.983566	1	0	0	0.705908	0.0116974	BCAR3;TM2D2;ZC3H4;GBE1;PVT1;CXXC5;EFTUD1;FAM160B1;ZMIZ1;HCFC1R1;FLOT1;CAMK2G;ADAMTS6;ATP6V0A1;TPM4;TNFRSF12A;DNTTIP1;CRIM1;HMGA1;MIRLET7I;CFLAR;DUSP7;CDK6;HDGF;VIM;SAE1;AHDC1;VCL
ELF1 20517297 ChIP-Seq JURKAT Human	13/1020	0.984772	1	0	0	0.601184	0.00922544	RERE;AHNAK;MUSK;FMN1;ATOX1;LOXL2;WEE1;BLOC1S1;CLCF1;MYH9;ITGA5;AHDC1;CHST3
NEUROD2 26341353 ChIP-Seq CORTEX Mouse	30/2000	0.985954	1	0	0	0.707547	0.0100084	CD63;TRIO;SHC3;COL13A1;AHNAK;PDE1C;LTBP2;CORO1C;RECQL4;ALCAM;SEC14L1;PLAU;PPAPDC1A;FILIP1L;PHLDA1;TNS3;CAMK2G;NMNAT2;NEAT1;DCBLD2;FIBP;KLF6;ADAM12;ITGA7;COL8A1;RBMS1;MALAT1;NF2;VCL;EPHA2
CEBPA 26348894 ChIP-Seq LIVER Mouse	30/2000	0.985954	1	0	0	0.707547	0.0100084	FANK1;MIR29B1;MIR30A;MACF1;NRP1;LEPROT;AHNAK;LAMA2;GBE1;C1ORF110;NEDD4L;FRG2C;ELK3;LOXL2;NT5E;S100A16;CREB3L2;LMNA;SIX3;S100A13;XDH;CMTM7;MYOF;MICAL2;NAV2;MYO1E;DNMBP;KCNMA1;VIM;RAI14
OCT4 20526341 ChIP-Seq ESCs Human	30/2000	0.985954	1	0	0	0.707547	0.0100084	CAMK2D;ZC3H4;NEDD4L;GPT;HDAC9;LPP;BLOC1S1;CREB3L2;PDGFC;ANKRD1;ABL2;FLNB;TEAD1;TCF7L2;CADPS;HMGA2;NMNAT2;MIR29A;NAV2;NEAT1;ATOX1;FAM167A;WEE1;BTD;CCDC80;ADORA2B;CLCF1;REEP3;FEZ2;ITGA5
PHF8 20622854 ChIP-Seq HELA Human	30/2000	0.985954	1	0	0	0.707547	0.0100084	COL13A1;AHNAK;UPK2;C11ORF91;GPAA1;ATP6AP1L;DHX32;BLOC1S1;CD59;KRTAP2-2;ATP6V0A1;CBX5;S100A2;MUSK;MYOF;PPP1R16A;DNTTIP1;C15ORF52;LAYN;MIR21;NMNAT2;NEAT1;ATOX1;KLF6;TSPAN14;ADORA2B;PALLD;KCNMA1;AHDC1;RAI14
JARID1B-DAIN 22020125 ChIP-Seq ESCs Mouse	30/2000	0.985954	1	0	0	0.707547	0.0100084	BCAR3;NFIX;GPT;CXXC5;TFPI;FGF5;DHX32;S100A16;CREB3L2;LMNA;SIX3;FAM180A;ERC1;CYC1;TEAD1;BCL9L;TCF7L2;ZBTB38;MRPS22;DNTTIP1;MICAL2;ATOX1;FOSL1;EXT1;MYO1E;ITGA7;MYH9;ATXN10;STK40;ASB1
P300 27268052 Chip-Seq Bcells Human	30/2000	0.985954	1	0	0	0.707547	0.0100084	MIR29B1;ITPRIP;COL13A1;AHNAK;ZC3H4;SLC2A1;CXXC5;EXOSC4;GNG7;C2ORF61;MEF2D;TNS3;ATP6V0A1;SAP30BP;C5ORF56;MUSK;PPP1R16A;AKR1E2;DNTTIP1;LAYN;NEAT1;ATOX1;WEE1;DNMBP;FRMD8;ADORA2B;CLCF1;VIM;SEC22B;TRIM55
MYCN 21190229 ChIP-Seq SHEP-21N Human	3/373	0.986538	1	0	0	0.379382	0.00514177	BLK;NLN;SAE1
KDM5B 21448134 ChIP-Seq MESCs Mouse	62/3724	0.987934	1	0	0	0.785319	0.0095331	NRP1;ITPRIP;MAST4;ZC3H4;SLC2A1;SIPA1L3;EFTUD1;TXN2;PLAU;SIX3;TEAD1;TNS3;SAP30BP;TPM4;DST;MRPS22;SSR3;DNTTIP1;ACTN4;NAV2;BTD;ADORA2B;PALLD;ADAM12;ADAM9;MYH9;HNRNPH3;SKAP1;STK40;VCL;MACF1;CAMK2D;NFIX;CDCA4;ANKRD11;NEDD4L;CXXC5;LPP;EGFR;RTN4;SEC14L1;MTHFD1L;ABL2;FLNB;IGF2BP3;ECT2;ATP6V0A1;MON2;CBX5;GBF1;NR2F1;LIF;NMNAT2;CFLAR;FBXL13;HIPK2;WEE1;DLC1;NF2;ATXN10;SAE1;CALM2
SETDB1 19884257 ChIP-Seq MESCs Mouse	36/2353	0.988517	1	0	0	0.72168	0.008335	CD63;NFIX;SHC3;LTBP2;LPP;LOXL1;CORO1C;ZFP36L1;FGF5;ARHGAP22;RUSC2;MTHFD1L;ZMIZ1;SIX3;S100A14;TNS3;MON2;KIRREL;ITGA3;LIF;HMGA1;ARHGEF19;MICAL2;HMGA2;PDE4DIP;FRMD4A;NMNAT2;FAM167A;WEE1;CDK6;PALLD;MALAT1;TRIM55;VCL;CHST3;EPHA2
SIN3B 21632747 ChIP-Seq MESCs Mouse	73/4302	0.98878	1	0	0	0.800418	0.00903113	FANK1;RERE;TRIO;ZC3H4;SERPINE1;SLC2A1;FMN1;RORA;SIPA1L3;MYPN;LOXL1;ELK3;MRPL33;EFTUD1;ADAMTSL1;FGF5;PPP2R4;ZMIZ1;SUFU;HCFC1R1;SIX3;MFSD3;DLGAP1;TNS3;DUSP5;SAP30BP;DST;PPP1R16A;DNTTIP1;ARHGEF19;DUSP7;MRPL52;FRMD8;DNAJC6;EFHC1;COL8A1;AHDC1;CHST3;EPHA2;LRRC14;MACF1;NFIX;SHC3;NTM;PPM1H;CRMP1;CXXC5;CUZD1;IGSF9;RTN4;SEC14L1;EXOSC4;MTHFD1L;BLOC1S1;GNG7;LMNA;FLNB;CBX5;GBF1;CADPS;NR2F1;NMNAT2;MIR29A;PTPN1…
RXRA 24833708 ChIP-Seq LIVER Mouse	29/2000	0.991307	1	0	0	0.683962	0.00597138	LRRC14;CD63;TRIO;RXFP1;TRAM2;RUSC2;CCDC85B;GNG7;CAPN2;FAM180A;ATP6V0A1;BCL9L;CMTM7;MON2;LRRC24;CBX5;LAYN;MIR21;DUSP7;KLF6;FRMD6;DNMBP;EIF3K;FRMD8;EFHC1;ITGA7;MALAT1;EPHA2;ASB1
CTCF 26484167 Chip-Seq Bcells Mouse	29/2000	0.991307	1	0	0	0.683962	0.00597138	COL13A1;GPAA1;PRCC;PXN;LTBP2;APOLD1;RTN4;FAM160B1;ARHGAP22;NDST1;ALCAM;SEC14L1;EXOSC4;GNG7;MFSD3;HS1BP3;S100A14;PHLDA1;FAM83C;LRRC24;KIRREL;MYOF;MIRLET7I;PDE4DIP;SYNJ2;MRPL52;FIBP;TBC1D4;VIM
TAL1 26923725 Chip-Seq HPCs Mouse	29/2000	0.991307	1	0	0	0.683962	0.00597138	BCAR3;MIR30A;MAST4;LAMA2;PVT1;CORO1C;FGF5;ALCAM;SH3TC2;FAM180A;PPAPDC1A;TEAD1;ATP6V0A1;ANXA2;MRPS22;MYOF;ARHGEF19;SYNJ2;FBXL13;DCBLD2;EHD4;OPTC;PALLD;DLC1;FEZ2;RBMS1;ATXN10;CD44;LIMS1
KLF4 18555785 ChIP-Seq MESCs Mouse	37/2444	0.991469	1	0	0	0.714109	0.00611789	FANK1;CAMK2D;CDCA4;LTBP2;GLIS1;IGSF9;RTN4;CORO1C;DHX32;SEC14L1;MFSD3;ABL2;UBTD1;HS1BP3;IGF2BP3;MEF2D;CMTM7;MON2;SMAD3;ANXA2;DST;TNFRSF12A;PPP1R16A;ACTN4;DUSP7;HIPK2;THOC6;TSPAN14;WEE1;DNAJC6;KCNMA1;MYH9;HDGF;AMOTL2;AHDC1;STK40;ASB1
ESRRB 18555785 ChIP-Seq MESCs Mouse	19/1434	0.99175	1	0	0	0.624984	0.00517726	WWTR1;KRT80;LIF;CRMP1;TFPI;EGFR;TXN2;NLN;RUSC2;TBC1D4;PLAU;REEP3;PDGFC;HCFC1R1;MYH9;NF2;CYC1;CALM2;VCL
MYC 18555785 ChIP-Seq MESCs Mouse	15/1200	0.992097	1	0	0	0.589623	0.00467853	BNIP3L;CD63;CDCA4;MRPL24;RTN4;MRPL33;TXN2;DRAP1;WEE1;EXOSC4;MTHFD1L;CCDC85B;DLC1;ADAM9;ATXN10
POU5F1 18555785 ChIP-Seq MESCs Mouse	5/555	0.992187	1	0	0	0.424953	0.00333325	SAP30BP;MFSD3;PPM1H;SEC22B;HDAC9
GATA1 26923725 Chip-Seq HPCs Mouse	1/226	0.992328	1	0	0	0.208716	0.00160749	FANK1
CREB1 15753290 ChIP-ChIP HEK293T Human	11/957	0.992438	1	0	0	0.542182	0.00411555	VMP1;BNIP3L;EHD4;CBX5;SSR3;PRCC;GBF1;RARB;MRPL24;CALM2;RTN4
SPI1 22096565 ChIP-ChIP GC-B Mouse	23/1676	0.992513	1	0	0	0.647318	0.00486464	BLK;BNIP3L;GPAA1;PVT1;PRCC;IGSF9;TXN2;MRPL52;KLF7;MMP14;TSPAN14;SEC14L1;PPP2R4;MTHFD1L;FLOT1;UBTD1;MEF2D;XDH;ADAMTS6;IER3;LIMS1;ATP6V0A1;BCL9L
FOXP2 21765815 ChIP-ChIP NEURO2A Mouse	14/1164	0.994046	1	0	0	0.567335	0.00338816	NR2F1;FBXL13;LPP;CYR61;IGSF9;ELK3;ZFP36L1;KLF6;ALCAM;DNMBP;CREB3L2;DLGAP1;IGF2BP3;CALM2
RARB 24833708 ChIP-Seq LIVER Mouse	28/2000	0.994807	1	0	0	0.660377	0.00343815	UPK2;GBE1;TRAM2;LPP;ALCAM;LEPR;TNS3;BCL9L;CMTM7;DUSP5;MON2;ANXA2;ZBTB38;PHGR1;ACTN4;NEAT1;DUSP7;SSH1;MRPL52;ADAM12;RBMS1;MALAT1;HNRNPH3;ERGIC1;VCL;BCL2L1;EPHA2;ASB1
TAF2 19829295 ChIP-Seq ESCs Human	28/2000	0.994807	1	0	0	0.660377	0.00343815	BCAR3;SEMA7A;AHNAK;MAST4;C11ORF91;RORA;RXFP1;ATP6AP1L;FGF5;RUSC2;BLOC1S1;CCDC85B;CAPN2;KRTAP2-4;TGM2;MON2;C5ORF56;MUSK;TSPAN14;DNMBP;PALLD;CLIP4;SPATS2L;MYH9;VIM;TRIM55;STK40;LIMS1
EST1 17652178 ChIP-ChIP JURKAT Human	11/1001	0.995631	1	0	0	0.51835	0.00226977	MRPL52;SAP30BP;MON2;CBX5;MRPS22;PRCC;HCFC1R1;MRPL24;STK40;MRPL33;TXN2
E2F4 17652178 ChIP-ChIP JURKAT Human	11/1002	0.995686	1	0	0	0.517832	0.00223887	NLN;MT2A;CDK6;CBX5;S100A13;RBMS1;ACTN4;FBXL13;SAE1;CALM2;ZFP36L1
PDX1 19855005 ChIP-ChIP MIN6 Mouse	6/669	0.995895	1	0	0	0.423048	0.00174017	LEPROT;CBX5;PRCC;MRPL24;STK40;LIMS1
ZFX 18555785 ChIP-Seq MESCs Mouse	50/3249	0.996239	1	0	0	0.725913	0.00273565	TXN2;ADAMTSL1;PPP2R4;SUFU;CAPN2;TEAD1;TNS3;BNIP3L;TPM4;SSR3;PPP1R16A;DNTTIP1;ACTN4;DUSP7;MMP14;FRMD6;EVC;DDAH1;CLIP4;ITGA5;ERGIC1;RBKS;LRRC14;CD63;AHNAK;TM2D2;ANKRD11;PRCC;PXN;CRMP1;LPP;NLN;DHX32;MTHFD1L;S100A16;BLOC1S1;HS1BP3;IGF2BP3;MEF2D;CMTM7;CBX5;CADPS;ATOX1;DCBLD2;WEE1;REEP3;NF2;ATXN10;LIMS1;BCL2L1
MYC 19915707 ChIP-ChIP AK7 Human	45/2979	0.996244	1	0	0	0.712535	0.00268162	COL13A1;AHNAK;TM2D2;NEDD4L;LTBP2;TRAM2;ETS1;LPP;CUZD1;IGSF9;RTN4;MYLK;WFDC3;TXN2;FGF5;ARHGAP22;NDST1;PPP2R4;CREB3L2;HCFC1R1;MFSD3;ABL2;MICALCL;TNS3;TCF7L2;SAP30BP;MON2;ITGA3;HMGA1;ARHGAP29;KCNAB1;CFLAR;GNG12;PTPN14;EHD4;CDK6;CCDC80;MLPH;DNAJC6;CLCF1;MALL;MET;RIN2;BCL2L1;EPHA2
FOXP3 21729870 ChIP-Seq TREG Human	17/1404	0.99687	1	0	0	0.571144	0.00179028	CDKN1B;ITPRIP;MAST4;ANKRD11;PRCC;ROCK1P1;MRPL24;APOLD1;DRAP1;ZMIZ1;SUFU;TAGLN2;HDGF;ECT2;C2ORF61;LIMS1;C11ORF68
EBNA1 20929547 Chip-Seq RAJI-cells Human	27/2000	0.99701	1	0	0	0.636792	0.00190715	MIR29B1;MACF1;MAST4;CRMP1;SIPA1L3;MYPN;EFTUD1;ZFP36L1;NIPAL3;FILIP1L;TNS3;IER3;MON2;C5ORF56;KIRREL;GBF1;LAYN;FRMD4A;SYNJ2;CFLAR;KLF6;CDK6;EVC;DNAJC6;CLIP4;EFHC1;ATXN10
SOX2 22085726 ChIP-Seq NPCs Mouse	27/2000	0.99701	1	0	0	0.636792	0.00190715	BCAR3;KRT80;AHNAK;UPK2;MAPKAP1;PRCC;GLIS3;PPM1H;SLC2A1;FMN1;PBLD;ZFP36L1;MTHFD1L;S100A16;CAPN2;CYC1;PHLDA1;CAMK2G;ADAMTS6;LRRC24;MUSK;PHGR1;NMNAT2;MRPL24;PALLD;TAGLN2;MET
YY1 21170310 ChIP-Seq MESCs Mouse	3/464	0.997261	1	0	0	0.304977	0.00083641	MAML2;PPP2R4;ATP6V0A1
SPI1 22790984 ChIP-Seq ERYTHROLEUKEMIA Mouse	26/1962	0.99755	1	0	0	0.625084	0.00153319	CDCA4;ZC3H4;GPAA1;PRCC;RASAL2;TRAM2;TXN2;EXOSC4;MTHFD1L;GNG7;NIPAL3;LMNA;FLOT1;XDH;IER3;BNIP3L;FRMD4A;CFLAR;ATOX1;MRPL52;FIBP;BTD;CALM2;STK40;LIMS1;BCL2L1
SFPI1 20887958 ChIP-Seq HPC-7 Mouse	33/2369	0.997682	1	0	0	0.657072	0.00152463	LRRC14;CDKN1B;AHNAK;TM2D2;ZC3H4;GPAA1;PXN;PPM1H;SLC2A1;RTN4;EFTUD1;PPP2R4;HCFC1R1;SIX3;MFSD3;FLOT1;ABL2;MEF2D;CAMK2G;ANXA2;PPP1R16A;MRPL52;FIBP;WEE1;FRMD6;CDK6;EIF3K;CLCF1;ATXN10;ERGIC1;AHDC1;STK40;LIMS1
ERG 20887958 ChIP-Seq HPC-7 Mouse	26/1969	0.997719	1	0	0	0.622862	0.00142265	SEMA7A;LEPROT;NFIX;TM2D2;GPAA1;PXN;RTN4;MRPL33;FAM160B1;EXOSC4;PPP2R4;ZMIZ1;SUFU;S100A13;PHLDA1;DUSP5;LRRC24;TPM4;CFLAR;PALLD;RDH5;TAGLN2;STK40;VCL;LIMS1;ASB1
MYCN 18555785 ChIP-Seq MESCs Mouse	31/2261	0.997805	1	0	0	0.646733	0.00142139	LRRC14;CAMK2D;ANKRD11;PPM1H;RASAL2;IGSF9;RECQL4;EXOSC4;RUSC2;UBTD1;CYC1;ECT2;MEF2D;PHLDA1;CAMK2G;CBX5;SMAD3;LIF;SYNJ2;MRPL52;DDAH1;REEP3;DLC1;KCNMA1;HDGF;NF2;SAE1;CALM2;STK40;RBKS;LIMS1
KDM6A 18722178 ChIP-ChIP U937 AND SAOS2 Human	3/479	0.997909	1	0	0	0.295427	0.000618445	SAP30BP;BTD;BLOC1S1
CTCF 18555785 ChIP-Seq MESCs Mouse	19/1568	0.998059	1	0	0	0.571573	0.00111072	SEMA3C;PDE1C;UPK2;PXN;PPM1H;SLC2A1;LTBP2;IGSF9;CORO1C;TBC1D4;SUFU;DLC1;MFSD3;HS1BP3;TAGLN2;MEF2D;STK40;BCL2L1;TGM2
TRIM28 19339689 ChIP-ChIP MESCs Mouse	45/3072	0.998305	1	0	0	0.690964	0.00117194	FANK1;BCAR3;CAMK2D;CDKN1B;SHC3;TM2D2;CDCA4;SLC2A1;RASAL2;ETS1;MRPL33;DHX32;SEC14L1;PPP2R4;RUSC2;CCDC85B;PDGFC;S100A13;CAPN2;UBTD1;CYC1;TEAD1;TGM2;SMAD3;ITGA3;HMGA1;HMGA2;PDE4DIP;CFLAR;FIBP;MMP14;WEE1;EHD4;FRMD6;CDK6;EVC;DDAH1;DNAJC6;ADORA2B;CLCF1;ADAM9;RBMS1;ITGA5;AHDC1;RBKS
ERA 21632823 ChIP-Seq H3396 Human	26/2000	0.998342	1	0	0	0.613208	0.00101763	FANK1;BCAR3;RERE;KRT80;NFIX;ITPRIP;C14ORF79;FHL2;RORA;GNG7;IGF2BP3;MON2;SUSD1;GBF1;MICAL2;LAYN;MIR21;GNG12;CLDN9;FRMD8;TMEM217;RBMS1;MALAT1;TRIM55;LIMS1;BCL2L1
GATA3 21867929 ChIP-Seq CD8 Mouse	26/2000	0.998342	1	0	0	0.613208	0.00101763	BLK;BCAR3;CD63;SEMA7A;PDE1C;PVT1;GLIS3;PPM1H;CXXC5;NLN;ALCAM;MTHFD1L;LMNA;ABL2;PHLDA1;ATP6V0A1;STARD13;GBF1;LIF;SYNJ2;PDCD1LG2;DUSP7;MRPL52;EXT1;MMP14;BTD
HCFC1 20581084 ChIP-Seq MESCs Mouse	1/306	0.998648	1	0	0	0.15415	0.000208595	PRCC
ZFP42 18358816 ChIP-ChIP MESCs Mouse	17/1480	0.99871	1	0	0	0.541815	0.000699463	CBX5;ZBTB38;PRCC;GBF1;GLIS3;NEDD4L;HMGA2;MRPL24;ETS1;MRPL33;EVC;PPP2R4;S100A13;CAPN2;UBTD1;HDGF;RBKS
MYBL2 22936984 ChIP-ChIP MESCs Mouse	29/2250	0.999236	1	0	0	0.607966	0.000464396	PXN;GLIS3;ZFP36L1;ZMIZ1;PDGFC;SIX3;FLOT1;ECT2;CUBN;BNIP3L;MON2;CBX5;TPM4;DNTTIP1;NR2F1;MRPL24;RUNX2;KLF7;KLF6;WEE1;CDK6;AXL;REEP3;HDGF;SAE1;CALM2;AHDC1;EPHA2;RAI14
GABP 17652178 ChIP-ChIP JURKAT Human	9/1001	0.999299	1	0	0	0.424104	0.000297492	FIBP;MON2;EXOSC4;MAPKAP1;MRPS22;MRPL24;MRPL33;TXN2;ASB1
E2F1 17053090 ChIP-ChIP MCF-7 Human	20/1726	0.999364	1	0	0	0.54658	0.000347487	STARD13;CDKN1B;NFIX;CBX5;MAML2;ANKRD11;NEDD4L;MICAL2;RORA;NAV2;EFTUD1;TXN2;ZFP36L1;SSH1;SEC14L1;BLOC1S1;MYH9;CD59;PHLDA1;TGM2
CNOT3 19339689 ChIP-ChIP MESCs Mouse	17/1547	0.999429	1	0	0	0.51835	0.000296135	CDKN1B;LRRC24;TPM4;TM2D2;CDCA4;HMGA1;SLC2A1;HMGA2;ATOX1;MRPL52;WEE1;FRMD6;MTHFD1L;RARB;CAMK2G;RBKS;RAI14
CTNNB1 20615089 ChIP-ChIP FETAL BRAIN Human	4/637	0.999436	1	0	0	0.2962	0.00016714	GNG7;AFAP1;PDE4DIP;RIN2
VDR 23849224 ChIP-Seq CD4+ Human	28/2231	0.999501	1	0	0	0.592001	0.000295559	CAMK2D;ZMYND8;PRCC;DDX60L;C12ORF61;TXN2;PPP2R4;CCDC85B;SUFU;MFSD3;S100A13;HS1BP3;CYC1;HNRNPA1;MEF2D;BNIP3L;HMGA1;MRPL24;MRPL52;DRAP1;EXT1;FAM167A;CLIP4;MYH9;HNRNPH3;VIM;SEC22B;CALM2
GATA2 22383799 ChIP-Seq G1ME Mouse	24/2000	0.999546	1	0	0	0.566038	0.000256837	RERE;ITPRIP;ANKRD11;PVT1;PRCC;MIRLET7I;MIR21;CFLAR;NEAT1;TFPI;ATOX1;ELK3;DUSP7;HIPK2;ZFP36L1;MRPL52;REEP3;ITGA5;MEF2D;RIN2;CALM2;ADAMTS6;STK40;ASB1
HOXB4 20404135 ChIP-ChIP EML Mouse	21/1824	0.999585	1	0	0	0.543073	0.000225454	TNFRSF12A;TM2D2;PRCC;GBF1;DNTTIP1;SYNJ2;MRPL24;RTN4;MRPL33;MRPL52;NLN;WEE1;SEC14L1;MYH9;NF2;MEF2D;PHLDA1;STK40;VCL;LIMS1;ATP6V0A1
NANOG 16518401 ChIP-PET MESCs Mouse	50/3520	0.999645	1	0	0	0.670026	0.000237721	RORA;LOXL1;EFTUD1;FGF5;SUFU;HCFC1R1;ANKRD1;DLGAP1;ITGB6;TEAD1;TPM4;DST;TNFRSF12A;FRMD4A;ACTN4;CLDN6;MRPL52;MMP14;BTD;CLDN9;ADORA2B;KCNMA1;EFHC1;RARB;MYH9;ITGA5;VCL;CHST3;RAI14;COL13A1;PDE1C;MAPKAP1;GLIS3;NEDD4L;LPP;RTN4;ZFP36L1;NT5E;SEC14L1;PDGFC;XDH;STARD13;CADPS;LIF;NMNAT2;EXT1;KLF7;KLF6;CALM2;BCL2L1
STAT3 20064451 ChIP-Seq CD4+T Mouse	27/2204	0.99965	1	0	0	0.577852	0.000202043	TRIO;AHNAK;ETS1;RTN4;ZFP36L1;ALCAM;SEC14L1;CREB3L2;LMNA;CAPN2;UBTD1;ATP6V0A1;TGM2;DUSP5;ZBTB38;NEK6;LIF;NMNAT2;PDCD1LG2;PTPN14;WEE1;FRMD6;ADORA2B;VIM;CALM2;CD44;VCL
HOXC9 25013753 ChIP-Seq NEUROBLASTOMA BE2-C Human	23/2014	0.99981	1	0	0	0.538682	0.000102472	DUSP5;NRP1;TCF7L2;MON2;CBX5;MAML2;MAST4;ZMYND8;AKR1E2;CADPS;C15ORF52;NEAT1;MRPL52;EXT1;CCDC80;PPP2R4;EIF3K;BLOC1S1;DNAJC6;HNRNPH3;SEC22B;PHLDA1;IER3
THAP11 20581084 ChIP-Seq MESCs Mouse	6/864	0.999812	1	0	0	0.327568	6.15056e-05	MRPS22;PRCC;HCFC1R1;PDE4DIP;AHDC1;THOC6
REST 18959480 ChIP-ChIP MESCs Mouse	37/2868	0.999843	1	0	0	0.608537	9.53957e-05	SEMA7A;COL13A1;MAPKAP1;SLC2A1;NEDD4L;CRMP1;RORA;CXXC5;EFTUD1;NDST1;DHX32;SEC14L1;PDGFC;MFSD3;ANKRD1;DLGAP1;CYC1;TEAD1;MEF2D;ATP6V0A1;NEK6;CADPS;NR2F1;PDE4DIP;NMNAT2;ACTN4;FIBP;KLF7;KLF6;EVC;DNMBP;DNAJC6;NF2;ATXN10;CALM2;AHDC1;ASB1
PBX1 22567123 ChIP-ChIP OVCAR3 Human	27/2299	0.999879	1	0	0	0.553973	6.68339e-05	PRCC;RORA;RASAL2;SIPA1L3;MYLK;MRPL33;SEC14L1;SUFU;KRTAP2-4;PPAPDC1A;TNS3;TM4SF18;TCF7L2;STARD13;KIRREL;CBX5;NEK6;GBF1;LAYN;PDE4DIP;KCNAB1;NMNAT2;CLDN11;BTD;TRIM55;BCL2L1;RAI14
DNAJC2 21179169 ChIP-ChIP NT2 Human	6/899	0.999894	1	0	0	0.314815	3.33935e-05	SAP30BP;AHNAK;RARB;CRMP1;DLGAP1;RORA
HTT 18923047 ChIP-ChIP STHdh Human	2/566	0.999935	1	0	0	0.166678	1.08755e-05	TAGLN2;XDH
RAC3 21632823 ChIP-Seq H3396 Human	21/2000	0.999949	1	0	0	0.495283	2.50557e-05	RERE;NRP1;SHC3;PVT1;SUSD1;C1ORF110;GLIS3;FHL2;C15ORF52;LAYN;ASAP2;FRG2C;EXOSC4;RUSC2;CLDN9;ANKRD1;FLOT1;HDGF;ITGB6;TRIM55;LIMS1
CUX1 19635798 ChIP-ChIP MULTIPLE HUMAN CANCER TYPES Human	38/3052	0.999956	1	0	0	0.587304	2.56532e-05	BLK;BCAR3;SHC3;MAML2;PRCC;PXN;SLC2A1;RTN4;MYLK;FGF5;ALCAM;SUFU;CAPN2;FLOT1;DLGAP1;CD59;MEF2D;XDH;DUSP5;CBX5;NEK6;SSR3;CRIM1;NMNAT2;SYNJ2;ATOX1;HIPK2;SSH1;EHD4;CDK6;EVC;RARB;ADAM9;TAGLN2;AMOTL2;VIM;CALM2;LIMS1
FOXO3 22982991 ChIP-Seq MACROPHAGES Mouse	20/2000	0.999976	1	0	0	0.471698	1.15037e-05	DUSP5;CAMK2D;ANXA2;ZC3H4;ANKRD11;DNTTIP1;AFAP1;ACTN4;MRPL52;EXT1;VMP1;KLF7;WEE1;BTD;EPG5;ERC1;HNRNPA1;CALM2;VCL;CCDC171
CREM 20920259 ChIP-Seq GC1-SPG Mouse	86/5776	0.999976	1	0	0	0.702321	1.70417e-05	RERE;ZC3H4;ZMYND8;TRAM2;CYR61;EFTUD1;TXN2;RUSC2;ZMIZ1;SUFU;CREB3L2;ERC1;TEAD1;DUSP5;BNIP3L;SAP30BP;TPM4;ZBTB38;SSR3;MYOF;DNTTIP1;ACTN4;NAV2;NEAT1;DUSP7;FEZ2;MALAT1;HNRNPH3;SKAP1;AHDC1;STK40;VCL;EPHA2;RAI14;LRRC14;MACF1;CD63;CAMK2D;TM2D2;CDCA4;ANKRD11;PVT1;PXN;CRMP1;RASAL2;CXXC5;LPP;RTN4;CORO1C;FAM160B1;ATP6AP1L;NLN;DHX32;SEC14L1;GNG7;ABL2;IGF2BP3;FILIP1L;ECT2;MEF2D;ATP6V0A1;WWTR1;TCF7L2;MON2;GBF1…
GABP 19822575 ChIP-Seq HepG2 Human	30/2639	0.999977	1	0	0	0.536224	1.23137e-05	FANK1;TRIO;GPAA1;MAPKAP1;SLC2A1;SIPA1L3;APOLD1;MRPL33;PBLD;TXN2;SEC14L1;EXOSC4;PPP2R4;S100A13;CBX5;FAM24B;DST;DNTTIP1;PDE4DIP;ACTN4;MRPL24;SSH1;MRPL52;FIBP;MMP14;CLDN9;ATXN10;SEC22B;BCL2L1;ASB1
MYC 19030024 ChIP-ChIP MESCs Mouse	50/3868	0.999984	1	0	0	0.609744	9.61056e-06	CYR61;MRPL33;EFTUD1;RUSC2;CREB3L2;HCFC1R1;TPM4;TNFRSF12A;PPP1R16A;AFAP1;DUSP7;MRPL52;CLDN11;EVC;DDAH1;TAGLN2;ERGIC1;STK40;RAI14;CD63;CDCA4;PRCC;CXXC5;RTN4;ZFP36L1;NLN;MTHFD1L;ABL2;IGF2BP3;ECT2;MEF2D;CAMK2G;TCF7L2;MON2;LRRC24;CBX5;SMAD3;NEK6;HMGA1;SYNJ2;CFLAR;MRPL24;ATOX1;EXT1;KLF7;WEE1;REEP3;HDGF;NF2;SAE1
E2F1 18555785 ChIP-Seq MESCs Mouse	55/4172	0.999986	1	0	0	0.621846	8.64353e-06	GPAA1;GBE1;SLC2A1;CYR61;MRPL33;TXN2;PPP2R4;SUFU;HCFC1R1;TNS3;IER3;ANXA2;TNFRSF12A;MRPS22;SSR3;ACTN4;DUSP7;THOC6;BTD;DDAH1;MYH9;ITGA5;SEC22B;AHDC1;EPHA2;LEPROT;AHNAK;CDCA4;PRCC;CRMP1;TFPI;CORO1C;ZFP36L1;NLN;DHX32;EXOSC4;MTHFD1L;BLOC1S1;LMNA;S100A13;CYC1;ECT2;WWTR1;NEK6;MRPL24;ATOX1;DCBLD2;EXT1;MYO1E;WEE1;DLC1;ATXN10;VIM;CALM2;BCL2L1
ETS1 20019798 ChIP-Seq JURKAT Human	12/1607	0.999993	1	0	0	0.352233	2.34547e-06	SAP30BP;EXOSC4;EIF3K;ZBTB38;MRPS22;SSR3;PRCC;HCFC1R1;PDE4DIP;SEC22B;MRPL24;SIPA1L3
MYC 18358816 ChIP-ChIP MESCs Mouse	38/3413	0.999994	1	0	0	0.525184	3.3615e-06	GPAA1;PRCC;RASAL2;IGSF9;TXN2;RECQL4;EXOSC4;PPP2R4;BLOC1S1;CCDC85B;GNG7;HCFC1R1;S100A13;CYC1;CAMK2G;LRRC24;CBX5;DST;NEK6;HMGA1;PTPN14;ATOX1;THOC6;CLDN6;FIBP;KLF7;WEE1;EHD4;CDK6;EVC;DDAH1;ADORA2B;DLC1;RDH5;TAGLN2;HDGF;STK40;RBKS
GATA3 21867929 ChIP-Seq TH1 Mouse	17/2000	0.999994	1	0	0	0.400943	2.50495e-06	DUSP5;SEMA7A;MON2;TNFRSF12A;PVT1;MYOF;KCNAB1;MIR21;ATOX1;MRPL52;ATP6AP1L;FRMD6;REEP3;ABL2;ITGB6;PPAPDC1A;SAE1
TRIM28 17542650 ChIP-ChIP NTERA2 Human	19/3568	0.999994	1	0	0	0.251185	1.50404e-06	TRIO;SHC3;ANXA2;PDE1C;MYEOV;PSG1;RORA;LTBP2;ACTN4;CYR61;ELK3;PSG8;KLF6;WEE1;CDK6;BTD;TEAD1;CD44;CHST3
JARID1A 20064375 ChIP-Seq MESCs Mouse	19/2171	0.999994	1	0	0	0.412817	2.45937e-06	LRRC14;SAP30BP;LRRC24;GPAA1;ANKRD11;MRPS22;DNTTIP1;PDE4DIP;TXN2;MRPL52;RECQL4;FIBP;EXOSC4;PPP2R4;EIF3K;BLOC1S1;SEC22B;SKAP1;ATP6V0A1
REST 19997604 ChIP-ChIP NEURONS Mouse	18/2118	0.999994	1	0	0	0.400877	2.31906e-06	LEPROT;CAMK2D;CDKN1B;CADPS;LIF;FMN1;ACTN4;RXFP1;TRAM2;EGFR;DUSP7;ALCAM;OPTC;RARB;COL8A1;UBTD1;NF2;TGM2
RCOR1 19997604 ChIP-ChIP NEURONS Mouse	19/2378	0.999995	1	0	0	0.376882	2.06126e-06	CBX5;DST;PDE1C;GPAA1;GBE1;SSR3;DNTTIP1;LIF;KCNAB1;SYNJ2;EGFR;RTN4;EXT1;MYO1E;TSPAN14;CREB3L2;UBTD1;HDGF;CYC1
KAP1 22055183 ChIP-Seq ESCs Mouse	13/2000	0.999995	1	0	0	0.306604	1.59872e-06	AHNAK;SERPINE1;NMNAT2;PDCD1LG2;NEAT1;CORO1C;PBLD;NLN;CDK6;BTD;KCNMA1;IGF2BP3;PHLDA1

## Sheet: ENCODE and ChEA Consensus TFs f
Term	Overlap	P-value	Adjusted P-value	Old P-value	Old Adjusted P-value	Odds Ratio	Combined Score	Genes
SMAD4 CHEA	41/584	1.99484e-11	2.07463e-09	0	0	3.31158	81.5903	FANK1;BLK;BCAR3;NRP1;PXN;FHL2;PPM1H;LTBP2;RASAL2;CYR61;ADAMTSL1;ALCAM;FLNB;CD59;PPAPDC1A;ECT2;TEAD1;XDH;CUBN;STARD13;S100A2;DST;MYOF;AKR1E2;CADPS;AFAP1;MICAL2;HMGA2;PDE4DIP;FRMD4A;KLF7;KLF6;FAM167A;DNMBP;ADORA2B;PALLD;DLC1;KCNMA1;SEC22B;CALM2;SKAP1
GATA2 CHEA	44/772	2.74986e-09	1.42993e-07	0	0	2.68843	52.9937	BCAR3;KRT80;AHNAK;ZMYND8;SERPINE1;FHL2;CXXC5;TRAM2;SEC14L1;ZMIZ1;CREB3L1;LMNA;LEPR;CAPN2;UBTD1;DLGAP1;CD59;MEF2D;TGM2;DUSP5;BNIP3L;TPM4;ZBTB38;SUSD1;MICAL2;PDE4DIP;FRMD4A;SYNJ2;CFLAR;ACTN4;PDCD1LG2;NAV2;NEAT1;SSH1;KLF6;DLC1;TMEM217;MYH9;HDGF;CALM2;STK40;BCL2L1;EPHA2;ASB1
TP63 CHEA	56/1399	3.24347e-06	0.00011244	0	0	1.88814	23.864	RERE;NRP1;TRIO;ITPRIP;MAML2;FMN1;SIPA1L3;ETS1;LOXL1;ELK3;RPSAP52;ALCAM;C4ORF51;DLGAP1;ITGB6;ERC1;TEAD1;IER3;TGM2;C5ORF56;ANXA2;DST;MUSK;ITGA3;PSG1;AFAP1;C15ORF52;PDCD1LG2;CLDN11;MMP14;MYH9;ADTRP;ITGA5;MET;RIN2;CD44;CHST3;KMT2E;C14ORF79;PXN;GLIS3;ASAP2;EGFR;CORO1C;HS1BP3;S100A14;FILIP1L;WWTR1;NEK6;FOSL1;KLF6;EHD4;SPATS2L;ATXN10;LIMS1;ASB1
GATA1 CHEA	36/807	2.31591e-05	0.000602136	0	0	2.10423	22.4587	BCAR3;RERE;MACF1;NFIX;CDCA4;ZMYND8;ARHGEF28;SLC2A1;ASAP1;RTN4;FGF5;NDST1;SEC14L1;SH3TC2;ZMIZ1;DLGAP1;ERC1;MEF2D;TGM2;BNIP3L;SMAD3;ZBTB38;NEK6;MICAL2;PDE4DIP;FRMD4A;CFLAR;NAV2;WEE1;CDK6;DNAJC6;DLC1;MYH9;SKAP1;EPHA2;ASB1
TP53 CHEA	19/319	5.59034e-05	0.00116279	0	0	2.80949	27.5102	CAMK2D;S100A2;LAMA2;ANKRD11;LIF;FHL2;RORA;FRMD4A;PTPN14;FOSL1;MTHFD1L;AXL;ADORA2B;GNG7;PDGFC;KCNMA1;VIM;TRIM55;EPHA2
FOSL2 ENCODE	14/196	7.95645e-05	0.00137912	0	0	3.36927	31.8024	LINC00273;MIR4492;KRT80;SHC3;TNFRSF12A;S100A2;RTN4;THOC6;DHX32;LMNA;ANKRD1;TAGLN2;STK40;BCL9L
PPARD CHEA	17/285	0.000133932	0.00198984	0	0	2.81364	25.0925	MIR29B1;NRP1;CAMK2D;MAML2;SSR3;FMN1;ASAP1;EXT1;TSPAN14;ADORA2B;RBMS1;MYH9;FLNB;HDGF;MALAT1;TGFBI;TNS3
AR CHEA	41/1095	0.000304595	0.00395974	0	0	1.76618	14.2999	BLK;RERE;NRP1;TRIO;MAML2;GBE1;NEDD4L;RORA;ASAP1;RASAL2;HDAC9;LPP;EGFR;RTN4;MYLK;EFTUD1;ZFP36L1;CREB3L1;SUFU;LEPR;ANKRD1;MEF2D;TNS3;STARD13;CRIM1;MICAL2;HMGA2;NAV2;HIPK2;MYO1E;KLF6;EHD4;TBC1D4;PALLD;SPATS2L;RBMS1;ATXN10;RIN2;ERGIC1;VCL;BCL2L1
NFE2L2 CHEA	38/1022	0.000578527	0.0066852	0	0	1.75387	13.0751	BCAR3;MACF1;MAML2;LAMA2;GBE1;ARHGEF28;SERPINE1;GLIS3;PPM1H;TFPI;TRAM2;ETS1;LPP;MRPL33;EFTUD1;ZMIZ1;PDGFC;LMNA;DLGAP1;PHLDA1;TCF7L2;STARD13;SMAD3;SSR3;AKR1E2;CRIM1;LAYN;KCNAB1;SYNJ2;HIPK2;EXT1;VMP1;KLF6;FRMD6;FRMD8;MYH9;RBKS;RAI14
FOS ENCODE	26/637	0.00118127	0.0122852	0	0	1.9253	12.9788	KMT2E;RERE;LINC00263;ZMYND8;TFPI;RTN4;BLOC1S1;CREB3L2;NIPAL3;LMNA;CAPN2;HNRNPA1;STPG1;CBX5;S100A2;TNFRSF12A;SSR3;GBF1;THOC6;RAD51B;KLF6;MYH9;NF2;VIM;STK40;BCL2L1
NFIC ENCODE	14/279	0.00265511	0.0251029	0	0	2.36694	14.039	KMT2E;LINC00273;GBE1;HMGA1;NEAT1;PBLD;THOC6;ZFP36L1;MT2A;WEE1;HCFC1R1;IGF2BP3;HNRNPH3;PHLDA1
ESR1 CHEA	9/154	0.005661	0.049062	0	0	2.75668	14.2635	STARD13;MLPH;SEMA3C;MYOF;FHL2;TNS3;XDH;ZFP36L1;LIMS1
TCF7L2 ENCODE	22/583	0.0068601	0.0548808	0	0	1.77999	8.86798	FANK1;LINC00273;LINC00263;TCF7L2;TRIO;SHC3;SMAD3;SEMA3C;MIRLET7I;HSF2BP;CXXC5;PBLD;KLF6;CDK6;C6ORF1;ZMIZ1;SUFU;TAGLN2;AMOTL2;HNRNPH3;PHLDA1;CALM2
EGR1 CHEA	14/315	0.00764283	0.0567753	0	0	2.09644	10.218	BLK;KMT2E;NFIX;SMAD3;MAML2;TNFRSF12A;CDCA4;ACTN4;EGFR;NT5E;CDK6;S100A13;ERC1;ITGA5
FOXA2 ENCODE	14/316	0.00784783	0.0544116	0	0	2.0898	10.1304	SERPINE1;NR2F1;NEDD4L;CFLAR;EFTUD1;KLF7;MT2A;KLF6;BTD;DHX32;DNMBP;ANKRD1;RIN2;LIMS1
TCF3 CHEA	33/1006	0.00886433	0.0576182	0	0	1.54732	7.3122	BCAR3;MAPKAP1;ZMYND8;PRCC;CXXC5;LPP;RTN4;ZFP36L1;FGF5;NT5E;DHX32;RUSC2;PDGFC;ANKRD1;ADAMTS6;WWTR1;CBX5;DST;NANOS3;ACTN4;TTC7A;FBXL13;EXT1;WEE1;DDAH1;REEP3;DLC1;AMOTL2;VIM;AHDC1;STK40;RAI14;ASB1
PPARG CHEA	20/535	0.010656	0.0651899	0	0	1.76336	8.00851	CAMK2D;KRT80;ZMYND8;PVT1;ARHGEF28;LTBP2;ASAP1;CFLAR;ACTN4;RUNX2;VMP1;KLF7;KLF6;CCDC80;MTHFD1L;MYH9;AMOTL2;VIM;PHLDA1;BCL2L1
STAT3 CHEA	9/177	0.0134344	0.0776211	0	0	2.39846	10.3372	KIRREL;ZMYND8;DLC1;CREB3L2;GLIS3;UBTD1;LPP;RTN4;ZFP36L1
SOX2 CHEA	25/775	0.0252657	0.138296	0	0	1.52161	5.59694	AHNAK;PRCC;NEDD4L;CRMP1;TFPI;HDAC9;ETS1;LPP;CYR61;LOXL2;ZFP36L1;ADAMTSL1;PDGFC;HNRNPA1;TNS3;DST;CRIM1;AFAP1;NAV2;EXT1;MYO1E;DNAJC6;REEP3;VIM;CCDC171
MYOD1 ENCODE	8/166	0.0254843	0.132519	0	0	2.27324	8.3421	STARD13;MUSK;LAMA2;C11ORF91;BLOC1S1;ANKRD1;ITGB6;TRIM55
RUNX1 CHEA	38/1294	0.0263325	0.130409	0	0	1.3852	5.03791	KMT2E;CDKN1B;ITPRIP;ZC3H4;ZMYND8;SERPINE1;PRCC;SLC2A1;RASAL2;CXXC5;RTN4;GNG7;MFSD3;IGF2BP3;MEF2D;TNS3;ATP6V0A1;BCL9L;SMAD3;TPM4;LIF;HMGA1;MIRLET7I;FRMD4A;CFLAR;MRPL24;PTPN14;RUNX2;SSH1;KLF6;DNMBP;CLDN9;PALLD;REEP3;HDGF;NF2;ITGA5;VCL
RELA ENCODE	17/484	0.0299124	0.141404	0	0	1.65679	5.81448	KMT2E;SEMA7A;CAMK2D;CBX5;ZC3H4;MIRLET7I;CFLAR;PBLD;ZFP36L1;KLF6;MYH9;MALAT1;HNRNPH3;HNRNPA1;SAE1;CALM2;IER3
SALL4 CHEA	13/355	0.040405	0.182701	0	0	1.72735	5.54271	BCAR3;BNIP3L;STARD13;ZMYND8;CYR61;EXT1;WEE1;SEC14L1;PPP2R4;DDAH1;REEP3;VIM;ECT2
SMC3 ENCODE	33/1181	0.0643898	0.279023	0	0	1.31804	3.61512	BCAR3;COL13A1;AHNAK;SEMA3C;UPK2;PXN;NEDD4L;LTBP2;ASAP2;TRAM2;RTN4;ZMIZ1;SUFU;NIPAL3;MFSD3;FLNB;S100A14;MICALCL;CYC1;PHLDA1;TGM2;STPG1;KIRREL;TPM4;MYOF;SYNJ2;HIPK2;FAM167A;DNMBP;TBC1D4;RRNAD1;MET;BCL2L1
PBX3 ENCODE	35/1269	0.067097	0.279124	0	0	1.30098	3.51475	KMT2E;CD63;TRIO;CDKN1B;MAST4;TM2D2;ANKRD11;APOLD1;RTN4;PBLD;SUFU;CREB3L2;NIPAL3;UBTD1;IGF2BP3;HNRNPA1;MEF2D;IER3;C11ORF68;LINC00273;STPG1;BNIP3L;CBX5;GBF1;DRAP1;BTD;ADORA2B;ADAM9;MYH9;MALAT1;TAGLN2;NF2;HNRNPH3;CALM2;BCL2L1
NANOG CHEA	18/595	0.0841159	0.336464	0	0	1.42699	3.53259	CDKN1B;CBX5;DST;ACTN4;LPP;CYR61;ZFP36L1;FGF5;EXT1;DDAH1;REEP3;PDGFC;ANKRD1;MYH9;ITGB6;VIM;HNRNPA1;RAI14
RCOR1 ENCODE	20/702	0.111966	0.431278	0	0	1.34387	2.94248	STPG1;CDKN1B;TPM4;NEK6;HMGA1;SYNJ2;TTC7A;DUSP7;ARHGAP22;TSPAN14;WEE1;ZMIZ1;CLCF1;NIPAL3;TMEM217;MYH9;CALM2;ERGIC1;IER3;ATP6V0A1
ZMIZ1 ENCODE	25/914	0.116563	0.432948	0	0	1.2902	2.77306	CDKN1B;SLC2A1;HSF2BP;ZFP36L1;PPP2R4;CCDC85B;LMNA;S100A13;CYC1;IER3;TNFRSF12A;UQCC1;HMGA1;MIR21;TTC7A;CLDN6;EXT1;FIBP;KLF7;KLF6;EHD4;CDK6;TAGLN2;CALM2;ERGIC1
ZBTB7A ENCODE	53/2184	0.164252	0.58904	0	0	1.14469	2.06772	RERE;ZC3H4;ELK3;PPP2R4;RUSC2;ZMIZ1;HCFC1R1;ERC1;IER3;TGM2;MIR4492;C5ORF56;TNFRSF12A;AFAP1;TTC7A;NEAT1;THOC6;DDAH1;TMEM217;HNRNPH3;AHDC1;VCL;EPHA2;RAI14;KMT2E;CD63;AHNAK;ANKRD11;NEDD4L;CXXC5;RTN4;PBLD;ZFP36L1;NLN;MTHFD1L;CCDC85B;FLNB;IGF2BP3;ATP6V0A1;BCL9L;SUSD1;HMGA1;SYNJ2;CFLAR;HIPK2;FOSL1;EXT1;CDK6;DNMBP;ATXN10;LIMS1;BCL2L1;ASB1
HDAC2 ENCODE	6/175	0.168516	0.584189	0	0	1.61725	2.87988	FRMD8;ZC3H4;SYNJ2;TEAD1;RTN4;APOLD1
IRF3 ENCODE	18/663	0.170868	0.573236	0	0	1.28063	2.26269	STPG1;LINC00263;CBX5;ANKRD11;GBF1;ROCK1P1;RTN4;RAD51B;KLF6;BTD;SUFU;CREB3L2;NIPAL3;MYH9;NF2;HNRNPA1;STK40;BCL2L1
ZEB1 ENCODE	4/106	0.187962	0.610877	0	0	1.77999	2.97528	LINC00273;STPG1;NIPAL3;MFSD3
STAT5A ENCODE	7/233	0.226459	0.713688	0	0	1.41712	2.10469	KMT2E;MIR21;CD59;IGF2BP3;SEC22B;TXN2;SSH1
NELFE ENCODE	7/234	0.229562	0.702191	0	0	1.41106	2.07649	KMT2E;KLF6;CBX5;MALAT1;NEAT1;HNRNPA1;CALM2
ETS1 ENCODE	5/156	0.236836	0.703742	0	0	1.51185	2.17765	KMT2E;SEC14L1;HNRNPH3;CALM2;IER3
SP1 ENCODE	18/707	0.245177	0.70829	0	0	1.20093	1.68823	STPG1;CBX5;ANKRD11;SSR3;APOLD1;RTN4;DRAP1;RAD51B;KLF6;ZMIZ1;SUFU;CREB3L2;MYH9;MALAT1;NF2;HNRNPA1;STK40;C11ORF68
TCF3 ENCODE	21/840	0.248508	0.69851	0	0	1.17925	1.64184	KMT2E;DUSP5;CD63;CAMK2D;SMAD3;ZC3H4;ANKRD11;TTC7A;NEAT1;ZFP36L1;EXT1;KLF7;KLF6;ALCAM;PPP2R4;ZMIZ1;BLOC1S1;MALAT1;TAGLN2;HNRNPH3;PHLDA1
FOXA1 ENCODE	6/205	0.269234	0.736851	0	0	1.38058	1.81156	WEE1;BTD;ANKRD1;NEDD4L;SYNJ2;ELK3
KLF4 CHEA	24/987	0.27253	0.726746	0	0	1.14699	1.49109	LEPROT;ANXA2;TPM4;DST;NANOS3;PDE4DIP;IGSF9;HIPK2;CORO1C;ZFP36L1;ARHGAP22;WEE1;SEC14L1;RUSC2;ZMIZ1;REEP3;SIX3;IGF2BP3;TAGLN2;AMOTL2;HNRNPA1;ECT2;MEF2D;STK40
STAT3 ENCODE	18/725	0.278912	0.725172	0	0	1.17111	1.49534	LINC00273;MAML2;GBE1;PRCC;MIR21;CFLAR;PDCD1LG2;NEAT1;ROCK1P1;MRPL24;RTN4;ZFP36L1;KLF6;MT2A;CREB3L2;IGF2BP3;STK40;ATP6V0A1
TRIM28 CHEA	6/210	0.287364	0.728923	0	0	1.34771	1.6806	WEE1;FRMD6;SHC3;CDK6;ADORA2B;TEAD1
UBTF ENCODE	38/1631	0.294074	0.728184	0	0	1.09899	1.34508	RERE;CDKN1B;NFIX;AHNAK;PXN;SLC2A1;NEDD4L;RASAL2;RTN4;CORO1C;NLN;ZMIZ1;CCDC85B;SUFU;CAPN2;UBTD1;PHLDA1;CMTM7;DUSP5;MON2;SMAD3;SUSD1;MIRLET7I;TTC7A;GNG12;DUSP7;DCBLD2;SSH1;DRAP1;VMP1;TSPAN14;WEE1;CDK6;DNMBP;ADORA2B;CLCF1;HNRNPH3;AHDC1
SRF ENCODE	8/299	0.302045	0.730528	0	0	1.26207	1.51092	FOSL1;DUSP5;MYO1E;KLF7;DDAH1;HDGF;RASAL2;VCL
SUZ12 CHEA	39/1684	0.304174	0.718956	0	0	1.09241	1.30014	NRP1;SEMA7A;CAMK2D;NFIX;SHC3;COL13A1;SEMA3C;NTM;GLIS3;FHL2;PPM1H;CRMP1;RORA;LTBP2;EGFR;GLIS1;CYR61;LOXL1;FGF5;NT5E;ALCAM;ZMIZ1;SIX3;LEPR;CADPS;NR2F1;HMGA2;PDE4DIP;NMNAT2;DUSP7;HIPK2;FOSL1;ADORA2B;CLCF1;KCNMA1;ADAM12;ITGA7;SPATS2L;CD44
REST CHEA	30/1280	0.310075	0.716619	0	0	1.10554	1.29452	C14ORF79;MAPKAP1;NTM;NEDD4L;CRMP1;RORA;CXXC5;SEC14L1;ZMIZ1;MFSD3;DLGAP1;FLNB;CYC1;ATP6V0A1;CADPS;NR2F1;PDE4DIP;NMNAT2;ACTN4;NAV2;KLF7;KLF6;EVC;DNAJC6;ADAM12;COL8A1;NF2;SEC22B;CALM2;AHDC1
CHD1 ENCODE	16/655	0.316334	0.715191	0	0	1.15224	1.32618	KMT2E;TM2D2;HMGA1;MIRLET7I;MIR21;CFLAR;FAM160B1;PPP2R4;RUSC2;ZMIZ1;ADAM9;MYH9;IGF2BP3;VIM;STK40;CD44
POU5F1 CHEA	7/261	0.317874	0.703381	0	0	1.26509	1.44992	DST;ZMIZ1;REEP3;PDGFC;GBF1;PPP1R16A;ZFP36L1
EGR1 ENCODE	13/537	0.352258	0.763226	0	0	1.14191	1.19146	CD63;ZC3H4;GBE1;SSR3;NEDD4L;THOC6;DRAP1;ZMIZ1;MALAT1;CD59;RBKS;IER3;C11ORF68
CEBPB ENCODE	4/144	0.364739	0.774139	0	0	1.31027	1.32151	MTHFD1L;ANKRD1;NEAT1;STK40
CTCF ENCODE	40/1790	0.386781	0.804505	0	0	1.05407	1.00126	TRIO;COL13A1;UPK2;PXN;NEDD4L;LTBP2;ASAP2;TRAM2;CYR61;RTN4;CORO1C;FAM160B1;ALCAM;SEC14L1;RUSC2;MTHFD1L;CCDC85B;SUFU;NIPAL3;MFSD3;HS1BP3;FLNB;MICALCL;CYC1;MEF2D;PHLDA1;TGM2;STPG1;KIRREL;ITGA3;MYOF;SYNJ2;HIPK2;DNMBP;TBC1D4;RRNAD1;ADAM12;HNRNPH3;MET;BCL2L1
SPI1 CHEA	24/1056	0.392183	0.799746	0	0	1.07204	1.00346	DUSP5;BNIP3L;AHNAK;ZC3H4;GPAA1;PRCC;DNTTIP1;NEAT1;RTN4;TXN2;MRPL52;VMP1;FIBP;KLF7;EXOSC4;EIF3K;MTHFD1L;LMNA;FLOT1;UBTD1;MEF2D;STK40;LIMS1;BCL2L1
RAD21 ENCODE	28/1265	0.434426	0.868853	0	0	1.04407	0.870475	MAML2;COL13A1;UPK2;PXN;NEDD4L;ASAP2;ARHGAP22;C6ORF1;SEC14L1;SUFU;NIPAL3;FLNB;MICALCL;PHLDA1;TGM2;STPG1;MIR193A;DUSP5;KIRREL;MYEOV;MYOF;MIR29A;HIPK2;CFLAR-AS1;TBC1D4;RRNAD1;MET;BCL2L1
BHLHE40 ENCODE	8/348	0.458422	0.899546	0	0	1.08436	0.845765	CAMK2D;CDKN1B;ZC3H4;UBTD1;HS1BP3;IGF2BP3;NEAT1;SAE1
ZKSCAN1 ENCODE	3/120	0.469307	0.90385	0	0	1.17925	0.892098	ANXA2;SEC22B;DUSP7
TRIM28 ENCODE	3/120	0.469307	0.887416	0	0	1.17925	0.892098	REEP3;TFPI;TXN2
VDR CHEA	2/76	0.48115	0.893565	0	0	1.24131	0.908113	BNIP3L;DDX60L
IRF1 ENCODE	6/263	0.485671	0.886137	0	0	1.07612	0.777198	FANK1;MT2A;WEE1;C5ORF56;LMNA;SEC22B
ZC3H11A ENCODE	3/129	0.517339	0.927642	0	0	1.09697	0.722968	CMSS1;UPK2;BCL2L1
BCL3 ENCODE	6/273	0.521913	0.919982	0	0	1.0367	0.674118	KMT2E;LINC00273;ALCAM;MIRLET7I;MALAT1;IER3
ZNF384 ENCODE	15/730	0.586494	1	0	0	0.969243	0.517181	RERE;BNIP3L;ANXA2;CFLAR;ELK3;ZFP36L1;WEE1;BTD;EIF3K;CLCF1;TAGLN2;SAE1;CALM2;ADAMTS6;ATP6V0A1
CEBPD ENCODE	15/734	0.595043	1	0	0	0.963961	0.500413	KMT2E;LINC00273;LINC00263;GBE1;MIR21;CFLAR;APOLD1;TXN2;KLF6;WEE1;MTHFD1L;CCDC85B;MALAT1;CALM2;LIMS1
FOXM1 ENCODE	2/95	0.601331	1	0	0	0.993049	0.505074	CALM2;APOLD1
CREB1 CHEA	29/1444	0.647508	1	0	0	0.947316	0.411727	LRRC14;RERE;C14ORF79;ANKRD11;PRCC;TXN2;ZMIZ1;SUFU;CREB3L2;TEAD1;MEF2D;ATP6V0A1;BNIP3L;SAP30BP;CBX5;GBF1;DNTTIP1;PDE4DIP;MRPL24;DUSP7;EXT1;VMP1;KLF6;WEE1;EHD4;CMSS1;EIF3K;MYH9;CALM2
SIN3A ENCODE	22/1131	0.692963	1	0	0	0.917538	0.336534	KMT2E;DNTTIP1;MOK;SLC2A1;NEAT1;THOC6;EFTUD1;FOSL1;VMP1;WEE1;SEC14L1;CMSS1;BLOC1S1;CCDC85B;S100A13;IGF2BP3;HNRNPH3;PHLDA1;CALM2;STK40;RBKS;IER3
TAF7 ENCODE	12/640	0.708228	1	0	0	0.884434	0.30512	KMT2E;KLF6;CCDC80;CBX5;HMGA1;HSF2BP;HNRNPH3;NEAT1;HNRNPA1;CALM2;CORO1C;PBLD
IRF8 CHEA	2/121	0.730054	1	0	0	0.779666	0.245312	RAD51B;ATP6V0A1
FOXP2 ENCODE	3/178	0.731205	1	0	0	0.794997	0.248883	EXT1;BNIP3L;CORO1C
BCLAF1 ENCODE	15/851	0.803094	1	0	0	0.83143	0.182319	KMT2E;LINC00273;UQCC1;PRCC;HMGA1;MIR21;MRPL24;THOC6;KLF6;EXOSC4;CCDC85B;HCFC1R1;MFSD3;IGF2BP3;SEC22B
USF2 ENCODE	17/965	0.816378	1	0	0	0.830971	0.168586	BNIP3L;ZC3H4;MIRLET7I;NEAT1;RTN4;DUSP7;THOC6;WEE1;EIF3K;BLOC1S1;HCFC1R1;MFSD3;EPG5;UBTD1;HS1BP3;SAE1;ADAMTS6
RFX5 ENCODE	9/559	0.841506	1	0	0	0.759442	0.131051	EHD4;CBX5;TM2D2;GBF1;ADAM9;DDX60L;NF2;HNRNPA1;ATP6V0A1
SP2 ENCODE	17/994	0.850107	1	0	0	0.806727	0.131007	STPG1;COA1;CBX5;ANKRD11;GBF1;RTN4;BTD;SEC14L1;SUFU;CREB3L2;NIPAL3;MYH9;NF2;HNRNPA1;MEF2D;STK40;BCL2L1
MYC ENCODE	27/1515	0.852117	1	0	0	0.84065	0.13453	KMT2E;CD63;PVT1;SLC2A1;HSF2BP;RTN4;PBLD;SEC14L1;MTHFD1L;CCDC85B;HCFC1R1;MFSD3;HNRNPA1;CBX5;HMGA1;MIRLET7I;FBXL13;MRPL24;THOC6;VMP1;CMSS1;EIF3K;TAGLN2;HDGF;HNRNPH3;SAE1;CALM2
KAT2A ENCODE	1/90	0.855266	1	0	0	0.524109	0.0819407	CALM2
USF1 ENCODE	25/1423	0.861744	1	0	0	0.828704	0.123309	KMT2E;CD63;CAMK2D;CDCA4;ZC3H4;PPM1H;BLOC1S1;HCFC1R1;EPG5;UBTD1;HS1BP3;ADAMTS6;BNIP3L;SSR3;MIRLET7I;NEAT1;DUSP7;THOC6;KLF6;WEE1;EIF3K;CLIP4;HNRNPH3;SAE1;RAI14
HNF4A ENCODE	22/1276	0.869444	1	0	0	0.813273	0.113778	CMTM7;MIR4492;C11ORF91;NEK6;SERPINE1;DNTTIP1;GPT;SYNJ2;CFLAR;ACTN4;NEAT1;WFDC3;VMP1;WEE1;PPP2R4;ADORA2B;SPATS2L;RBMS1;TNS3;CALM2;RBKS;BCL9L
EZH2 CHEA	3/237	0.881537	1	0	0	0.597086	0.0752859	NFIX;TTC7A;GLIS1
MAX ENCODE	37/2073	0.886824	1	0	0	0.841912	0.101121	CDCA4;PVT1;SERPINE1;HSF2BP;RASAL2;PBLD;NLN;SEC14L1;MTHFD1L;CCDC85B;HCFC1R1;MFSD3;UBTD1;IGF2BP3;HNRNPA1;MEF2D;ADAMTS6;BNIP3L;CBX5;SMAD3;UQCC1;SSR3;HMGA1;MIRLET7I;MICAL2;DUSP7;THOC6;FOSL1;VMP1;WEE1;CMSS1;EIF3K;TAGLN2;HDGF;HNRNPH3;SAE1;RBKS
CREB1 ENCODE	40/2238	0.894165	1	0	0	0.843071	0.0943099	LRRC14;RERE;ZC3H4;ANKRD11;PRCC;HSF2BP;APOLD1;CYR61;WFDC3;TXN2;RECQL4;EXOSC4;CREB3L2;HCFC1R1;HNRNPA1;TEAD1;C11ORF68;DUSP5;BNIP3L;SAP30BP;MON2;CBX5;SSR3;GBF1;DNTTIP1;THOC6;FOSL1;DRAP1;EXT1;VMP1;WEE1;EHD4;CMSS1;EIF3K;RRNAD1;TMEM217;NF2;SEC22B;CALM2;RBKS
REST ENCODE	5/383	0.911481	1	0	0	0.615794	0.0570744	LRRC24;CADPS;CRMP1;NMNAT2;ATP6V0A1
ATF3 ENCODE	1/114	0.913687	1	0	0	0.41377	0.0373501	BLOC1S1
YY1 CHEA	4/332	0.924089	1	0	0	0.568311	0.0448663	RAD51B;MACF1;PPP2R4;ATP6V0A1
NFYA ENCODE	39/2250	0.926744	1	0	0	0.81761	0.0622023	LRRC14;KMT2E;RERE;LINC00263;TM2D2;ANKRD11;ZMYND8;APOLD1;RTN4;RECQL4;SUFU;CREB3L2;NIPAL3;EPG5;HNRNPA1;MEF2D;STPG1;BNIP3L;SAP30BP;CBX5;SSR3;GBF1;ROCK1P1;DUSP7;DCBLD2;RAD51B;KLF7;KLF6;WEE1;EHD4;BTD;TMEM217;ADAM9;MYH9;NF2;CALM2;STK40;VCL;BCL2L1
EZH2 ENCODE	4/338	0.930209	1	0	0	0.558223	0.0403854	SHC3;ROCK1P1;HDAC9;CCDC171
NR2C2 ENCODE	4/350	0.94113	1	0	0	0.539084	0.0327081	HDGF;RASAL2;MRPL33;HIPK2
ERG CHEA	1/144	0.954806	1	0	0	0.327568	0.0151491	MRPL33
E2F4 ENCODE	9/710	0.967273	1	0	0	0.597927	0.0198957	LRRC14;RECQL4;WEE1;CMSS1;CBX5;CDCA4;TTC7A;HNRNPA1;SAE1
FLI1 ENCODE	8/650	0.967801	1	0	0	0.580552	0.0190007	MRPL52;LRRC24;EXOSC4;TPM4;RBKS;EFTUD1;TXN2;ASB1
SPI1 ENCODE	23/1540	0.973962	1	0	0	0.704484	0.0185863	DUSP5;BNIP3L;GBF1;DNTTIP1;HMGA1;MIRLET7I;ACTN4;ASAP2;SIPA1L3;RTN4;CORO1C;WFDC3;NLN;CFLAR-AS1;ZMIZ1;RRNAD1;SIX3;PCED1B;MYH9;CD59;LINC00486;STK40;ATP6V0A1
E2F1 CHEA	11/859	0.976141	1	0	0	0.604037	0.0145865	CDKN1B;SEC14L1;CBX5;BLOC1S1;GPAA1;ANKRD11;S100A13;MYH9;CALM2;TXN2;ZFP36L1
E2F6 ENCODE	54/3245	0.98157	1	0	0	0.784952	0.0146018	HSF2BP;RUSC2;MFSD3;C11ORF68;MIR193A;ANXA2;FAM24B;AKR1E2;MIRLET7I;DUSP7;BTD;DDAH1;FRMD8;ADORA2B;TAGLN2;HNRNPH3;MET;RAI14;CDCA4;PVT1;ASAP1;RASAL2;APOLD1;IGSF9;PBLD;ZFP36L1;ARHGAP22;SEC14L1;MTHFD1L;CCDC85B;HNRNPA1;MEF2D;ATP6V0A1;MON2;CBX5;HMGA1;MICAL2;SYNJ2;CFLAR;FBXL13;MRPL24;HIPK2;FOSL1;DRAP1;FIBP;KLF7;WEE1;CDK6;CMSS1;EIF3K;ATXN10;SAE1;CALM2;CCDC171
ZBTB33 ENCODE	8/702	0.983112	1	0	0	0.537548	0.00915575	LINC00273;VMP1;CAMK2D;EFHC1;HNRNPH3;CYC1;CAMK2G;PBLD
BRCA1 ENCODE	51/3218	0.992736	1	0	0	0.747564	0.00545012	RERE;TRIO;ZC3H4;HSF2BP;SIPA1L3;WFDC3;EFTUD1;ALCAM;CREB3L2;NIPAL3;HCFC1R1;MFSD3;PHLDA1;STPG1;MRPS22;DNTTIP1;MIRLET7I;NEAT1;THOC6;BTD;RRNAD1;EFHC1;ADAM9;MALAT1;HNRNPH3;STK40;RBKS;KMT2E;CAMK2D;TM2D2;ANKRD11;APOLD1;CORO1C;PBLD;ZFP36L1;EXOSC4;S100A13;CYC1;CAMK2G;SMAD3;GBF1;FBXL13;VMP1;KLF6;FAM167A;WEE1;EIF3K;NF2;CALM2;BCL2L1;CCDC171
SIX5 ENCODE	13/1094	0.993446	1	0	0	0.560519	0.00368601	LINC00273;MRPS22;SSR3;PRCC;MRPL24;SIPA1L3;IGSF9;THOC6;RAD51B;EXOSC4;SUFU;HCFC1R1;STK40
MYC CHEA	5/573	0.994078	1	0	0	0.411604	0.00244466	FAM160B1;WEE1;HMGA1;HNRNPA1;TXN2
PML ENCODE	21/1596	0.994786	1	0	0	0.620655	0.00324463	KMT2E;LINC00273;CD63;SAP30BP;COA1;CDCA4;MIRLET7I;THOC6;PBLD;KLF6;EXOSC4;PPP2R4;CCDC85B;LMNA;HCFC1R1;MFSD3;UBTD1;HNRNPH3;CYC1;CALM2;IER3
ATF2 ENCODE	43/2852	0.995629	1	0	0	0.711186	0.0031155	KMT2E;CAMK2D;ZC3H4;ZMYND8;APOLD1;PBLD;TXN2;C6ORF1;SEC14L1;CCDC85B;CREB3L2;S100A13;IGF2BP3;HNRNPA1;TEAD1;ADAMTS6;C11ORF68;ATP6V0A1;LINC00273;CBX5;UQCC1;HMGA1;MIRLET7I;MIR21;NEAT1;MRPL24;FOSL1;DRAP1;EXT1;VMP1;FIBP;KLF7;KLF6;CMSS1;RRNAD1;TMEM217;TAGLN2;HNRNPH3;CALM2;STK40;RBKS;BCL2L1;CCDC171
NFYB ENCODE	58/3715	0.997227	1	0	0	0.736433	0.00204482	RERE;LINC00263;TRIO;CDKN1B;ZMYND8;GPT;TXN2;PPP2R4;SUFU;CREB3L2;NIPAL3;EPG5;STPG1;BNIP3L;SAP30BP;SSR3;ROCK1P1;DUSP7;RAD51B;BTD;FRMD8;RRNAD1;TMEM217;ADAM9;MYH9;ERGIC1;STK40;VCL;LRRC14;KMT2E;SHC3;TM2D2;CDCA4;ANKRD11;PRCC;APOLD1;RTN4;CORO1C;RECQL4;C6ORF1;LMNA;UBTD1;HNRNPA1;MEF2D;MON2;CBX5;SMAD3;GBF1;MICAL2;DCBLD2;EXT1;KLF7;KLF6;WEE1;EHD4;NF2;CALM2;BCL2L1
YY1 ENCODE	38/2753	0.999118	1	0	0	0.651091	0.000574557	KMT2E;LEPROT;CDKN1B;ZC3H4;GBE1;PRCC;APOLD1;PBLD;EXOSC4;PPP2R4;SUFU;S100A13;LEPR;ABL2;UBTD1;CYC1;HNRNPA1;C11ORF68;ATP6V0A1;LINC00273;SAP30BP;MON2;CBX5;MRPS22;UQCC1;SSR3;GBF1;MOK;MIRLET7I;MRPL24;MRPL52;DRAP1;TMEM217;MALAT1;ATXN10;HNRNPH3;SAE1;STK40
TAF1 ENCODE	46/3346	0.999777	1	0	0	0.648479	0.000144679	KMT2E;RERE;ZC3H4;MAPKAP1;ANKRD11;PRCC;SLC2A1;HSF2BP;SIPA1L3;APOLD1;RTN4;CORO1C;PBLD;TXN2;EXOSC4;PPP2R4;CCDC85B;SUFU;S100A13;UBTD1;CYC1;HNRNPA1;PHLDA1;DUSP5;SAP30BP;MON2;COA1;CBX5;MRPS22;UQCC1;SSR3;MIRLET7I;ACTN4;NEAT1;ATOX1;EXT1;VMP1;KLF6;EHD4;MYH9;MALAT1;HNRNPH3;SEC22B;SAE1;CALM2;VCL
NRF1 ENCODE	19/1882	0.999956	1	0	0	0.47621	2.10384e-05	CBX5;GPAA1;MAPKAP1;UQCC1;MOK;ACTN4;MRPL24;PBLD;PPP2R4;EIF3K;FRMD8;SUFU;S100A13;UBTD1;CD59;HNRNPH3;HNRNPA1;ADAMTS6;CCDC171
ELF1 ENCODE	27/2483	0.999983	1	0	0	0.512922	8.95961e-06	CD63;LEPROT;GPAA1;MAPKAP1;ANKRD11;PRCC;SIPA1L3;WFDC3;TXN2;SEC14L1;EXOSC4;CCDC85B;LEPR;BNIP3L;SAP30BP;MON2;MRPS22;SSR3;DNTTIP1;MRPL24;MRPL52;VMP1;FIBP;CDK6;RRNAD1;SEC22B;STK40
GABPA ENCODE	18/2082	0.999994	1	0	0	0.407808	2.49744e-06	SAP30BP;COA1;MAPKAP1;MRPS22;UQCC1;SSR3;MRPL24;MRPL33;TXN2;VMP1;FIBP;SEC14L1;EXOSC4;CCDC85B;RRNAD1;SEC22B;RBKS;ASB1

## Sheet: ARCHS4 TFs Coexp
Term	Overlap	P-value	Adjusted P-value	Old P-value	Old Adjusted P-value	Odds Ratio	Combined Score	Genes
FOSL1 human tf ARCHS4 coexpression	64/299	1.22633e-45	2.1142e-42	0	0	10.0965	1044.11	BCAR3;NRP1;TRAM2;CYR61;ELK3;LOXL2;NDST1;PLAU;CAPN2;PHLDA1;IER3;C11ORF68;TGM2;ANXA2;TNFRSF12A;TPM4;ITGA3;MYEOV;MYOF;AFAP1;ACTN4;MMP14;FRMD6;ADORA2B;ADAM9;MYH9;TAGLN2;ITGA5;MET;VCL;KRT80;COL13A1;CDCA4;ARHGEF28;PXN;CORO1C;NT5E;S100A16;CCDC85B;LMNA;UBTD1;CD59;FLNB;KRTAP2-3;BCL9L;WWTR1;SMAD3;KIRREL;LIF;CRIM1;HMGA1;MICAL2;ARHGAP29;LAYN;SYNJ2;GNG12;EXT1;DRAP1;EHD4;DNMBP;CLCF1;AMOTL2;VIM;BCL2L1
FOXC2 human tf ARCHS4 coexpression	57/299	1.04493e-37	9.00729e-35	0	0	8.99224	765.704	ITPRIP;SERPINE1;FHL2;TRAM2;LOXL1;CYR61;LOXL2;ADAMTSL1;FGF5;NDST1;MT2A;CREB3L1;CAPN2;ANXA2;TNFRSF12A;TPM4;ITGA3;SSR3;MYOF;AFAP1;ACTN4;PDCD1LG2;MMP14;CCDC80;FRMD6;PALLD;PXDN;COL8A1;ADAM9;MYH9;ITGA5;VCL;EPHA2;CHST3;RAI14;LTBP2;GLIS1;CORO1C;NT5E;LMNA;UBTD1;CD59;WWTR1;STARD13;KIRREL;LIF;CRIM1;MICAL2;SYNJ2;GNG12;PTPN14;EXT1;FOSL1;DLC1;AMOTL2;TGFBI;VIM
HIF1A human tf ARCHS4 coexpression	54/299	1.82926e-34	1.05121e-31	0	0	8.51896	661.787	BCAR3;NRP1;TRIO;ITPRIP;GBE1;TRAM2;LOXL1;LOXL2;ALCAM;CAPN2;EPG5;TEAD1;IER3;ANXA2;TNFRSF12A;TPM4;ITGA3;SSR3;MYOF;AFAP1;PDCD1LG2;MMP14;CCDC80;FRMD6;PXDN;ADAM9;RBMS1;MYH9;ITGA5;MET;CD44;VCL;CHST3;RAI14;SEMA3C;LTBP2;CORO1C;NT5E;FAM180A;ABL2;CD59;FLNB;WWTR1;SMAD3;KIRREL;CRIM1;MICAL2;SYNJ2;GNG12;PTPN14;EXT1;MYO1E;AMOTL2;TGFBI
ELK3 human tf ARCHS4 coexpression	53/299	2.09758e-33	9.04057e-31	0	0	8.3612	629.135	BCAR3;NRP1;SERPINE1;TRAM2;ETS1;CYR61;LOXL2;PLAU;PHLDA1;TGM2;ANXA2;TNFRSF12A;TPM4;ITGA3;MYEOV;MYOF;MMP14;FRMD6;PXDN;ADAM9;RBMS1;MYH9;TAGLN2;ITGA5;VCL;EPHA2;LEPROT;COL13A1;ARHGEF28;PXN;LTBP2;NT5E;S100A16;LMNA;CD59;WWTR1;SMAD3;KIRREL;CRIM1;HMGA1;MICAL2;ARHGAP29;LAYN;EXT1;FOSL1;DRAP1;KLF6;EHD4;DNMBP;DLC1;TGFBI;VIM;LIMS1
GLIS1 human tf ARCHS4 coexpression	52/299	2.34493e-32	8.08531e-30	0	0	8.20345	597.461	NRP1;FHL2;TRAM2;CYR61;MYLK;LOXL2;ADAMTSL1;NDST1;CREB3L1;CREB3L2;CAPN2;TNS3;TEAD1;ANXA2;TPM4;ITGA3;MYOF;AFAP1;C15ORF52;MMP14;CCDC80;FRMD6;EVC;PALLD;KCNMA1;PXDN;COL8A1;ADAM9;MYH9;ITGA5;VCL;AHDC1;CHST3;RAI14;LTBP2;NT5E;LMNA;UBTD1;WWTR1;STARD13;KIRREL;CRIM1;MICAL2;LAYN;SYNJ2;GNG12;PTPN14;EXT1;DLC1;AMOTL2;TGFBI;VIM
FOXL1 human tf ARCHS4 coexpression	49/299	2.80362e-29	8.05574e-27	0	0	7.73017	508.213	TRIO;FHL2;FRG2C;TRAM2;LOXL1;CYR61;MYLK;LOXL2;FGF5;NDST1;PLAU;CREB3L1;CAPN2;TEAD1;TNFRSF12A;TPM4;ITGA3;SSR3;MYOF;AFAP1;ACTN4;MMP14;FRMD6;EVC;ADORA2B;PXDN;ADAM9;MYH9;ITGA5;MET;ERGIC1;VCL;EPHA2;RAI14;LTBP2;NT5E;LMNA;SMAD3;KIRREL;LIF;CRIM1;MICAL2;LAYN;GNG12;EXT1;FOSL1;DLC1;AMOTL2;TGFBI
SMAD3 human tf ARCHS4 coexpression	48/299	2.82178e-28	6.94963e-26	0	0	7.57241	480.356	TRIO;AHNAK;ARHGEF28;PXN;LTBP2;TRAM2;LOXL1;CYR61;LOXL2;NDST1;NT5E;CREB3L1;LMNA;CAPN2;FLNB;TNS3;TEAD1;MEF2D;BCL9L;WWTR1;KIRREL;TNFRSF12A;TPM4;ITGA3;GBF1;CRIM1;AFAP1;MICAL2;ARHGAP29;ACTN4;SYNJ2;GNG12;PTPN14;EXT1;FOSL1;FRMD6;DNMBP;EVC;PXDN;ADAM9;MYH9;AMOTL2;MET;ERGIC1;CD44;VCL;EPHA2;RAI14
SNAI2 human tf ARCHS4 coexpression	46/299	2.63357e-26	5.67533e-24	0	0	7.25689	427.423	BCAR3;LTBP2;TRAM2;LOXL1;GLIS1;CYR61;MYLK;LOXL2;ADAMTSL1;NDST1;NT5E;CREB3L1;LMNA;CAPN2;TEAD1;STARD13;KIRREL;ANXA2;TPM4;ITGA3;SSR3;MYOF;CRIM1;AFAP1;MICAL2;LAYN;GNG12;PTPN14;EXT1;MMP14;CCDC80;FRMD6;EVC;PALLD;DLC1;PXDN;COL8A1;SPATS2L;ADAM9;MYH9;AMOTL2;TGFBI;ITGA5;VCL;CHST3;RAI14
ARNTL2 human tf ARCHS4 coexpression	46/299	2.63357e-26	5.04474e-24	0	0	7.25689	427.423	BCAR3;NRP1;SEMA7A;TRIO;COL13A1;ARHGEF28;SERPINE1;ASAP2;NT5E;ALCAM;S100A16;PLAU;CAPN2;CD59;FLNB;S100A14;ECT2;DUSP5;SMAD3;ANXA2;TNFRSF12A;TPM4;ITGA3;ZBTB38;SSR3;MYOF;CRIM1;ARHGAP29;HMGA2;ACTN4;SYNJ2;GNG12;PTPN14;DCBLD2;EXT1;FOSL1;MYO1E;EHD4;FRMD6;CLCF1;SPATS2L;ADAM9;MET;VCL;EPHA2;RAI14
FBN1 human tf ARCHS4 coexpression	46/299	2.63357e-26	4.54027e-24	0	0	7.25689	427.423	NRP1;TRIO;LAMA2;SEMA3C;LTBP2;TRAM2;LOXL1;GLIS1;CYR61;MYLK;LOXL2;ADAMTSL1;NDST1;NT5E;CREB3L1;LMNA;CAPN2;FAM180A;TEAD1;KIRREL;TPM4;MYOF;CRIM1;AFAP1;MICAL2;LAYN;PDCD1LG2;GNG12;PTPN14;EXT1;CLDN11;MMP14;CCDC80;FRMD6;EVC;PALLD;DLC1;PXDN;COL8A1;ADAM9;MYH9;AMOTL2;TGFBI;ITGA5;VCL;RAI14
TEAD1 human tf ARCHS4 coexpression	44/299	2.19743e-24	3.44397e-22	0	0	6.94138	378.13	BCAR3;TRIO;LAMA2;SEMA3C;LTBP2;TRAM2;MYPN;LOXL1;CYR61;MYLK;LOXL2;NDST1;NT5E;CAPN2;FLNB;FILIP1L;WWTR1;SMAD3;KIRREL;TPM4;DST;SSR3;MYOF;CRIM1;AFAP1;ARHGAP29;ACTN4;NAV2;GNG12;PTPN14;EXT1;CCDC80;FRMD6;EVC;PALLD;DLC1;PXDN;ADAM9;AMOTL2;MET;VCL;EPHA2;CHST3;RAI14
ZBTB38 human tf ARCHS4 coexpression	42/299	1.63333e-22	2.34655e-20	0	0	6.62586	332.395	BCAR3;MACF1;SEMA7A;TRIO;AHNAK;GBE1;ARHGEF28;LTBP2;TRAM2;LPP;MYLK;NT5E;CREB3L2;CAPN2;EPG5;CD59;TNS3;TEAD1;DUSP5;STARD13;TPM4;DST;ITGA3;NEK6;SSR3;MYOF;CRIM1;MICAL2;SYNJ2;GNG12;DCBLD2;SSH1;EXT1;MYO1E;FRMD6;EVC;KCNMA1;CLIP4;ADAM9;MYH9;MET;ERGIC1
CREB3L2 human tf ARCHS4 coexpression	42/299	1.63333e-22	2.16604e-20	0	0	6.62586	332.395	TRIO;LTBP2;TRAM2;SIPA1L3;LPP;LOXL1;MYLK;LOXL2;NDST1;CREB3L1;CAPN2;CD59;FLNB;TNS3;TEAD1;WWTR1;STARD13;SMAD3;KIRREL;TPM4;ZBTB38;SSR3;MYOF;GBF1;CRIM1;MICAL2;ACTN4;SYNJ2;GNG12;PTPN14;EXT1;MMP14;FRMD6;EVC;PALLD;DLC1;PXDN;ADAM9;MYH9;ITGA5;ERGIC1;RAI14
BNC2 human tf ARCHS4 coexpression	42/299	1.63333e-22	2.01132e-20	0	0	6.62586	332.395	MACF1;NRP1;LAMA2;LTBP2;TRAM2;LPP;LOXL1;GLIS1;MYLK;ADAMTSL1;PDGFC;EPG5;FILIP1L;TEAD1;ADAMTS6;WWTR1;STARD13;KIRREL;MUSK;ANXA2;DST;SSR3;MYOF;CRIM1;NAV2;GNG12;PTPN14;CCDC80;FRMD6;EVC;DDAH1;AXL;PALLD;DLC1;PXDN;COL8A1;SPATS2L;RBMS1;SEC22B;VCL;TRIM55;RAI14
CREB3L1 human tf ARCHS4 coexpression	39/299	8.3534e-20	9.60084e-18	0	0	6.15258	270.277	LTBP2;TRAM2;LOXL1;GLIS1;CYR61;MYLK;LOXL2;ADAMTSL1;FGF5;NDST1;NT5E;LMNA;CAPN2;KIRREL;TNFRSF12A;TPM4;MYOF;CRIM1;AFAP1;MICAL2;LAYN;ACTN4;GNG12;EXT1;MMP14;CCDC80;FRMD6;EVC;PALLD;DLC1;PXDN;COL8A1;ADAM9;MYH9;AMOTL2;TGFBI;ITGA5;ERGIC1;RAI14
ZMAT3 human tf ARCHS4 coexpression	39/299	8.3534e-20	9.00079e-18	0	0	6.15258	270.277	MACF1;SEMA7A;TRIO;SHC3;GBE1;LTBP2;TRAM2;LOXL1;RTN4;MYLK;LOXL2;ADAMTSL1;NDST1;TEAD1;WWTR1;STARD13;KIRREL;TPM4;DST;ZBTB38;NEK6;MYOF;CRIM1;AFAP1;MICAL2;GNG12;PTPN14;HIPK2;EXT1;CCDC80;FRMD6;EVC;PALLD;KCNMA1;PXDN;COL8A1;ADAM9;CHST3;ASB1
MET human tf ARCHS4 coexpression	39/299	8.3534e-20	8.47133e-18	0	0	6.15258	270.277	BCAR3;NRP1;TRIO;AHNAK;SEMA3C;ARHGEF28;ASAP2;NT5E;ALCAM;S100A16;LMNA;CAPN2;CD59;FLNB;ECT2;TEAD1;SMAD3;KIRREL;ANXA2;TNFRSF12A;ITGA3;SSR3;CRIM1;ARHGAP29;ACTN4;GNG12;PTPN14;DCBLD2;EXT1;FOSL1;MYO1E;FRMD6;ADAM9;MYH9;HDGF;AMOTL2;VCL;EPHA2;RAI14
PRRX1 human tf ARCHS4 coexpression	38/299	6.27652e-19	6.01152e-17	0	0	5.99483	251.257	NRP1;TRIO;NFIX;LAMA2;LTBP2;TRAM2;LOXL1;MYLK;LOXL2;ADAMTSL1;NDST1;NT5E;CREB3L1;LMNA;FAM180A;FILIP1L;TEAD1;WWTR1;KIRREL;TPM4;DST;MYOF;AFAP1;LAYN;PDE4DIP;GNG12;EXT1;CLDN11;MMP14;CCDC80;FRMD6;EVC;PALLD;DLC1;PXDN;COL8A1;ITGA5;VIM
FOXF1 human tf ARCHS4 coexpression	38/299	6.27652e-19	5.69512e-17	0	0	5.99483	251.257	TRIO;LTBP2;TRAM2;LOXL1;CYR61;MYLK;LOXL2;FGF5;NDST1;NT5E;PLAU;CREB3L1;CAPN2;TNS3;TEAD1;SMAD3;KIRREL;TPM4;MYOF;LIF;CRIM1;AFAP1;MICAL2;LAYN;PTPN14;EXT1;MMP14;FRMD6;EVC;DLC1;PXDN;ADAM9;MYH9;AMOTL2;TGFBI;ITGA5;VCL;RAI14
MYF5 human tf ARCHS4 coexpression	37/299	4.56672e-18	3.93651e-16	0	0	5.83707	233.061	LAMA2;SEMA3C;GBE1;NTM;SERPINE1;FHL2;HSF2BP;LTBP2;ADAMTSL1;MT2A;S100A16;PDGFC;ANKRD1;TEAD1;WWTR1;STARD13;MUSK;ANXA2;SSR3;CRIM1;PDCD1LG2;PTPN14;CCDC80;FRMD6;CDK6;DDAH1;AXL;PALLD;REEP3;COL8A1;RBMS1;ITGA7;TGFBI;NF2;ITGA5;SEC22B;TRIM55
NPAS2 human tf ARCHS4 coexpression	36/299	3.21541e-17	2.6397e-15	0	0	5.67931	215.677	BCAR3;LINC01057;COL13A1;ARHGEF28;ASAP2;TRAM2;CYR61;LOXL2;NT5E;CAPN2;CD59;FLNB;TEAD1;TGM2;WWTR1;SMAD3;KIRREL;TNFRSF12A;ITGA3;MYOF;MOK;CRIM1;MICAL2;ARHGAP29;C15ORF52;ACTN4;SYNJ2;GNG12;PTPN14;HIPK2;EXT1;FOSL1;KCNMA1;SPATS2L;MET;CHST3
TBX18 human tf ARCHS4 coexpression	35/299	2.18938e-16	1.71568e-14	0	0	5.52155	199.095	LAMA2;SERPINE1;LTBP2;TRAM2;LOXL1;CYR61;LOXL2;ADAMTSL1;NDST1;CREB3L1;CAPN2;LEPR;TEAD1;STARD13;KIRREL;TPM4;MYOF;CRIM1;AFAP1;LAYN;GNG12;PTPN14;EXT1;CLDN11;CCDC80;FRMD6;EVC;DLC1;PXDN;ADAM9;AMOTL2;TGFBI;ITGA5;VCL;RAI14
SSH1 human tf ARCHS4 coexpression	35/299	2.18938e-16	1.64108e-14	0	0	5.52155	199.095	SEMA7A;TRIO;LTBP2;ASAP1;TRAM2;LOXL1;MYLK;LOXL2;NDST1;CREB3L1;ABL2;TNS3;SMAD3;KIRREL;TPM4;ZBTB38;NEK6;MYOF;LIF;CRIM1;AFAP1;MICAL2;PTPN14;HIPK2;EXT1;MMP14;CCDC80;FRMD6;EVC;DLC1;PXDN;COL8A1;MYH9;TGFBI;ITGA5
TWIST1 human tf ARCHS4 coexpression	33/299	9.15323e-15	6.57507e-13	0	0	5.20603	168.283	LAMA2;LTBP2;TRAM2;LOXL1;GLIS1;CYR61;MYLK;LOXL2;ADAMTSL1;FGF5;NDST1;NT5E;CREB3L1;PDGFC;FAM180A;TEAD1;KIRREL;TPM4;MYOF;CRIM1;AFAP1;LAYN;GNG12;EXT1;CLDN11;MMP14;CCDC80;FRMD6;EVC;DLC1;PXDN;COL8A1;AMOTL2
TBX3 human tf ARCHS4 coexpression	33/299	9.15323e-15	6.31207e-13	0	0	5.20603	168.283	NRP1;TRIO;NFIX;LTBP2;TRAM2;LOXL1;MYLK;LOXL2;NDST1;NT5E;CREB3L1;CREB3L2;LMNA;FLNB;TEAD1;KIRREL;TPM4;MYOF;GBF1;CRIM1;AFAP1;GNG12;EXT1;MMP14;FRMD6;EVC;DLC1;PXDN;ADAM9;MYH9;AMOTL2;ITGA5;ERGIC1
PRRX2 human tf ARCHS4 coexpression	33/299	9.15323e-15	6.0693e-13	0	0	5.20603	168.283	LTBP2;TRAM2;LOXL1;CYR61;MYLK;LOXL2;ADAMTSL1;FGF5;NDST1;NT5E;CREB3L1;LMNA;FAM180A;UBTD1;KIRREL;TNFRSF12A;TPM4;MYOF;CRIM1;AFAP1;LAYN;GNG12;EXT1;CLDN11;MMP14;CCDC80;FRMD6;EVC;PXDN;COL8A1;AMOTL2;TGFBI;ITGA5
MKX human tf ARCHS4 coexpression	32/299	5.61129e-14	3.58291e-12	0	0	5.04827	154.03	PDE1C;LAMA2;SEMA3C;TRAM2;LOXL1;GLIS1;CYR61;MYLK;LOXL2;NDST1;CREB3L1;LMNA;TNS3;TEAD1;KIRREL;TPM4;MYOF;CRIM1;AFAP1;ARHGAP29;LAYN;PDCD1LG2;GNG12;EXT1;CCDC80;FRMD6;EVC;PXDN;COL8A1;ADAM9;AMOTL2;RAI14
HMGA2 human tf ARCHS4 coexpression	32/299	5.61129e-14	3.45495e-12	0	0	5.04827	154.03	COL13A1;ASAP2;TRAM2;CYR61;LOXL2;FGF5;NT5E;MTHFD1L;PLAU;ECT2;HNRNPA1;TEAD1;ADAMTS6;WWTR1;KIRREL;TPM4;ITGA3;MYOF;CRIM1;HMGA1;PTPN14;DCBLD2;EXT1;FOSL1;MMP14;FRMD6;PXDN;AMOTL2;SAE1;VCL;EPHA2;RAI14
CUL4B human tf ARCHS4 coexpression	31/299	3.31618e-13	1.97141e-11	0	0	4.89052	140.528	NRP1;MAML2;ASAP2;TRAM2;CYR61;LOXL2;NDST1;NT5E;CAPN2;FLNB;TEAD1;KIRREL;TPM4;SSR3;MYOF;CRIM1;AFAP1;ARHGAP29;LAYN;ACTN4;GNG12;EXT1;FRMD6;PXDN;ADAM9;MYH9;AMOTL2;ITGA5;VCL;CHST3;RAI14
TEAD3 human tf ARCHS4 coexpression	29/299	1.03383e-11	5.94107e-10	0	0	4.575	115.725	LTBP2;TRAM2;LOXL1;CYR61;LOXL2;NDST1;S100A16;CREB3L1;LMNA;CAPN2;FLNB;TEAD1;BCL9L;KIRREL;TNFRSF12A;TPM4;MYOF;GBF1;CRIM1;ACTN4;EXT1;FRMD6;PALLD;PXDN;MYH9;AMOTL2;VCL;EPHA2;RAI14
GLIS3 human tf ARCHS4 coexpression	29/299	1.03383e-11	5.74943e-10	0	0	4.575	115.725	NRP1;TRIO;MAML2;ARHGEF28;ALCAM;CREB3L2;CD59;TNS3;TEAD1;WWTR1;STARD13;KIRREL;DST;NEK6;MYOF;AFAP1;NAV2;GNG12;MMP14;EVC;PALLD;REEP3;KCNMA1;ADAM9;VIM;RIN2;CD44;CHST3;RAI14
OSR1 human tf ARCHS4 coexpression	29/299	1.03383e-11	5.56976e-10	0	0	4.575	115.725	CD63;LAMA2;LTBP2;TRAM2;LOXL1;MYLK;LOXL2;ADAMTSL1;NT5E;CREB3L1;LMNA;HCFC1R1;CAPN2;FAM180A;KIRREL;TPM4;MYOF;CRIM1;AFAP1;LAYN;GNG12;EXT1;CLDN11;CCDC80;FRMD6;EVC;PXDN;AMOTL2;VIM
TBX5 human tf ARCHS4 coexpression	28/299	5.44279e-11	2.84344e-09	0	0	4.41724	104.398	LAMA2;FHL2;LTBP2;TRAM2;LOXL1;MYLK;LOXL2;FGF5;CREB3L1;PDGFC;ANKRD1;PSG10P;TNS3;TEAD1;KIRREL;TPM4;CRIM1;LAYN;EXT1;CCDC80;FRMD6;EVC;PALLD;DLC1;PXDN;RBMS1;AMOTL2;RAI14
TSHZ3 human tf ARCHS4 coexpression	28/299	5.44279e-11	2.75981e-09	0	0	4.41724	104.398	NRP1;NTM;LTBP2;ASAP1;TRAM2;LOXL1;RTN4;MYLK;LOXL2;ADAMTSL1;NDST1;RUSC2;CREB3L1;KIRREL;TPM4;AFAP1;MICAL2;HIPK2;SSH1;EXT1;MMP14;CCDC80;FRMD6;EVC;KCNMA1;PXDN;TGFBI;ITGA5
PLEK2 human tf ARCHS4 coexpression	27/299	2.75137e-10	1.35525e-08	0	0	4.25948	93.7672	BCAR3;COL13A1;ARHGEF28;PXN;NT5E;S100A16;PLAU;LMNA;S100A13;CAPN2;CD59;FLNB;MICALCL;ANXA2;TNFRSF12A;ITGA3;MYEOV;HMGA1;C10ORF55;DUSP7;FOSL1;EHD4;ADORA2B;TAGLN2;MET;EPHA2;BCL2L1
HOXC8 human tf ARCHS4 coexpression	25/299	6.19446e-09	2.96646e-07	0	0	3.94396	74.5394	LTBP2;TRAM2;LOXL1;CYR61;LOXL2;ADAMTSL1;NDST1;NT5E;CREB3L1;CAPN2;FAM180A;TEAD1;STARD13;SMAD3;KIRREL;TPM4;MYOF;AFAP1;C15ORF52;SYNJ2;PTPN14;CCDC80;FRMD6;AMOTL2;TGFBI
NFATC4 human tf ARCHS4 coexpression	25/299	6.19446e-09	2.88628e-07	0	0	3.94396	74.5394	LAMA2;LTBP2;TRAM2;LOXL1;CYR61;MYLK;LOXL2;ADAMTSL1;NDST1;CREB3L1;TEAD1;KIRREL;TPM4;NR2F1;AFAP1;LAYN;EXT1;MMP14;CCDC80;FRMD6;EVC;DLC1;PXDN;AMOTL2;VIM
ARID5B human tf ARCHS4 coexpression	25/299	6.19446e-09	2.81033e-07	0	0	3.94396	74.5394	CAMK2D;GLIS3;FHL2;LPP;MYLK;FGF5;PDGFC;ADAMTS6;STPG1;STARD13;ANXA2;DST;CRIM1;PTPN14;CCDC80;FRMD6;DDAH1;AXL;PALLD;DLC1;REEP3;NF2;SEC22B;RIN2;CD44
TIPARP human tf ARCHS4 coexpression	24/299	2.75174e-08	1.21641e-06	0	0	3.78621	65.912	BCAR3;DUSP5;ITPRIP;MUSK;SSR3;MYOF;PDCD1LG2;GNG12;DCBLD2;MYO1E;KLF6;EHD4;FRMD6;S100A16;CREB3L2;CAPN2;LEPR;EPG5;ADAM9;ITGA5;TEAD1;MET;ERGIC1;IER3
HEYL human tf ARCHS4 coexpression	23/299	1.16765e-07	5.03256e-06	0	0	3.62845	57.9213	WWTR1;STARD13;MUSK;LAMA2;C15ORF52;LTBP2;SYNJ2;GLIS1;VMP1;KLF7;CCDC80;PALLD;DLC1;ANKRD1;SPATS2L;ITGA7;CD59;FILIP1L;TNS3;TEAD1;MEF2D;TRIM55;CHST3
BNC1 human tf ARCHS4 coexpression	23/299	1.16765e-07	4.90981e-06	0	0	3.62845	57.9213	BCAR3;KIRREL;ANXA2;TNFRSF12A;S100A2;TPM4;SEMA3C;ITGA3;MYOF;GNG12;PTPN14;DUSP7;EXT1;NDST1;FRMD6;S100A16;KCNMA1;CAPN2;FLNB;S100A14;ITGB6;MICALCL;EPHA2
NR2F2 human tf ARCHS4 coexpression	23/299	1.16765e-07	4.79291e-06	0	0	3.62845	57.9213	WWTR1;SMAD3;KIRREL;SEMA3C;ANKRD11;MYOF;NR2F1;CRIM1;AFAP1;TRAM2;CYR61;LOXL2;EXT1;ADAMTSL1;TSPAN14;EVC;DLC1;PXDN;AMOTL2;VIM;TEAD1;CHST3;RAI14
LARP6 human tf ARCHS4 coexpression	23/299	1.16765e-07	4.68145e-06	0	0	3.62845	57.9213	C8ORF46;SHC3;KIRREL;PDE1C;AFAP1;MICAL2;LAYN;LTBP2;LOXL1;RTN4;LOXL2;EXT1;CLDN11;NT5E;CCDC80;FRMD6;EVC;RUSC2;DNAJC6;CREB3L1;KCNMA1;PXDN;CHST3
ETV5 human tf ARCHS4 coexpression	22/299	4.72546e-07	1.85152e-05	0	0	3.47069	50.551	WWTR1;STARD13;SHC3;KIRREL;CBX5;ARHGAP29;HMGA2;C15ORF52;FMN1;SYNJ2;ASAP2;GNG12;PTPN14;DCBLD2;KLF7;FRMD6;DDAH1;ECT2;TEAD1;PHLDA1;CHST3;RAI14
RARG human tf ARCHS4 coexpression	22/299	4.72546e-07	1.81038e-05	0	0	3.47069	50.551	KRT80;KIRREL;TNFRSF12A;TPM4;SEMA3C;ITGA3;MYOF;PXN;ACTN4;LOXL1;EXT1;NDST1;MMP14;FRMD6;S100A16;LMNA;CAPN2;MYH9;HDGF;AMOTL2;EPHA2;BCL9L
AFF4 human tf ARCHS4 coexpression	22/299	4.72546e-07	1.77102e-05	0	0	3.47069	50.551	MACF1;TRIO;KIRREL;AHNAK;TPM4;DST;ZBTB38;MYOF;GBF1;AFAP1;SYNJ2;GNG12;LPP;EXT1;VMP1;NDST1;ALCAM;CREB3L2;ADAM9;FLNB;ERC1;TEAD1
GLIS2 human tf ARCHS4 coexpression	21/299	1.82088e-06	6.67916e-05	0	0	3.31293	43.7843	NFIX;KIRREL;MYOF;AFAP1;LTBP2;ACTN4;TRAM2;LOXL1;CYR61;LOXL2;EXT1;ADAMTSL1;NDST1;CCDC80;EVC;CREB3L1;PXDN;AMOTL2;TEAD1;CHST3;BCL9L
ZNF697 human tf ARCHS4 coexpression	20/299	6.66876e-06	0.00023952	0	0	3.15517	37.6036	NRP1;TRIO;KIRREL;TPM4;SSR3;FMN1;RASAL2;RTN4;EXT1;NDST1;MMP14;FRMD6;PXDN;ABL2;IGF2BP3;ITGA5;TNS3;TEAD1;IER3;RAI14
DRAP1 human tf ARCHS4 coexpression	20/299	6.66876e-06	0.000234631	0	0	3.15517	37.6036	TNFRSF12A;ITGA3;MYOF;PXN;HMGA1;ACTN4;LOXL1;LOXL2;FOSL1;NT5E;CCDC85B;LMNA;CAPN2;UBTD1;MYH9;TAGLN2;CYC1;ITGA5;EPHA2;C11ORF68
HMGA1 human tf ARCHS4 coexpression	20/299	6.66876e-06	0.000229939	0	0	3.15517	37.6036	COL13A1;TNFRSF12A;CDCA4;MYEOV;ACTN4;CLDN6;FOSL1;RECQL4;DRAP1;NT5E;MTHFD1L;S100A16;PLAU;LMNA;HDGF;IGF2BP3;CYC1;SAE1;EPHA2;BCL2L1
ATOH8 human tf ARCHS4 coexpression	20/299	6.66876e-06	0.00022543	0	0	3.15517	37.6036	NFIX;KIRREL;LAMA2;CRIM1;AFAP1;LTBP2;TRAM2;LOXL1;LOXL2;EXT1;ADAMTSL1;NDST1;CCDC80;PALLD;DLC1;PXDN;ITGA7;AMOTL2;TEAD1;CHST3
FGD1 human tf ARCHS4 coexpression	20/299	6.66876e-06	0.000221095	0	0	3.15517	37.6036	KIRREL;NR2F1;AFAP1;HMGA2;NAV2;TRAM2;PTPN14;LOXL1;RTN4;LOXL2;EXT1;NDST1;PXDN;AMOTL2;IGF2BP3;SAE1;TEAD1;VCL;CHST3;RAI14
PLXNA1 human tf ARCHS4 coexpression	20/299	6.66876e-06	0.000216923	0	0	3.15517	37.6036	TRIO;KIRREL;ITGA3;MYOF;GBF1;AFAP1;LTBP2;ACTN4;TRAM2;LOXL1;EXT1;MMP14;PXDN;LMNA;MYH9;FLNB;HDGF;AMOTL2;EPHA2;BCL9L
ATF6 human tf ARCHS4 coexpression	19/299	2.3168e-05	0.00073966	0	0	2.99741	31.9906	NRP1;STARD13;CAMK2D;ANXA2;DST;ZBTB38;ARHGEF28;SSR3;MYOF;ARHGAP29;ASAP1;GNG12;TFPI;REEP3;CREB3L2;ADAM9;CD59;SEC22B;RIN2
TCF21 human tf ARCHS4 coexpression	19/299	2.3168e-05	0.000726212	0	0	2.99741	31.9906	CUBN;NFIX;KIRREL;TPM4;LAMA2;LTBP2;TRAM2;IGSF9;LOXL1;MYLK;EXT1;FGF5;NDST1;CCDC80;EVC;CREB3L1;DLC1;PXDN;TNS3
HIF3A human tf ARCHS4 coexpression	19/299	2.3168e-05	0.000713244	0	0	2.99741	31.9906	CMTM7;TNFRSF12A;MYEOV;HMGA1;C10ORF55;ELK3;WFDC3;ZFP36L1;FOSL1;RPL39P5;FIBP;NT5E;KLF6;C6ORF1;S100A16;PLAU;HCFC1R1;S100A13;FLOT1
BCL6B human tf ARCHS4 coexpression	19/299	2.3168e-05	0.000700731	0	0	2.99741	31.9906	WWTR1;NRP1;TM4SF18;SERPINE1;CRIM1;ARHGAP29;LTBP2;TFPI;APOLD1;ELK3;NDST1;MMP14;SEC14L1;EHD4;DLC1;PXDN;MYH9;ITGA5;RAI14
OSR2 human tf ARCHS4 coexpression	19/299	2.3168e-05	0.000688649	0	0	2.99741	31.9906	NFIX;KIRREL;LAMA2;MYOF;LAYN;LTBP2;GNG12;TRAM2;LOXL1;MYLK;EXT1;CLDN11;NDST1;CCDC80;FRMD6;EVC;CREB3L1;AMOTL2;TNS3
AHR human tf ARCHS4 coexpression	19/299	2.3168e-05	0.000676977	0	0	2.99741	31.9906	ITPRIP;AHNAK;TPM4;MYOF;TTC7A;GNG12;MYO1E;MMP14;KLF6;EHD4;LMNA;CAPN2;ADAM9;RBMS1;MYH9;ITGA5;TNS3;MET;IER3
PAX8 human tf ARCHS4 coexpression	18/299	7.61902e-05	0.0021892	0	0	2.83965	26.9264	CUBN;MACF1;STARD13;KIRREL;AHNAK;ITGA3;ARHGEF28;GLIS3;ARHGAP29;LTBP2;CFLAR;SIPA1L3;CREB3L2;CLIP4;FLNB;AMOTL2;TNS3;MET
GLI2 human tf ARCHS4 coexpression	17/299	0.000236639	0.00668795	0	0	2.6819	22.3911	KIRREL;CBX5;HMGA2;NAV2;PTPN14;LOXL2;CLDN6;NLN;PXDN;SIX3;AMOTL2;IGF2BP3;SAE1;HNRNPA1;TEAD1;VCL;RAI14
ID1 human tf ARCHS4 coexpression	17/299	0.000236639	0.00658008	0	0	2.6819	22.3911	KIRREL;TNFRSF12A;ITGA3;MYOF;HMGA1;ACTN4;CYR61;NDST1;MYO1E;S100A16;LMNA;S100A13;FLNB;HDGF;AMOTL2;CYC1;EPHA2
TFAP2A human tf ARCHS4 coexpression	17/299	0.000236639	0.00647564	0	0	2.6819	22.3911	KRT80;KIRREL;TNFRSF12A;SEMA3C;MYOF;ACTN4;GNG12;PTPN14;TSPAN14;MLPH;HDGF;AMOTL2;S100A14;TEAD1;FAM83C;MET;BCL9L
HOXD8 human tf ARCHS4 coexpression	17/299	0.000236639	0.00637446	0	0	2.6819	22.3911	CUBN;WWTR1;KIRREL;TPM4;ARHGEF28;SSR3;MYOF;CRIM1;ASAP2;GNG12;TRAM2;PTPN14;ADAMTSL1;FRMD6;EVC;TEAD1;RAI14
ZFP91 human tf ARCHS4 coexpression	17/299	0.000236639	0.00627639	0	0	2.6819	22.3911	TRIO;SMAD3;AHNAK;TPM4;MAPKAP1;MYOF;GBF1;ACTN4;GNG12;NDST1;CAPN2;ADAM9;MYH9;HDGF;TEAD1;MEF2D;ERGIC1
HOXA13 human tf ARCHS4 coexpression	16/299	0.000692428	0.0180871	0	0	2.52414	18.3639	RERE;TRIO;MYOF;ARHGAP29;ACTN4;TRAM2;SIPA1L3;GLIS1;MYLK;FRMD6;CREB3L1;FLNB;AMOTL2;ECT2;TEAD1;MET
HOXD4 human tf ARCHS4 coexpression	16/299	0.000692428	0.0178171	0	0	2.52414	18.3639	CUBN;NRP1;TRIO;KIRREL;COL13A1;ARHGEF28;NR2F1;HMGA1;FOSL1;ADAMTSL1;NT5E;EVC;S100A16;LMNA;PSG10P;VIM
ZHX3 human tf ARCHS4 coexpression	16/299	0.000692428	0.0175551	0	0	2.52414	18.3639	TRIO;NFIX;DST;LAMA2;GBF1;MICAL2;PDE4DIP;LTBP2;TRAM2;RTN4;HIPK2;NDST1;EVC;RUSC2;KCNMA1;TEAD1
E2F7 human tf ARCHS4 coexpression	16/299	0.000692428	0.0173007	0	0	2.52414	18.3639	BCAR3;KIRREL;COL13A1;CDCA4;HMGA1;HMGA2;PTPN14;FOSL1;RECQL4;NT5E;HDGF;IGF2BP3;ECT2;SAE1;EPHA2;RAI14
PLXNB2 human tf ARCHS4 coexpression	16/299	0.000692428	0.0170535	0	0	2.52414	18.3639	KIRREL;ITGA3;MYOF;GBF1;PPP1R16A;ACTN4;NDST1;MMP14;LMNA;CAPN2;MYH9;FLNB;TNS3;ERGIC1;EPHA2;BCL9L
HIC1 human tf ARCHS4 coexpression	15/299	0.00190371	0.0462253	0	0	2.36638	14.8229	BLK;DUSP5;ZBTB38;ANKRD11;NEK6;LTBP2;APOLD1;LOXL1;MYO1E;EHD4;EVC;CREB3L1;DLC1;MYH9;MEF2D
FOXE1 human tf ARCHS4 coexpression	15/299	0.00190371	0.0455833	0	0	2.36638	14.8229	MACF1;STARD13;KIRREL;ITGA3;ARHGEF28;MYOF;GLIS3;LTBP2;NDST1;CREB3L2;CLIP4;MYH9;FLNB;AMOTL2;MET
MACF1 human tf ARCHS4 coexpression	15/299	0.00190371	0.0449588	0	0	2.36638	14.8229	MON2;TRIO;MAML2;AHNAK;DST;LAMA2;RORA;CFLAR;ETS1;LPP;MYLK;HIPK2;PALLD;EPG5;MYH9
SMAD6 human tf ARCHS4 coexpression	15/299	0.00190371	0.0443513	0	0	2.36638	14.8229	TRIO;KIRREL;MYOF;CRIM1;ACTN4;NDST1;MYO1E;DLC1;LMNA;FLNB;HDGF;AMOTL2;TNS3;TEAD1;MET
MBNL2 human tf ARCHS4 coexpression	15/299	0.00190371	0.0437599	0	0	2.36638	14.8229	C8ORF46;DST;CRIM1;PDE4DIP;RORA;KCNAB1;SYNJ2;GNG12;RTN4;HIPK2;DNAJC6;NIPAL3;KCNMA1;CLIP4;CD59
EPAS1 human tf ARCHS4 coexpression	14/299	0.00490347	0.111231	0	0	2.20862	11.745	KIRREL;AHNAK;MYOF;CRIM1;LTBP2;CYR61;MYLK;NDST1;DLC1;CAPN2;MYH9;AMOTL2;TNS3;TGM2
NFE2L2 human tf ARCHS4 coexpression	14/299	0.00490347	0.109787	0	0	2.20862	11.745	DUSP5;SMAD3;NEK6;MYOF;C15ORF52;MYO1E;MMP14;ALCAM;CREB3L2;CAPN2;ADAM9;CD59;TNS3;IER3
CLOCK human tf ARCHS4 coexpression	14/299	0.00490347	0.108379	0	0	2.20862	11.745	TPM4;DST;SSR3;ASAP1;RASAL2;LPP;PTPN14;EXT1;FGF5;REEP3;CREB3L2;FEZ2;TEAD1;CD44
MYBL1 human tf ARCHS4 coexpression	14/299	0.00490347	0.107007	0	0	2.20862	11.745	C5ORF56;SMAD3;AHNAK;MYOF;PXN;CRIM1;ACTN4;TRAM2;ETS1;NT5E;CAPN2;MYH9;SKAP1;BCL9L
PLEKHA4 human tf ARCHS4 coexpression	14/299	0.00490347	0.10567	0	0	2.20862	11.745	WWTR1;CD63;KIRREL;GNG12;MRPL52;NDST1;MT2A;MMP14;EVC;HCFC1R1;S100A13;ITGA7;HS1BP3;VIM
INF2 human tf ARCHS4 coexpression	14/299	0.00490347	0.104365	0	0	2.20862	11.745	ITGA3;MYOF;GBF1;PXN;ACTN4;NDST1;LMNA;CAPN2;MYH9;FLNB;TNS3;ERGIC1;EPHA2;BCL9L
HIVEP2 human tf ARCHS4 coexpression	13/299	0.0117958	0.247999	0	0	2.05086	9.10585	MACF1;CDKN1B;MAML2;AHNAK;PDE4DIP;RORA;CFLAR;ETS1;DNAJC6;MYH9;DLGAP1;GLTSCR1L;MEF2D
NFE2L3 human tf ARCHS4 coexpression	13/299	0.0117958	0.245011	0	0	2.05086	9.10585	HMGA1;CLDN6;FOSL1;NLN;WEE1;DNMBP;MTHFD1L;FLNB;IGF2BP3;ECT2;SAE1;VCL;EPHA2
TEAD2 human tf ARCHS4 coexpression	13/299	0.0117958	0.242094	0	0	2.05086	9.10585	KIRREL;HMGA1;HMGA2;CLDN6;NDST1;PXDN;HDGF;AMOTL2;IGF2BP3;SAE1;HNRNPA1;VCL;RAI14
NFAT5 human tf ARCHS4 coexpression	13/299	0.0117958	0.239246	0	0	2.05086	9.10585	MACF1;MON2;TRIO;MAML2;AHNAK;DST;RORA;CFLAR;LPP;HIPK2;SEC14L1;CREB3L2;EPG5
PPARD human tf ARCHS4 coexpression	13/299	0.0117958	0.236464	0	0	2.05086	9.10585	GBF1;PXN;MICAL2;ACTN4;NDST1;MMP14;UBTD1;MYH9;ITGA5;TNS3;STK40;IER3;BCL9L
NR4A1 human tf ARCHS4 coexpression	13/299	0.0117958	0.233746	0	0	2.05086	9.10585	RERE;ITPRIP;SIPA1L3;LPP;APOLD1;CYR61;ZFP36L1;KLF6;MLPH;CREB3L1;DLC1;MEF2D;ERGIC1
ZNF704 human tf ARCHS4 coexpression	13/299	0.0117958	0.23109	0	0	2.05086	9.10585	RERE;MACF1;SHC3;DST;NEDD4L;PDE4DIP;FRMD4A;RASAL2;NAV2;RTN4;HIPK2;ZMIZ1;DLGAP1
EEA1 human tf ARCHS4 coexpression	13/299	0.0117958	0.228493	0	0	2.05086	9.10585	KMT2E;CAMK2D;DST;ZBTB38;SSR3;RORA;RASAL2;GNG12;PALLD;REEP3;CLIP4;ERC1;SEC22B
POLE4 human tf ARCHS4 coexpression	13/299	0.0117958	0.225955	0	0	2.05086	9.10585	CD63;MRPL24;ATOX1;MRPL52;DRAP1;FIBP;MT2A;BTD;EXOSC4;CCDC85B;HCFC1R1;S100A13;CYC1
HOXA11 human tf ARCHS4 coexpression	12/299	0.0264129	0.500394	0	0	1.8931	6.87935	FRMD6;KIRREL;MTHFD1L;CREB3L1;CRIM1;LAYN;HDGF;ACTN4;TRAM2;TEAD1;MYLK;LOXL2
RARB human tf ARCHS4 coexpression	12/299	0.0264129	0.494955	0	0	1.8931	6.87935	WWTR1;STARD13;CAMK2D;KIRREL;MUSK;PALLD;DLC1;NF2;GNG12;TEAD1;PTPN14;RAI14
HOXC11 human tf ARCHS4 coexpression	12/299	0.0264129	0.489632	0	0	1.8931	6.87935	RECQL4;KRT80;ANXA2;MTHFD1L;SEMA3C;S100A16;PDGFC;MYOF;PRCC;HDGF;AMOTL2;TEAD1
NFIC human tf ARCHS4 coexpression	12/299	0.0264129	0.484424	0	0	1.8931	6.87935	RERE;NDST1;RUSC2;CREB3L1;LMNA;GBF1;ITGA7;ACTN4;MEF2D;ERGIC1;HIPK2;BCL9L
HAND2 human tf ARCHS4 coexpression	12/299	0.0264129	0.479324	0	0	1.8931	6.87935	FAM167A;KIRREL;LAMA2;PXDN;PRCC;ANKRD1;FHL2;AFAP1;LAYN;HDGF;TEAD1;TGM2
SOX17 human tf ARCHS4 coexpression	12/299	0.0264129	0.474331	0	0	1.8931	6.87935	WWTR1;TSPAN14;DLC1;NANOS3;PXDN;S100A13;ARHGAP29;FLNB;AMOTL2;ITGA5;APOLD1;EPHA2
HOXC5 human tf ARCHS4 coexpression	12/299	0.0264129	0.469441	0	0	1.8931	6.87935	ADAMTSL1;RECQL4;PCNPP3;TNFRSF12A;MYOF;LMNA;GBF1;PRCC;HDGF;ACTN4;TEAD1;ERGIC1
CUX1 human tf ARCHS4 coexpression	12/299	0.0264129	0.464651	0	0	1.8931	6.87935	RERE;NDST1;TRIO;NFIX;ZMIZ1;GBF1;ACTN4;MEF2D;ERGIC1;HIPK2;LIMS1;BCL9L
ZNF496 human tf ARCHS4 coexpression	12/299	0.0264129	0.459958	0	0	1.8931	6.87935	CLDN6;RECQL4;NLN;CBX5;DNMBP;ZMYND8;HMGA1;HMGA2;HDGF;FRMD4A;IGF2BP3;HNRNPA1
FOXQ1 human tf ARCHS4 coexpression	12/299	0.0264129	0.455358	0	0	1.8931	6.87935	KRT80;SMAD3;TNFRSF12A;ANKRD11;ARHGAP29;FLNB;ACTN4;FAM83C;MET;EPHA2;BCL9L;BCL2L1
PAWR human tf ARCHS4 coexpression	12/299	0.0264129	0.45085	0	0	1.8931	6.87935	CLDN6;NLN;WEE1;MTHFD1L;ARHGEF19;HMGA2;IGF2BP3;ECT2;HNRNPA1;PTPN14;VCL;RAI14
FOXK1 human tf ARCHS4 coexpression	12/299	0.0264129	0.44643	0	0	1.8931	6.87935	RERE;MACF1;TRIO;NFIX;ANKRD11;GBF1;MYH9;SIPA1L3;MEF2D;CHST3;HIPK2;BCL9L
DSP human tf ARCHS4 coexpression	12/299	0.0264129	0.442095	0	0	1.8931	6.87935	KRT80;AHNAK;DST;SEMA3C;ARHGEF28;MYOF;FLNB;RORA;S100A14;ITGB6;GNG12;FAM83C
SMAD7 human tf ARCHS4 coexpression	12/299	0.0264129	0.437844	0	0	1.8931	6.87935	DUSP5;MYO1E;MMP14;EHD4;ITPRIP;SMAD3;MYH9;TGFBI;ITGA5;TNS3;MEF2D;IER3
SORBS2 human tf ARCHS4 coexpression	12/299	0.0264129	0.433674	0	0	1.8931	6.87935	MACF1;DST;LAMA2;PALLD;CADPS;ANKRD1;FHL2;EFHC1;PDE4DIP;FRMD4A;RASAL2;LPP
NCOR2 human tf ARCHS4 coexpression	12/299	0.0264129	0.429583	0	0	1.8931	6.87935	RERE;NDST1;TRIO;NFIX;ANKRD11;GBF1;MYH9;ACTN4;SIPA1L3;MEF2D;ERGIC1;BCL9L
PGR human tf ARCHS4 coexpression	11/299	0.0548582	0.883884	0	0	1.73534	5.03771	MACF1;STARD13;DST;SEMA3C;PALLD;ZBTB38;MYOF;COL8A1;FLNB;RIN2;LPP
TFAP2C human tf ARCHS4 coexpression	11/299	0.0548582	0.8757	0	0	1.73534	5.03771	TCF7L2;KRT80;WEE1;MLPH;SEMA3C;S100A16;CLIP4;S100A13;RORA;ASAP2;FAM83C
MEOX2 human tf ARCHS4 coexpression	11/299	0.0548582	0.867666	0	0	1.73534	5.03771	ADAMTSL1;WWTR1;NRP1;ALCAM;NFIX;LAMA2;PALLD;NR2F1;RARB;ITGA7;VIM
CREB3 human tf ARCHS4 coexpression	11/299	0.0548582	0.859778	0	0	1.73534	5.03771	FIBP;CD63;RUSC2;ANXA2;TNFRSF12A;S100A16;HCFC1R1;DNTTIP1;S100A13;CRMP1;CYC1
ID3 human tf ARCHS4 coexpression	11/299	0.0548582	0.852032	0	0	1.73534	5.03771	KIRREL;TNFRSF12A;PXDN;S100A13;SLC2A1;HMGA2;AMOTL2;SAE1;CYR61;CHST3;RAI14
HOXC13 human tf ARCHS4 coexpression	11/299	0.0548582	0.844425	0	0	1.73534	5.03771	RECQL4;VMP1;KRT80;TNFRSF12A;SEMA3C;S100A16;MYOF;HDGF;AMOTL2;ACTN4;BCL9L
HOXC6 human tf ARCHS4 coexpression	11/299	0.0548582	0.836952	0	0	1.73534	5.03771	ADAMTSL1;RECQL4;NDST1;NFIX;KIRREL;GBF1;ACTN4;TEAD1;PTPN14;ERGIC1;LOXL1
SOX18 human tf ARCHS4 coexpression	11/299	0.0548582	0.829611	0	0	1.73534	5.03771	NDST1;WWTR1;TM4SF18;EHD4;DLC1;CRIM1;ARHGAP29;ITGA7;LTBP2;ITGA5;APOLD1
IKZF2 human tf ARCHS4 coexpression	11/299	0.0548582	0.822397	0	0	1.73534	5.03771	BLK;MACF1;DUSP5;MYO1E;SEMA7A;TRIO;CDK6;ZBTB38;NEK6;CFLAR;ETS1
ZNF436 human tf ARCHS4 coexpression	11/299	0.0548582	0.815307	0	0	1.73534	5.03771	MACF1;SHC3;CBX5;RUSC2;DST;PALLD;ADAM9;CRMP1;AMOTL2;ERC1;CHST3
NKX2-8 human tf ARCHS4 coexpression	11/299	0.0548582	0.808338	0	0	1.73534	5.03771	RECQL4;EXOSC4;TNFRSF12A;S100A16;ADORA2B;MYEOV;PRCC;HDGF;CYC1;MET;EPHA2
FOXF2 human tf ARCHS4 coexpression	11/299	0.0548582	0.801488	0	0	1.73534	5.03771	STARD13;KIRREL;DLC1;NTM;NR2F1;SPATS2L;LAYN;TNS3;APOLD1;CYR61;MYLK
ZNF217 human tf ARCHS4 coexpression	11/299	0.0548582	0.794753	0	0	1.73534	5.03771	VMP1;KRT80;CDKN1B;MLPH;AHNAK;SEMA3C;CLDN9;MYH9;HDGF;ERGIC1;BCL9L
BMP2 human tf ARCHS4 coexpression	11/299	0.0548582	0.78813	0	0	1.73534	5.03771	EXT1;BCAR3;MYO1E;S100A16;PXDN;S100A13;FLNB;AMOTL2;S100A14;TEAD1;EPHA2
ZFYVE26 human tf ARCHS4 coexpression	11/299	0.0548582	0.781617	0	0	1.73534	5.03771	MACF1;DUSP5;MYO1E;TRIO;EHD4;AHNAK;EPG5;PDE4DIP;DDX60L;CFLAR;TNS3
PPP1R13L human tf ARCHS4 coexpression	11/299	0.0548582	0.77521	0	0	1.73534	5.03771	BCAR3;KRT80;S100A16;ITGA3;PPP1R16A;FLNB;ACTN4;S100A14;FAM83C;EPHA2;BCL9L
MST1R human tf ARCHS4 coexpression	11/299	0.0548582	0.768907	0	0	1.73534	5.03771	MYO1E;S100A16;ITGA3;MALL;PPP1R16A;PHGR1;FLNB;ACTN4;ADTRP;MET;EPHA2
SSH3 human tf ARCHS4 coexpression	11/299	0.0548582	0.762706	0	0	1.73534	5.03771	NDST1;KRT80;MLPH;PPP1R16A;PXN;TAGLN2;FLNB;HDGF;ACTN4;ERGIC1;BCL9L
POLR2L human tf ARCHS4 coexpression	11/299	0.0548582	0.756605	0	0	1.73534	5.03771	MRPL52;CMTM7;FIBP;CD63;MT2A;S100A16;BLOC1S1;HCFC1R1;S100A13;ATOX1;MRPL33
TFE3 human tf ARCHS4 coexpression	10/299	0.1053	1	0	0	1.57759	3.55105	NDST1;MMP14;PXN;FLOT1;UBTD1;MYH9;TAGLN2;STK40;ERGIC1;BCL9L
RORA human tf ARCHS4 coexpression	10/299	0.1053	1	0	0	1.57759	3.55105	KMT2E;MACF1;AHNAK;CLIP4;KCNAB1;GLTSCR1L;ADTRP;CFLAR;ETS1;FAM83C
NR3C1 human tf ARCHS4 coexpression	10/299	0.1053	1	0	0	1.57759	3.55105	MYO1E;SEMA7A;TRIO;AHNAK;ZBTB38;NEK6;MYH9;CFLAR;MEF2D;ETS1
ASH1L human tf ARCHS4 coexpression	10/299	0.1053	1	0	0	1.57759	3.55105	MACF1;MON2;TRIO;AHNAK;DST;PDE4DIP;RORA;ERC1;CFLAR;LPP
MXI1 human tf ARCHS4 coexpression	10/299	0.1053	1	0	0	1.57759	3.55105	BNIP3L;CDKN1B;AHNAK;DNAJC6;SUSD1;DDX60L;RORA;CFLAR;FRG2C;BCL2L1
TBX2 human tf ARCHS4 coexpression	10/299	0.1053	1	0	0	1.57759	3.55105	RECQL4;NDST1;KIRREL;MLPH;SEMA3C;DLC1;PXDN;HDGF;ERGIC1;BCL9L
SOX9 human tf ARCHS4 coexpression	10/299	0.1053	1	0	0	1.57759	3.55105	WEE1;NFIX;SHC3;NTM;NR2F1;HMGA2;ASAP2;CHST3;HIPK2;ZFP36L1
ZFHX3 human tf ARCHS4 coexpression	10/299	0.1053	1	0	0	1.57759	3.55105	MACF1;TRIO;DST;ABL2;FLNB;ERC1;CFLAR;SIPA1L3;LPP;HIPK2
JUN human tf ARCHS4 coexpression	10/299	0.1053	1	0	0	1.57759	3.55105	KLF6;TSPAN14;CDKN1B;ITPRIP;DLC1;NR2F1;MEF2D;APOLD1;CYR61;ZFP36L1
MAF human tf ARCHS4 coexpression	10/299	0.1053	1	0	0	1.57759	3.55105	KMT2E;CUBN;ZBTB38;PHGR1;RORA;GLTSCR1L;ADTRP;XDH;PBLD;ZFP36L1
HSF1 human tf ARCHS4 coexpression	10/299	0.1053	1	0	0	1.57759	3.55105	LRRC14;RECQL4;DRAP1;GPAA1;MAPKAP1;PPP1R16A;HDGF;ACTN4;CYC1;BCL9L
ZNF395 human tf ARCHS4 coexpression	10/299	0.1053	1	0	0	1.57759	3.55105	BLK;TRIO;CDKN1B;ZMIZ1;GLIS3;VIM;CXXC5;SIPA1L3;ERGIC1;ZFP36L1
MITF human tf ARCHS4 coexpression	10/299	0.1053	1	0	0	1.57759	3.55105	CD63;PDE4DIP;FMN1;GNG12;TNS3;TEAD1;MYPN;CD44;LIMS1;CCDC171
MAFK human tf ARCHS4 coexpression	10/299	0.1053	1	0	0	1.57759	3.55105	NDST1;ITPRIP;LMNA;MYH9;HDGF;ACTN4;MEF2D;ERGIC1;IER3;BCL9L
FOXN3 human tf ARCHS4 coexpression	10/299	0.1053	1	0	0	1.57759	3.55105	CDKN1B;TBC1D4;LAMA2;PDE4DIP;RORA;CFLAR;FILIP1L;MEF2D;ETS1;MYPN
FOXO3 human tf ARCHS4 coexpression	10/299	0.1053	1	0	0	1.57759	3.55105	MACF1;BNIP3L;SEC14L1;NFIX;AHNAK;MICAL2;DDX60L;MICALCL;CFLAR;BCL2L1
FOXP4 human tf ARCHS4 coexpression	10/299	0.1053	1	0	0	1.57759	3.55105	RECQL4;RERE;NDST1;ANKRD11;GBF1;PPP1R16A;ACTN4;SIPA1L3;IGSF9;BCL9L
TBX20 human tf ARCHS4 coexpression	10/299	0.1053	1	0	0	1.57759	3.55105	CAMK2D;LAMA2;PALLD;DLC1;ANKRD1;FHL2;ITGA7;PDE4DIP;TEAD1;TRIM55
ZFP36L1 human tf ARCHS4 coexpression	10/299	0.1053	1	0	0	1.57759	3.55105	KLF6;TSPAN14;ITPRIP;SMAD3;MAML2;PXN;MYH9;ETS1;CYR61;BCL9L
ZNF165 human tf ARCHS4 coexpression	10/299	0.1053	1	0	0	1.57759	3.55105	TCF7L2;MAST4;TM2D2;REEP3;IMPDH1P10;CREB3L2;CADPS;PPM1H;S100A14;RIN2
AFF1 human tf ARCHS4 coexpression	10/299	0.1053	1	0	0	1.57759	3.55105	RERE;MACF1;AHNAK;CREB3L2;GBF1;FLNB;CFLAR;SIPA1L3;MEF2D;ERGIC1
HMG20B human tf ARCHS4 coexpression	10/299	0.1053	1	0	0	1.57759	3.55105	RECQL4;DRAP1;GPAA1;CCDC85B;LMNA;TAGLN2;HDGF;CYC1;ERGIC1;THOC6
PLXNA2 human tf ARCHS4 coexpression	10/299	0.1053	1	0	0	1.57759	3.55105	SHC3;RUSC2;ZMIZ1;DNAJC6;AFAP1;CRMP1;FRMD4A;NMNAT2;NAV2;RTN4
MRPL28 human tf ARCHS4 coexpression	10/299	0.1053	1	0	0	1.57759	3.55105	RECQL4;DRAP1;EXOSC4;TNFRSF12A;CDCA4;CCDC85B;MFSD3;CYC1;SAE1;THOC6
GATAD2B human tf ARCHS4 coexpression	10/299	0.1053	1	0	0	1.57759	3.55105	KMT2E;RERE;MACF1;CDKN1B;ZMIZ1;ANKRD11;NMNAT2;ERC1;MEF2D;HIPK2
HELZ human tf ARCHS4 coexpression	10/299	0.1053	1	0	0	1.57759	3.55105	KMT2E;MACF1;MON2;AHNAK;DST;EPG5;RORA;CFLAR;ETS1;LPP
ALX4 human tf ARCHS4 coexpression	9/299	0.186138	1	0	0	1.41983	2.38711	RECQL4;KIRREL;C4ORF51;PXDN;GBF1;PRCC;NR2F1;SAE1;TEAD1
MEF2A human tf ARCHS4 coexpression	9/299	0.186138	1	0	0	1.41983	2.38711	HSPE1P9;MACF1;ALCAM;LAMA2;ZMIZ1;KCNMA1;PDE4DIP;MEF2D;MYPN
PRDM4 human tf ARCHS4 coexpression	9/299	0.186138	1	0	0	1.41983	2.38711	TRIO;SMAD3;MAPKAP1;CREB3L2;MYOF;GBF1;EPG5;MYH9;GLTSCR1L
NR2E1 human tf ARCHS4 coexpression	9/299	0.186138	1	0	0	1.41983	2.38711	RPSAP52;FAM167A;SEC14L1;CBX5;GNG7;EFHC1;NMNAT2;XDH;FAM83C
SRF human tf ARCHS4 coexpression	9/299	0.186138	1	0	0	1.41983	2.38711	RECQL4;NDST1;GBF1;MYH9;HDGF;ACTN4;MEF2D;STK40;BCL9L
SMAD5 human tf ARCHS4 coexpression	9/299	0.186138	1	0	0	1.41983	2.38711	CBX5;DST;SSR3;HMGA2;GNG12;ECT2;TEAD1;LPP;PTPN14
SPDEF human tf ARCHS4 coexpression	9/299	0.186138	1	0	0	1.41983	2.38711	KRT80;MLPH;SEMA3C;CLDN9;S100A16;PPP1R16A;FLNB;SIPA1L3;ERGIC1
PPARG human tf ARCHS4 coexpression	9/299	0.186138	1	0	0	1.41983	2.38711	BCAR3;NRP1;GBE1;MYOF;RDH5;ARHGAP29;ITGA7;TNS3;MET
TFCP2 human tf ARCHS4 coexpression	9/299	0.186138	1	0	0	1.41983	2.38711	MACF1;WEE1;DNMBP;MAML2;ANXA2;MTHFD1L;IGF2BP3;SAE1;HNRNPA1
RUNX1 human tf ARCHS4 coexpression	9/299	0.186138	1	0	0	1.41983	2.38711	KLF6;CDK6;AHNAK;MYH9;TAGLN2;TTC7A;CFLAR;MEF2D;ELK3
SIX2 human tf ARCHS4 coexpression	9/299	0.186138	1	0	0	1.41983	2.38711	PALLD;CAPN2;AFAP1;HDGF;VIM;TEAD1;GLIS1;CHST3;ASB1
NR1D2 human tf ARCHS4 coexpression	9/299	0.186138	1	0	0	1.41983	2.38711	CDKN1B;NFIX;DST;ZBTB38;CLIP4;PDE4DIP;RORA;TEAD1;MYPN
SIX5 human tf ARCHS4 coexpression	9/299	0.186138	1	0	0	1.41983	2.38711	RECQL4;NDST1;KIRREL;PXDN;PPP1R16A;HDGF;AMOTL2;ACTN4;BCL9L
NR2C2 human tf ARCHS4 coexpression	9/299	0.186138	1	0	0	1.41983	2.38711	RERE;MACF1;MON2;TRIO;CDKN1B;AHNAK;GBF1;CFLAR;ETS1
MAFF human tf ARCHS4 coexpression	9/299	0.186138	1	0	0	1.41983	2.38711	FANK1;MT2A;S100A2;MAST4;NANOS3;SIX3;NEDD4L;ABL2;AHDC1
POU5F1 human tf ARCHS4 coexpression	9/299	0.186138	1	0	0	1.41983	2.38711	CLDN6;NLN;MTHFD1L;HMGA1;ARHGEF19;IGF2BP3;SAE1;HNRNPA1;VCL
ZNF532 human tf ARCHS4 coexpression	9/299	0.186138	1	0	0	1.41983	2.38711	CLDN6;SHC3;CBX5;NR2F1;CRMP1;FRMD4A;IGF2BP3;RASAL2;NAV2
ZBTB41 human tf ARCHS4 coexpression	9/299	0.186138	1	0	0	1.41983	2.38711	MON2;CBX5;DST;REEP3;CADPS;GLTSCR1L;SEC22B;RIN2;CALM2
FOXS1 human tf ARCHS4 coexpression	9/299	0.186138	1	0	0	1.41983	2.38711	STARD13;KIRREL;DLC1;NTM;ST13P13;MICAL2;SPATS2L;C2ORF61;CYR61
TSC22D2 human tf ARCHS4 coexpression	9/299	0.186138	1	0	0	1.41983	2.38711	TM4SF18;CAMK2D;WEE1;DDAH1;REEP3;ASAP1;SEC22B;RIN2;CALM2
TCF20 human tf ARCHS4 coexpression	9/299	0.186138	1	0	0	1.41983	2.38711	RERE;MACF1;TRIO;GBF1;MYH9;FLNB;HDGF;SIPA1L3;BCL9L
TUB human tf ARCHS4 coexpression	9/299	0.186138	1	0	0	1.41983	2.38711	SHC3;CBX5;DNAJC6;NTM;CRMP1;DLGAP1;NMNAT2;RTN4;ATP6V0A1
FOXI2 human tf ARCHS4 coexpression	9/299	0.186138	1	0	0	1.41983	2.38711	RPSAP52;FAM167A;SEC14L1;LINC01057;GNG7;EFHC1;PSG10P;XDH;FAM83C
PLXND1 human tf ARCHS4 coexpression	9/299	0.186138	1	0	0	1.41983	2.38711	NDST1;MMP14;EHD4;PXDN;UBTD1;MYH9;LTBP2;ITGA5;TNS3
PDS5B human tf ARCHS4 coexpression	9/299	0.186138	1	0	0	1.41983	2.38711	MON2;CBX5;DDAH1;ZC3H4;NTM;REEP3;SEC22B;RIN2;CALM2
ZC3H7B human tf ARCHS4 coexpression	9/299	0.186138	1	0	0	1.41983	2.38711	NDST1;TRIO;KIRREL;GBF1;MYH9;HDGF;ACTN4;ERGIC1;BCL9L
SMARCA1 human tf ARCHS4 coexpression	9/299	0.186138	1	0	0	1.41983	2.38711	KIRREL;CBX5;PALLD;ADAM9;HMGA2;IGF2BP3;TEAD1;CHST3;RAI14
DZIP1 human tf ARCHS4 coexpression	9/299	0.186138	1	0	0	1.41983	2.38711	SHC3;KIRREL;CBX5;DST;NR2F1;HMGA2;TEAD1;RTN4;RAI14
RC3H1 human tf ARCHS4 coexpression	9/299	0.186138	1	0	0	1.41983	2.38711	KLF7;STARD13;MUSK;CLIP4;NEDD4L;C15ORF52;SYNJ2;GLIS1;DUSP7
PLXNA4 human tf ARCHS4 coexpression	9/299	0.186138	1	0	0	1.41983	2.38711	MACF1;SHC3;RUSC2;DNAJC6;CRMP1;DLGAP1;FRMD4A;NMNAT2;RTN4
FOXJ2 human tf ARCHS4 coexpression	8/299	0.302045	1	0	0	1.26207	1.51092	SEC14L1;EIF3K;PXN;MYH9;HNRNPH3;MEF2D;STK40;BCL9L
SREBF1 human tf ARCHS4 coexpression	8/299	0.302045	1	0	0	1.26207	1.51092	RECQL4;NDST1;GBF1;PPP1R16A;HDGF;ACTN4;ERGIC1;BCL9L
FOSL2 human tf ARCHS4 coexpression	8/299	0.302045	1	0	0	1.26207	1.51092	ITPRIP;AHNAK;PXN;MYH9;TTC7A;ITGA5;MEF2D;IER3
ESR1 human tf ARCHS4 coexpression	8/299	0.302045	1	0	0	1.26207	1.51092	VMP1;KRT80;MLPH;SEMA3C;CLDN9;LIF;ERGIC1;BCL9L
SOX10 human tf ARCHS4 coexpression	8/299	0.302045	1	0	0	1.26207	1.51092	FOSL1;WWTR1;NFIX;KIRREL;GNG7;LMNA;FMN1;HIPK2
TSC22D1 human tf ARCHS4 coexpression	8/299	0.302045	1	0	0	1.26207	1.51092	C8ORF46;RUSC2;DNAJC6;CRMP1;DLGAP1;ATXN10;CALM2;ATP6V0A1
ERF human tf ARCHS4 coexpression	8/299	0.302045	1	0	0	1.26207	1.51092	RECQL4;NDST1;PXN;MYH9;HDGF;ACTN4;ERGIC1;BCL9L
HOXA3 human tf ARCHS4 coexpression	8/299	0.302045	1	0	0	1.26207	1.51092	WWTR1;CAMK2D;CDK6;AXL;ZC3H4;PDGFC;MET;DCBLD2
EBF3 human tf ARCHS4 coexpression	8/299	0.302045	1	0	0	1.26207	1.51092	ZMIZ1;SUFU;NTM;NR2F1;AFAP1;CRMP1;NMNAT2;RTN4
HES1 human tf ARCHS4 coexpression	8/299	0.302045	1	0	0	1.26207	1.51092	NR2F1;SPATS2L;APOLD1;CYR61;ADAMTS6;WFDC3;MRPL33;ZFP36L1
TFCP2L1 human tf ARCHS4 coexpression	8/299	0.302045	1	0	0	1.26207	1.51092	CUBN;ARHGEF28;CAPN2;FLNB;ACTN4;S100A14;NAV2;SIPA1L3
IRF6 human tf ARCHS4 coexpression	8/299	0.302045	1	0	0	1.26207	1.51092	S100A2;S100A16;ITGA3;ARHGEF28;FLNB;S100A14;ITGB6;DUSP7
KLF12 human tf ARCHS4 coexpression	8/299	0.302045	1	0	0	1.26207	1.51092	KMT2E;MACF1;KLF7;CDKN1B;MAML2;CRMP1;RORA;ETS1
RREB1 human tf ARCHS4 coexpression	8/299	0.302045	1	0	0	1.26207	1.51092	MACF1;AHNAK;ZC3H4;TTC7A;CFLAR;SIPA1L3;MEF2D;LPP
FOXA1 human tf ARCHS4 coexpression	8/299	0.302045	1	0	0	1.26207	1.51092	VMP1;RERE;KRT80;MLPH;SEMA3C;FLNB;SIPA1L3;ERGIC1
ZNF236 human tf ARCHS4 coexpression	8/299	0.302045	1	0	0	1.26207	1.51092	RERE;MACF1;MON2;DST;RORA;ERC1;CFLAR;LPP
PAX3 human tf ARCHS4 coexpression	8/299	0.302045	1	0	0	1.26207	1.51092	CDK6;DST;GLIS3;SLC2A1;RASAL2;VIM;ATXN10;CORO1C
NKX2-1 human tf ARCHS4 coexpression	8/299	0.302045	1	0	0	1.26207	1.51092	MON2;CBX5;DDAH1;ZC3H4;NTM;REEP3;CRMP1;HDAC9
IRF4 human tf ARCHS4 coexpression	8/299	0.302045	1	0	0	1.26207	1.51092	BLK;DUSP5;SEMA7A;EHD4;TBC1D4;ZBTB38;NEK6;ETS1
ELK4 human tf ARCHS4 coexpression	8/299	0.302045	1	0	0	1.26207	1.51092	MACF1;MAML2;AHNAK;RORA;CFLAR;ETS1;LPP;ERGIC1
AR human tf ARCHS4 coexpression	8/299	0.302045	1	0	0	1.26207	1.51092	RERE;NFIX;MLPH;ZMYND8;NEDD4L;FLNB;SIPA1L3;ERGIC1
NR0B1 human tf ARCHS4 coexpression	8/299	0.302045	1	0	0	1.26207	1.51092	FAM160B1;CD63;FAM167A;REEP3;CADPS;GLIS3;SEC22B;RIN2
SOX7 human tf ARCHS4 coexpression	8/299	0.302045	1	0	0	1.26207	1.51092	WWTR1;TM4SF18;MAST4;DLC1;ARHGAP29;TFPI;APOLD1;ELK3
MSC human tf ARCHS4 coexpression	8/299	0.302045	1	0	0	1.26207	1.51092	DUSP5;MYO1E;MMP14;SEMA7A;EHD4;NEK6;TNS3;IER3
PRDM6 human tf ARCHS4 coexpression	8/299	0.302045	1	0	0	1.26207	1.51092	HSPE1P9;RPSAP52;FAM167A;SEC14L1;GNG7;EFHC1;XDH;FAM83C
SALL4 human tf ARCHS4 coexpression	8/299	0.302045	1	0	0	1.26207	1.51092	CLDN6;NLN;TCF7L2;CBX5;ZMYND8;IGF2BP3;SAE1;HNRNPA1
NKX3-2 human tf ARCHS4 coexpression	8/299	0.302045	1	0	0	1.26207	1.51092	KIRREL;PDGFC;NR2F1;ST13P13;ACTN4;APOLD1;CYR61;EPHA2
ZSCAN10 human tf ARCHS4 coexpression	8/299	0.302045	1	0	0	1.26207	1.51092	CLDN6;NLN;HMGA1;ARHGEF19;IGF2BP3;SAE1;HNRNPA1;VCL
CASZ1 human tf ARCHS4 coexpression	8/299	0.302045	1	0	0	1.26207	1.51092	RERE;NFIX;MLPH;GBF1;PPP1R16A;FLNB;SIPA1L3;ERGIC1
IRX5 human tf ARCHS4 coexpression	8/299	0.302045	1	0	0	1.26207	1.51092	RECQL4;KRT80;CDKN1B;MLPH;SEMA3C;HDGF;HIPK2;SSH1
ZNF609 human tf ARCHS4 coexpression	8/299	0.302045	1	0	0	1.26207	1.51092	RERE;MACF1;TRIO;ZMIZ1;ANKRD11;GBF1;SIPA1L3;BCL9L
FOXL2 human tf ARCHS4 coexpression	8/299	0.302045	1	0	0	1.26207	1.51092	STARD13;KIRREL;FRMD8;ITGA3;ACTN4;MYLK;EPHA2;TGM2
MYT1L human tf ARCHS4 coexpression	8/299	0.302045	1	0	0	1.26207	1.51092	SHC3;DNAJC6;NTM;CRMP1;DLGAP1;NMNAT2;RASAL2;ATP6V0A1
ZXDA human tf ARCHS4 coexpression	8/299	0.302045	1	0	0	1.26207	1.51092	CDKN1B;AHNAK;TBC1D4;MYH9;RORA;MEF2D;ETS1;MYPN
ZXDB human tf ARCHS4 coexpression	8/299	0.302045	1	0	0	1.26207	1.51092	MYO1E;CDKN1B;TPM4;KCNMA1;TNS3;TEAD1;MEF2D;CD44
KIAA1549 human tf ARCHS4 coexpression	8/299	0.302045	1	0	0	1.26207	1.51092	SHC3;NTM;NEDD4L;CRMP1;FRMD4A;NMNAT2;RASAL2;RTN4
ZNF518B human tf ARCHS4 coexpression	8/299	0.302045	1	0	0	1.26207	1.51092	CAMK2D;CBX5;DST;DDAH1;REEP3;TFPI;RIN2;CALM2
NOC4L human tf ARCHS4 coexpression	8/299	0.302045	1	0	0	1.26207	1.51092	RECQL4;DRAP1;EXOSC4;CCDC85B;MFSD3;PRCC;CYC1;THOC6
MTA3 human tf ARCHS4 coexpression	8/299	0.302045	1	0	0	1.26207	1.51092	CLDN6;NLN;TCF7L2;WEE1;ZMYND8;IGF2BP3;SAE1;HNRNPA1
SRCAP human tf ARCHS4 coexpression	8/299	0.302045	1	0	0	1.26207	1.51092	RECQL4;RERE;ANKRD11;GBF1;MYH9;SIPA1L3;MEF2D;BCL9L
GTF3A human tf ARCHS4 coexpression	8/299	0.302045	1	0	0	1.26207	1.51092	DRAP1;CMTM7;EXOSC4;CDCA4;CCDC85B;CYC1;SKAP1;THOC6
SLC2A4RG human tf ARCHS4 coexpression	8/299	0.302045	1	0	0	1.26207	1.51092	RECQL4;PPP1R16A;PXN;HDGF;ACTN4;CYC1;ERGIC1;BCL9L
CENPB human tf ARCHS4 coexpression	8/299	0.302045	1	0	0	1.26207	1.51092	RECQL4;NDST1;LMNA;MYH9;HDGF;ACTN4;ERGIC1;BCL9L
ZC3H4 human tf ARCHS4 coexpression	8/299	0.302045	1	0	0	1.26207	1.51092	TCF7L2;DDAH1;FRMD8;ZMYND8;REEP3;SEC22B;RIN2;SIPA1L3
PLXNA3 human tf ARCHS4 coexpression	8/299	0.302045	1	0	0	1.26207	1.51092	TRIO;MLPH;ZMIZ1;ANKRD11;PXDN;AFAP1;SIPA1L3;BCL9L
PRB4 human tf ARCHS4 coexpression	8/299	0.302045	1	0	0	1.26207	1.51092	NFIX;MAML2;TBC1D4;CREB3L2;GLIS3;SPATS2L;CFLAR;LPP
SLC4A10 human tf ARCHS4 coexpression	8/299	0.302045	1	0	0	1.26207	1.51092	C8ORF46;SHC3;DNAJC6;KCNMA1;DLGAP1;KCNAB1;NMNAT2;RTN4
FMNL2 human tf ARCHS4 coexpression	8/299	0.302045	1	0	0	1.26207	1.51092	C8ORF46;SHC3;PDE1C;DST;DNAJC6;DLGAP1;RTN4;HIPK2
MECP2 human tf ARCHS4 coexpression	8/299	0.302045	1	0	0	1.26207	1.51092	RERE;MACF1;CDKN1B;CFLAR;MEF2D;ETS1;STK40;HIPK2
CSDC2 human tf ARCHS4 coexpression	8/299	0.302045	1	0	0	1.26207	1.51092	SHC3;RUSC2;DNAJC6;GNG7;ANKRD1;CRMP1;DLGAP1;ATP6V0A1
SMARCC1 human tf ARCHS4 coexpression	8/299	0.302045	1	0	0	1.26207	1.51092	CLDN6;NLN;MTHFD1L;HMGA1;HDGF;IGF2BP3;SAE1;HNRNPA1
EP400 human tf ARCHS4 coexpression	8/299	0.302045	1	0	0	1.26207	1.51092	RECQL4;RERE;ANKRD11;SUSD1;GBF1;MYH9;SIPA1L3;BCL9L
H1F0 human tf ARCHS4 coexpression	8/299	0.302045	1	0	0	1.26207	1.51092	NDST1;GBF1;FLNB;HDGF;ACTN4;ERGIC1;EPHA2;BCL2L1
LGR4 human tf ARCHS4 coexpression	8/299	0.302045	1	0	0	1.26207	1.51092	MYO1E;KIRREL;FLNB;IGF2BP3;GNG12;TEAD1;MET;VCL
DLX3 human tf ARCHS4 coexpression	7/299	0.448905	1	0	0	1.10431	0.88449	KRT80;S100A16;MYOF;AMOTL2;ACTN4;KRTAP2-2;KRTAP2-1
PITX1 human tf ARCHS4 coexpression	7/299	0.448905	1	0	0	1.10431	0.88449	RECQL4;MAST4;S100A16;HDGF;S100A14;AHDC1;EPHA2
TP63 human tf ARCHS4 coexpression	7/299	0.448905	1	0	0	1.10431	0.88449	DST;CLIP4;RORA;S100A14;ITGB6;FAM83C;DUSP7
NFE2L1 human tf ARCHS4 coexpression	7/299	0.448905	1	0	0	1.10431	0.88449	NDST1;GBF1;ITGA7;HDGF;ACTN4;MYPN;ERGIC1
GRHL2 human tf ARCHS4 coexpression	7/299	0.448905	1	0	0	1.10431	0.88449	KRT80;MLPH;SEMA3C;FLNB;SIPA1L3;ERGIC1;BCL9L
GATA3 human tf ARCHS4 coexpression	7/299	0.448905	1	0	0	1.10431	0.88449	RECQL4;VMP1;KRT80;MLPH;SEMA3C;CLDN9;BCL9L
HNF1B human tf ARCHS4 coexpression	7/299	0.448905	1	0	0	1.10431	0.88449	STPG1;CUBN;CAMK2D;ZBTB38;CREB3L2;S100A14;SIPA1L3
FOXM1 human tf ARCHS4 coexpression	7/299	0.448905	1	0	0	1.10431	0.88449	FOSL1;RECQL4;HMGA1;HDGF;ACTN4;ECT2;SAE1
CUX2 human tf ARCHS4 coexpression	7/299	0.448905	1	0	0	1.10431	0.88449	RERE;SHC3;CRMP1;DLGAP1;NMNAT2;RTN4;ATP6V0A1
E2F3 human tf ARCHS4 coexpression	7/299	0.448905	1	0	0	1.10431	0.88449	RECQL4;MTHFD1L;CDCA4;PRCC;HDGF;SAE1;HNRNPA1
ATF2 human tf ARCHS4 coexpression	7/299	0.448905	1	0	0	1.10431	0.88449	KMT2E;CBX5;CRMP1;ATXN10;CALM2;RUNX2;ATP6V0A1
SATB2 human tf ARCHS4 coexpression	7/299	0.448905	1	0	0	1.10431	0.88449	SHC3;DLGAP1;FRMD4A;RASAL2;CALM2;RTN4;CCDC171
HOXB7 human tf ARCHS4 coexpression	7/299	0.448905	1	0	0	1.10431	0.88449	WWTR1;TM4SF18;MUSK;ANXA2;S100A16;SPATS2L;GNG12
EGR1 human tf ARCHS4 coexpression	7/299	0.448905	1	0	0	1.10431	0.88449	RRNAD1;REEP3;CADPS;SEC22B;RIN2;APOLD1;ZFP36L1
MYOG human tf ARCHS4 coexpression	7/299	0.448905	1	0	0	1.10431	0.88449	STARD13;MUSK;LAMA2;ANKRD1;ITGA7;MYPN;TRIM55
RBPJL human tf ARCHS4 coexpression	7/299	0.448905	1	0	0	1.10431	0.88449	MON2;DNMBP;LAMA2;ARHGEF28;GLIS3;TNS3;CUZD1
BCL11B human tf ARCHS4 coexpression	7/299	0.448905	1	0	0	1.10431	0.88449	KMT2E;CDKN1B;RORA;GLTSCR1L;CFLAR;ETS1;BCL9L
HOXD3 human tf ARCHS4 coexpression	7/299	0.448905	1	0	0	1.10431	0.88449	ADAMTSL1;CUBN;WWTR1;KIRREL;DLC1;NR2F1;VIM
BARX1 human tf ARCHS4 coexpression	7/299	0.448905	1	0	0	1.10431	0.88449	RECQL4;GPAA1;PRCC;HDGF;ACTN4;TTC7A;MEF2D
SOX5 human tf ARCHS4 coexpression	7/299	0.448905	1	0	0	1.10431	0.88449	SHC3;CBX5;NEDD4L;DLGAP1;FRMD4A;ERC1;RTN4
KLF4 human tf ARCHS4 coexpression	7/299	0.448905	1	0	0	1.10431	0.88449	KLF6;ITPRIP;AHNAK;PHGR1;TTC7A;ADTRP;MEF2D
SMAD4 human tf ARCHS4 coexpression	7/299	0.448905	1	0	0	1.10431	0.88449	MACF1;MON2;DST;LAMA2;CFLAR;TEAD1;LPP
SOX13 human tf ARCHS4 coexpression	7/299	0.448905	1	0	0	1.10431	0.88449	CLDN6;MLPH;ARHGEF19;IGF2BP3;NAV2;IGSF9;BCL9L
THRB human tf ARCHS4 coexpression	7/299	0.448905	1	0	0	1.10431	0.88449	ATP6AP1L;C8ORF46;MAST4;DNAJC6;SIX3;DLGAP1;NMNAT2
ETS2 human tf ARCHS4 coexpression	7/299	0.448905	1	0	0	1.10431	0.88449	ITPRIP;TAGLN2;TTC7A;TNS3;MEF2D;ERGIC1;IER3
SKI human tf ARCHS4 coexpression	7/299	0.448905	1	0	0	1.10431	0.88449	RERE;NDST1;NFIX;GBF1;MYH9;MEF2D;BCL9L
GRHL3 human tf ARCHS4 coexpression	7/299	0.448905	1	0	0	1.10431	0.88449	KRT80;S100A16;UPK2;S100A14;FAM83C;EPHA2;DUSP7
HOXB13 human tf ARCHS4 coexpression	7/299	0.448905	1	0	0	1.10431	0.88449	RERE;LINC01057;NFIX;CMSS1;SIPA1L3;IGSF9;ERGIC1
HNF4G human tf ARCHS4 coexpression	7/299	0.448905	1	0	0	1.10431	0.88449	CUBN;MALL;PHGR1;ADTRP;GNG12;XDH;PBLD
PHOX2A human tf ARCHS4 coexpression	7/299	0.448905	1	0	0	1.10431	0.88449	FAM167A;PRCC;LAYN;HDGF;NMNAT2;HDAC9;MRPL33
SALL2 human tf ARCHS4 coexpression	7/299	0.448905	1	0	0	1.10431	0.88449	CLDN6;NLN;CBX5;HMGA1;IGF2BP3;SAE1;HNRNPA1
ZNF202 human tf ARCHS4 coexpression	7/299	0.448905	1	0	0	1.10431	0.88449	CLDN6;NLN;BTD;UQCC1;CADPS;IGF2BP3;HNRNPA1
NKX3-1 human tf ARCHS4 coexpression	7/299	0.448905	1	0	0	1.10431	0.88449	RERE;NFIX;MLPH;NEDD4L;SIPA1L3;LPP;ERGIC1
RCOR2 human tf ARCHS4 coexpression	7/299	0.448905	1	0	0	1.10431	0.88449	CLDN6;NLN;HMGA1;HMGA2;CRMP1;IGF2BP3;HNRNPA1
STAT3 human tf ARCHS4 coexpression	7/299	0.448905	1	0	0	1.10431	0.88449	ALCAM;GBF1;PXN;MYH9;TAGLN2;STK40;ERGIC1
SHOX2 human tf ARCHS4 coexpression	7/299	0.448905	1	0	0	1.10431	0.88449	FRMD6;KIRREL;EVC;AFAP1;LAYN;TRAM2;LOXL1
ATF7 human tf ARCHS4 coexpression	7/299	0.448905	1	0	0	1.10431	0.88449	RERE;NFIX;TBC1D4;LAMA2;CREB3L2;GBF1;MEF2D
ZNF25 human tf ARCHS4 coexpression	7/299	0.448905	1	0	0	1.10431	0.88449	RUSC2;DNAJC6;CRMP1;DLGAP1;NMNAT2;RTN4;ATP6V0A1
SOX11 human tf ARCHS4 coexpression	7/299	0.448905	1	0	0	1.10431	0.88449	KMT2E;MON2;CBX5;NTM;NEDD4L;CRMP1;CALM2
TGIF1 human tf ARCHS4 coexpression	7/299	0.448905	1	0	0	1.10431	0.88449	CLDN6;NLN;TCF7L2;WEE1;COA1;ZMYND8;IGF2BP3
ZHX2 human tf ARCHS4 coexpression	7/299	0.448905	1	0	0	1.10431	0.88449	BLK;CDKN1B;MEF2D;ETS1;STK40;ZFP36L1;BCL9L
SOX1 human tf ARCHS4 coexpression	7/299	0.448905	1	0	0	1.10431	0.88449	SHC3;CBX5;SIX3;NR2F1;NEDD4L;CRMP1;FRMD4A
FOXD3 human tf ARCHS4 coexpression	7/299	0.448905	1	0	0	1.10431	0.88449	CLDN6;NLN;HMGA1;ARHGEF19;IGF2BP3;SAE1;HNRNPA1
MAFG human tf ARCHS4 coexpression	7/299	0.448905	1	0	0	1.10431	0.88449	DUSP5;MMP14;HDGF;TTC7A;MEF2D;STK40;IER3
TEAD4 human tf ARCHS4 coexpression	7/299	0.448905	1	0	0	1.10431	0.88449	RECQL4;MTHFD1L;HMGA1;HDGF;CYC1;SAE1;MYPN
RORB human tf ARCHS4 coexpression	7/299	0.448905	1	0	0	1.10431	0.88449	C8ORF46;SHC3;DNAJC6;CADPS;DLGAP1;NMNAT2;ATP6V0A1
WIZ human tf ARCHS4 coexpression	7/299	0.448905	1	0	0	1.10431	0.88449	RECQL4;NDST1;GBF1;MYH9;HDGF;ACTN4;BCL9L
KLF7 human tf ARCHS4 coexpression	7/299	0.448905	1	0	0	1.10431	0.88449	KMT2E;NEDD4L;C15ORF52;CRMP1;NMNAT2;RASAL2;SYNJ2
EGR4 human tf ARCHS4 coexpression	7/299	0.448905	1	0	0	1.10431	0.88449	FAM167A;FAM24B;RRNAD1;REEP3;CADPS;SEC22B;RIN2
ZNF385B human tf ARCHS4 coexpression	7/299	0.448905	1	0	0	1.10431	0.88449	C8ORF46;RERE;NFIX;DNAJC6;DLGAP1;SIPA1L3;HIPK2
CAMTA1 human tf ARCHS4 coexpression	7/299	0.448905	1	0	0	1.10431	0.88449	SHC3;DNAJC6;NTM;CRMP1;DLGAP1;NMNAT2;RTN4
ZNF664 human tf ARCHS4 coexpression	7/299	0.448905	1	0	0	1.10431	0.88449	NDST1;GBF1;FLNB;HDGF;ACTN4;TEAD1;ERGIC1
ZNF655 human tf ARCHS4 coexpression	7/299	0.448905	1	0	0	1.10431	0.88449	BLK;KMT2E;MACF1;AHNAK;RORA;CFLAR;ETS1
ZNF511 human tf ARCHS4 coexpression	7/299	0.448905	1	0	0	1.10431	0.88449	DRAP1;EXOSC4;CDCA4;MFSD3;HMGA1;CYC1;THOC6
ZNF407 human tf ARCHS4 coexpression	7/299	0.448905	1	0	0	1.10431	0.88449	MACF1;MON2;AHNAK;DST;EPG5;DDX60L;CFLAR
SIM1 human tf ARCHS4 coexpression	7/299	0.448905	1	0	0	1.10431	0.88449	REEP3;CADPS;GLIS3;PDE4DIP;SEC22B;RIN2;MYPN
FEZF1 human tf ARCHS4 coexpression	7/299	0.448905	1	0	0	1.10431	0.88449	FANK1;CBX5;SIX3;EFHC1;CRMP1;ATXN10;HNRNPA1
NPAS3 human tf ARCHS4 coexpression	7/299	0.448905	1	0	0	1.10431	0.88449	SHC3;NTM;NR2F1;CRMP1;FRMD4A;VIM;HIPK2
CARHSP1 human tf ARCHS4 coexpression	7/299	0.448905	1	0	0	1.10431	0.88449	CLDN6;RECQL4;HCFC1R1;HMGA1;HDGF;IGF2BP3;SAE1
ZNF362 human tf ARCHS4 coexpression	7/299	0.448905	1	0	0	1.10431	0.88449	RERE;ZMIZ1;NR2F1;CRMP1;FRMD4A;C11ORF68;ZFP36L1
YEATS2 human tf ARCHS4 coexpression	7/299	0.448905	1	0	0	1.10431	0.88449	MACF1;KIRREL;MTHFD1L;DST;GBF1;IGF2BP3;NAV2
THAP11 human tf ARCHS4 coexpression	7/299	0.448905	1	0	0	1.10431	0.88449	RECQL4;EIF3K;CCDC85B;PRCC;TAGLN2;HNRNPH3;STK40
HES3 human tf ARCHS4 coexpression	7/299	0.448905	1	0	0	1.10431	0.88449	CLDN6;NLN;HMGA1;ARHGEF19;IGF2BP3;SAE1;HNRNPA1
BRD9 human tf ARCHS4 coexpression	7/299	0.448905	1	0	0	1.10431	0.88449	LRRC14;RECQL4;TRIO;MYEOV;MYH9;HDGF;TTC7A
HMGB3 human tf ARCHS4 coexpression	7/299	0.448905	1	0	0	1.10431	0.88449	CLDN6;CBX5;IGF2BP3;GLTSCR1L;ECT2;SAE1;HNRNPA1
TRIM23 human tf ARCHS4 coexpression	7/299	0.448905	1	0	0	1.10431	0.88449	C8ORF46;DNAJC6;DLGAP1;KCNAB1;NMNAT2;RTN4;ATP6V0A1
CHD6 human tf ARCHS4 coexpression	7/299	0.448905	1	0	0	1.10431	0.88449	RERE;MACF1;TRIO;ZMYND8;HS1BP3;FLNB;SIPA1L3
MBD2 human tf ARCHS4 coexpression	7/299	0.448905	1	0	0	1.10431	0.88449	MYO1E;AHNAK;MYH9;TTC7A;MEF2D;ETS1;ERGIC1
CUL4A human tf ARCHS4 coexpression	7/299	0.448905	1	0	0	1.10431	0.88449	MYO1E;MUSK;TBC1D4;HDGF;TEAD1;MYPN;ASB1
NCOA2 human tf ARCHS4 coexpression	7/299	0.448905	1	0	0	1.10431	0.88449	RERE;MACF1;CDKN1B;AHNAK;DDX60L;CFLAR;SIPA1L3
DUS3L human tf ARCHS4 coexpression	7/299	0.448905	1	0	0	1.10431	0.88449	RECQL4;DRAP1;EXOSC4;CCDC85B;PRCC;CYC1;THOC6
SMARCA5 human tf ARCHS4 coexpression	7/299	0.448905	1	0	0	1.10431	0.88449	NLN;CBX5;IGF2BP3;ATXN10;ECT2;SAE1;HNRNPA1
TERF2IP human tf ARCHS4 coexpression	7/299	0.448905	1	0	0	1.10431	0.88449	KMT2E;RUSC2;DNAJC6;CRMP1;NMNAT2;CALM2;ATP6V0A1
CHD2 human tf ARCHS4 coexpression	7/299	0.448905	1	0	0	1.10431	0.88449	KMT2E;RERE;MACF1;AHNAK;RORA;CFLAR;ETS1
CBX2 human tf ARCHS4 coexpression	7/299	0.448905	1	0	0	1.10431	0.88449	CLDN6;RECQL4;HMGA1;HDGF;IGF2BP3;SAE1;HNRNPA1
YOD1 human tf ARCHS4 coexpression	7/299	0.448905	1	0	0	1.10431	0.88449	MACF1;BNIP3L;CDKN1B;AHNAK;DDX60L;CFLAR;BCL2L1
RGS7 human tf ARCHS4 coexpression	7/299	0.448905	1	0	0	1.10431	0.88449	C8ORF46;SHC3;DNAJC6;KCNMA1;CADPS;DLGAP1;NMNAT2
PKHD1L1 human tf ARCHS4 coexpression	7/299	0.448905	1	0	0	1.10431	0.88449	MACF1;LEPROT;SEC14L1;SH3TC2;CFLAR;VCL;LIMS1
KRTAP5-1 human tf ARCHS4 coexpression	7/299	0.448905	1	0	0	1.10431	0.88449	KRT80;MLPH;PPP1R16A;KRTAP2-3;KRTAP2-2;KRTAP2-1;FAM83C
ARX human tf ARCHS4 coexpression	6/299	0.61077	1	0	0	0.946551	0.466682	FAM167A;CBX5;CADPS;CRMP1;RIN2;CALM2
ZFX human tf ARCHS4 coexpression	6/299	0.61077	1	0	0	0.946551	0.466682	CAMK2D;WEE1;ZC3H4;REEP3;SEC22B;RIN2
BARX2 human tf ARCHS4 coexpression	6/299	0.61077	1	0	0	0.946551	0.466682	ZBTB38;S100A14;KRTAP2-2;KRTAP2-1;FAM83C;IGSF9
PRDM1 human tf ARCHS4 coexpression	6/299	0.61077	1	0	0	0.946551	0.466682	DUSP5;IMPDH1P10;CTSW;RORA;CFLAR;SKAP1
ZNF37A human tf ARCHS4 coexpression	6/299	0.61077	1	0	0	0.946551	0.466682	CMSS1;EFHC1;CFLAR;TFPI;ROCK1P1;CCDC171
RCOR1 human tf ARCHS4 coexpression	6/299	0.61077	1	0	0	0.946551	0.466682	ITPRIP;GBF1;PXN;MYH9;HDGF;STK40
SIX4 human tf ARCHS4 coexpression	6/299	0.61077	1	0	0	0.946551	0.466682	AMOTL2;IGF2BP3;TEAD1;PTPN14;MYPN;VCL
SALL1 human tf ARCHS4 coexpression	6/299	0.61077	1	0	0	0.946551	0.466682	CLDN6;CBX5;HMGA2;IGF2BP3;NAV2;HNRNPA1
TRPS1 human tf ARCHS4 coexpression	6/299	0.61077	1	0	0	0.946551	0.466682	MACF1;MLPH;AHNAK;SEMA3C;ASAP1;LPP
KLF1 human tf ARCHS4 coexpression	6/299	0.61077	1	0	0	0.946551	0.466682	EXOSC4;CDCA4;GPAA1;CYC1;THOC6;ZFP36L1
DLX5 human tf ARCHS4 coexpression	6/299	0.61077	1	0	0	0.946551	0.466682	KMT2E;KLF7;CBX5;NTM;CRMP1;HDAC9
EZH2 human tf ARCHS4 coexpression	6/299	0.61077	1	0	0	0.946551	0.466682	RECQL4;CBX5;CDCA4;ECT2;SAE1;HNRNPA1
HOXB6 human tf ARCHS4 coexpression	6/299	0.61077	1	0	0	0.946551	0.466682	RECQL4;KIRREL;CREB3L1;GBF1;ACTN4;MET
PHOX2B human tf ARCHS4 coexpression	6/299	0.61077	1	0	0	0.946551	0.466682	HSPE1P9;C11ORF91;DLC1;CRMP1;HDGF;CALM2
ZNF451 human tf ARCHS4 coexpression	6/299	0.61077	1	0	0	0.946551	0.466682	CAMK2D;CBX5;DST;SEC22B;TFPI;CALM2
HAND1 human tf ARCHS4 coexpression	6/299	0.61077	1	0	0	0.946551	0.466682	CLDN6;CREB3L1;PRCC;HMGA2;SAE1;TEAD1
STAT1 human tf ARCHS4 coexpression	6/299	0.61077	1	0	0	0.946551	0.466682	DUSP5;SEMA7A;EHD4;MYH9;DDX60L;ETS1
PRDM2 human tf ARCHS4 coexpression	6/299	0.61077	1	0	0	0.946551	0.466682	BLK;KMT2E;RERE;CFLAR;MEF2D;ETS1
KLF9 human tf ARCHS4 coexpression	6/299	0.61077	1	0	0	0.946551	0.466682	NFIX;LAMA2;PDE4DIP;FILIP1L;MEF2D;MYPN
NR4A3 human tf ARCHS4 coexpression	6/299	0.61077	1	0	0	0.946551	0.466682	DUSP5;KLF6;CLCF1;CFLAR;MEF2D;IER3
HOXB3 human tf ARCHS4 coexpression	6/299	0.61077	1	0	0	0.946551	0.466682	ADAMTSL1;RERE;KIRREL;ZMIZ1;ACTN4;IGSF9
MSX2 human tf ARCHS4 coexpression	6/299	0.61077	1	0	0	0.946551	0.466682	KRT80;SEMA3C;S100A13;AMOTL2;TEAD1;BCL9L
SNAI1 human tf ARCHS4 coexpression	6/299	0.61077	1	0	0	0.946551	0.466682	DUSP5;MMP14;ITPRIP;CLCF1;ITGA5;IER3
FOSB human tf ARCHS4 coexpression	6/299	0.61077	1	0	0	0.946551	0.466682	KLF6;ITPRIP;AHNAK;TTC7A;MEF2D;ZFP36L1
MAX human tf ARCHS4 coexpression	6/299	0.61077	1	0	0	0.946551	0.466682	LEPROT;SUSD1;TAGLN2;STK40;VCL;LIMS1
THRA human tf ARCHS4 coexpression	6/299	0.61077	1	0	0	0.946551	0.466682	C8ORF46;NFIX;SHC3;RUSC2;DNAJC6;DLGAP1
SIX1 human tf ARCHS4 coexpression	6/299	0.61077	1	0	0	0.946551	0.466682	ADAMTSL1;NR2F1;ITGA7;PDE4DIP;TEAD1;MYPN
KLF16 human tf ARCHS4 coexpression	6/299	0.61077	1	0	0	0.946551	0.466682	PXN;MYH9;HDGF;MEF2D;STK40;BCL9L
GATA5 human tf ARCHS4 coexpression	6/299	0.61077	1	0	0	0.946551	0.466682	CUBN;S100A16;PHGR1;S100A13;S100A14;PBLD
MEIS2 human tf ARCHS4 coexpression	6/299	0.61077	1	0	0	0.946551	0.466682	CADPS;FRMD4A;NMNAT2;RASAL2;RIN2;RTN4
MYC human tf ARCHS4 coexpression	6/299	0.61077	1	0	0	0.946551	0.466682	LRRC14;RECQL4;EXOSC4;PRCC;HDGF;CYC1
ASCL1 human tf ARCHS4 coexpression	6/299	0.61077	1	0	0	0.946551	0.466682	CBX5;NR2F1;CRMP1;HNRNPA1;HDAC9;IGSF9
PDX1 human tf ARCHS4 coexpression	6/299	0.61077	1	0	0	0.946551	0.466682	ALCAM;CADPS;GLIS3;PPM1H;SEC22B;RIN2
ESR2 human tf ARCHS4 coexpression	6/299	0.61077	1	0	0	0.946551	0.466682	MLPH;SEMA3C;S100A16;ZMYND8;S100A14;TTC7A
TP53 human tf ARCHS4 coexpression	6/299	0.61077	1	0	0	0.946551	0.466682	RECQL4;CDCA4;HMGA1;IGF2BP3;SAE1;HNRNPA1
ZNF593 human tf ARCHS4 coexpression	6/299	0.61077	1	0	0	0.946551	0.466682	MRPL52;EXOSC4;CDCA4;GPAA1;CYC1;THOC6
POU2F1 human tf ARCHS4 coexpression	6/299	0.61077	1	0	0	0.946551	0.466682	NLN;CBX5;COA1;ZMYND8;IGF2BP3;HNRNPA1
TCF7L1 human tf ARCHS4 coexpression	6/299	0.61077	1	0	0	0.946551	0.466682	CLDN6;NLN;TCF7L2;ARHGEF19;HMGA2;IGF2BP3
KLF10 human tf ARCHS4 coexpression	6/299	0.61077	1	0	0	0.946551	0.466682	VMP1;DUSP5;KLF6;ITPRIP;MEF2D;ELK3
NR2F6 human tf ARCHS4 coexpression	6/299	0.61077	1	0	0	0.946551	0.466682	RECQL4;PPP1R16A;MFSD3;HDGF;ACTN4;CYC1
FOXH1 human tf ARCHS4 coexpression	6/299	0.61077	1	0	0	0.946551	0.466682	CLDN6;NLN;TCF7L2;ZMYND8;ARHGEF19;IGF2BP3
ATF3 human tf ARCHS4 coexpression	6/299	0.61077	1	0	0	0.946551	0.466682	DUSP5;KLF6;ITPRIP;CLCF1;TNS3;IER3
ZHX1 human tf ARCHS4 coexpression	6/299	0.61077	1	0	0	0.946551	0.466682	MON2;MUSK;DST;DNAJC6;SEC22B;ASB1
TEF human tf ARCHS4 coexpression	6/299	0.61077	1	0	0	0.946551	0.466682	C8ORF46;NFIX;RUSC2;DNAJC6;DLGAP1;CAMK2G
ZNF91 human tf ARCHS4 coexpression	6/299	0.61077	1	0	0	0.946551	0.466682	RPL36AP33;CBX5;DST;CRMP1;RASAL2;CALM2
FOXI1 human tf ARCHS4 coexpression	6/299	0.61077	1	0	0	0.946551	0.466682	MLPH;S100A16;PPP1R16A;MFSD3;S100A13;S100A14
KLF13 human tf ARCHS4 coexpression	6/299	0.61077	1	0	0	0.946551	0.466682	CDKN1B;MYH9;TTC7A;MEF2D;ETS1;STK40
ZFPM2 human tf ARCHS4 coexpression	6/299	0.61077	1	0	0	0.946551	0.466682	SHC3;DNAJC6;PDE4DIP;DLGAP1;ERC1;ROCK1P1
ZNF274 human tf ARCHS4 coexpression	6/299	0.61077	1	0	0	0.946551	0.466682	KMT2E;STPG1;C5ORF56;C6ORF1;PCED1B;CFLAR
ARNT2 human tf ARCHS4 coexpression	6/299	0.61077	1	0	0	0.946551	0.466682	C8ORF46;SHC3;DNAJC6;GNG7;DLGAP1;NMNAT2
RELA human tf ARCHS4 coexpression	6/299	0.61077	1	0	0	0.946551	0.466682	PXN;MYH9;TAGLN2;MEF2D;STK40;BCL9L
HOXB2 human tf ARCHS4 coexpression	6/299	0.61077	1	0	0	0.946551	0.466682	DRAP1;CMTM7;CCDC85B;TAGLN2;CTSW;RUNX2
ZBTB4 human tf ARCHS4 coexpression	6/299	0.61077	1	0	0	0.946551	0.466682	NDST1;NFIX;RUSC2;MYH9;MEF2D;BCL9L
FOXG1 human tf ARCHS4 coexpression	6/299	0.61077	1	0	0	0.946551	0.466682	SHC3;CBX5;NTM;SIX3;NEDD4L;CRMP1
SATB1 human tf ARCHS4 coexpression	6/299	0.61077	1	0	0	0.946551	0.466682	CDKN1B;C5ORF56;RORA;GLTSCR1L;MEF2D;ETS1
NKX2-5 human tf ARCHS4 coexpression	6/299	0.61077	1	0	0	0.946551	0.466682	LAMA2;PALLD;ANKRD1;FHL2;CYC1;TRIM55
OLIG1 human tf ARCHS4 coexpression	6/299	0.61077	1	0	0	0.946551	0.466682	C8ORF46;NFIX;SHC3;GNG7;DLGAP1;HIPK2
POU6F1 human tf ARCHS4 coexpression	6/299	0.61077	1	0	0	0.946551	0.466682	C8ORF46;SHC3;DNAJC6;DLGAP1;NMNAT2;ATP6V0A1
SIX6 human tf ARCHS4 coexpression	6/299	0.61077	1	0	0	0.946551	0.466682	TCF7L2;CBX5;LEPR;ECT2;HNRNPA1;ZFP36L1
SP1 human tf ARCHS4 coexpression	6/299	0.61077	1	0	0	0.946551	0.466682	KLF7;AHNAK;C15ORF52;MYH9;HDGF;ERGIC1
PBX1 human tf ARCHS4 coexpression	6/299	0.61077	1	0	0	0.946551	0.466682	NTM;CRMP1;FRMD4A;NMNAT2;NAV2;RTN4
SP6 human tf ARCHS4 coexpression	6/299	0.61077	1	0	0	0.946551	0.466682	UPK2;SLC2A1;ARHGAP29;HDGF;AMOTL2;BCL9L
TCF4 human tf ARCHS4 coexpression	6/299	0.61077	1	0	0	0.946551	0.466682	KMT2E;KLF7;NTM;NEDD4L;DLGAP1;RASAL2
OLIG2 human tf ARCHS4 coexpression	6/299	0.61077	1	0	0	0.946551	0.466682	C8ORF46;NFIX;SHC3;GNG7;DLGAP1;HIPK2
ZNF263 human tf ARCHS4 coexpression	6/299	0.61077	1	0	0	0.946551	0.466682	RECQL4;VMP1;MTHFD1L;NANOS3;MRPL24;STK40
ZBTB32 human tf ARCHS4 coexpression	6/299	0.61077	1	0	0	0.946551	0.466682	BLK;DUSP5;SEMA7A;EHD4;NEK6;CTSW
ZNF629 human tf ARCHS4 coexpression	6/299	0.61077	1	0	0	0.946551	0.466682	RECQL4;NDST1;GBF1;UBTD1;HDGF;TEAD1
ZNF423 human tf ARCHS4 coexpression	6/299	0.61077	1	0	0	0.946551	0.466682	CBX5;NR2F1;CRMP1;IGF2BP3;HNRNPA1;AHDC1
ZNF574 human tf ARCHS4 coexpression	6/299	0.61077	1	0	0	0.946551	0.466682	LRRC14;RECQL4;EXOSC4;CDCA4;PRCC;CYC1
ZKSCAN1 human tf ARCHS4 coexpression	6/299	0.61077	1	0	0	0.946551	0.466682	EVC;CADPS;EFHC1;CRMP1;RASAL2;LPP
KLF3 human tf ARCHS4 coexpression	6/299	0.61077	1	0	0	0.946551	0.466682	CDKN1B;AHNAK;DDX60L;RORA;CFLAR;ETS1
DBX1 human tf ARCHS4 coexpression	6/299	0.61077	1	0	0	0.946551	0.466682	CBX5;NR2F1;AFAP1;HMGA2;CRMP1;HNRNPA1
ZBTB16 human tf ARCHS4 coexpression	6/299	0.61077	1	0	0	0.946551	0.466682	KLF6;LAMA2;PDE4DIP;FILIP1L;LPP;MYPN
ZBTB45 human tf ARCHS4 coexpression	6/299	0.61077	1	0	0	0.946551	0.466682	DRAP1;GPAA1;CCDC85B;MFSD3;PRCC;CYC1
ZNF132 human tf ARCHS4 coexpression	6/299	0.61077	1	0	0	0.946551	0.466682	STARD13;MUSK;PALLD;EPG5;PSG10P;CALM2
ZNF414 human tf ARCHS4 coexpression	6/299	0.61077	1	0	0	0.946551	0.466682	STPG1;MAST4;SIX3;NEDD4L;AHDC1;SSH1
ZNF365 human tf ARCHS4 coexpression	6/299	0.61077	1	0	0	0.946551	0.466682	C8ORF46;SHC3;DNAJC6;KCNMA1;DLGAP1;NMNAT2
ZNF300 human tf ARCHS4 coexpression	6/299	0.61077	1	0	0	0.946551	0.466682	KMT2E;KLF7;CBX5;CRMP1;HNRNPA1;CALM2
PRDM8 human tf ARCHS4 coexpression	6/299	0.61077	1	0	0	0.946551	0.466682	RERE;NFIX;RUSC2;ZMIZ1;DLGAP1;MEF2D
ZIC3 human tf ARCHS4 coexpression	6/299	0.61077	1	0	0	0.946551	0.466682	CLDN6;NLN;TCF7L2;CBX5;IGF2BP3;HNRNPA1
TAL1 human tf ARCHS4 coexpression	6/299	0.61077	1	0	0	0.946551	0.466682	LEPROT;SUSD1;LEPR;VCL;LIMS1;BCL2L1
SP8 human tf ARCHS4 coexpression	6/299	0.61077	1	0	0	0.946551	0.466682	CBX5;SIX3;SLC2A1;NEDD4L;IGF2BP3;HNRNPA1
ZNF592 human tf ARCHS4 coexpression	6/299	0.61077	1	0	0	0.946551	0.466682	PXN;MYH9;TTC7A;MEF2D;STK40;BCL9L
GBX2 human tf ARCHS4 coexpression	6/299	0.61077	1	0	0	0.946551	0.466682	NR2F1;SLC2A1;AFAP1;FRMD4A;VIM;CHST3
ZNF318 human tf ARCHS4 coexpression	6/299	0.61077	1	0	0	0.946551	0.466682	BLK;SEMA7A;ANKRD11;NEK6;SIPA1L3;ETS1
ZNF131 human tf ARCHS4 coexpression	6/299	0.61077	1	0	0	0.946551	0.466682	DHX32;LINC01057;BLOC1S1;ATXN10;RUNX2;ADAMTS6
KLF14 human tf ARCHS4 coexpression	6/299	0.61077	1	0	0	0.946551	0.466682	RECQL4;FGF5;TNFRSF12A;TBC1D4;GNG12;MRPL24
ZNF771 human tf ARCHS4 coexpression	6/299	0.61077	1	0	0	0.946551	0.466682	MRPL52;CMTM7;CD63;EXOSC4;HCFC1R1;PBLD
ZSCAN23 human tf ARCHS4 coexpression	6/299	0.61077	1	0	0	0.946551	0.466682	CBX5;EFHC1;CRMP1;ATXN10;CALM2;HDAC9
HMX3 human tf ARCHS4 coexpression	6/299	0.61077	1	0	0	0.946551	0.466682	BLK;SEMA7A;MUSK;NEK6;MEF2D;TRIM55
ZNF471 human tf ARCHS4 coexpression	6/299	0.61077	1	0	0	0.946551	0.466682	CMSS1;EFHC1;CFLAR;TFPI;ROCK1P1;CCDC171
ZNF460 human tf ARCHS4 coexpression	6/299	0.61077	1	0	0	0.946551	0.466682	MACF1;MON2;CBX5;DST;RASAL2;ATP6V0A1
ZNF627 human tf ARCHS4 coexpression	6/299	0.61077	1	0	0	0.946551	0.466682	FAM160B1;KMT2E;CBX5;CRMP1;ATXN10;CALM2
ZNF536 human tf ARCHS4 coexpression	6/299	0.61077	1	0	0	0.946551	0.466682	CBX5;DNAJC6;CRMP1;DLGAP1;NMNAT2;HDAC9
FOXJ3 human tf ARCHS4 coexpression	6/299	0.61077	1	0	0	0.946551	0.466682	RERE;MACF1;KLF6;GBF1;MEF2D;ETS1
ZNF155 human tf ARCHS4 coexpression	6/299	0.61077	1	0	0	0.946551	0.466682	PCNPP3;TMEM217;HSF2BP;MICALCL;FRG2C;XDH
TCF19 human tf ARCHS4 coexpression	6/299	0.61077	1	0	0	0.946551	0.466682	FOSL1;RECQL4;CDCA4;HMGA1;HDGF;SAE1
PHB2 human tf ARCHS4 coexpression	6/299	0.61077	1	0	0	0.946551	0.466682	RECQL4;MTHFD1L;PRCC;HDGF;CYC1;SAE1
SLC30A9 human tf ARCHS4 coexpression	6/299	0.61077	1	0	0	0.946551	0.466682	DHX32;CBX5;ATXN10;HNRNPA1;CALM2;RUNX2
THAP3 human tf ARCHS4 coexpression	6/299	0.61077	1	0	0	0.946551	0.466682	MRPL52;CD63;EXOSC4;BLOC1S1;ATOX1;TXN2
MBNL3 human tf ARCHS4 coexpression	6/299	0.61077	1	0	0	0.946551	0.466682	BNIP3L;AHNAK;DDX60L;CFLAR;ETS1;BCL2L1
TAX1BP1 human tf ARCHS4 coexpression	6/299	0.61077	1	0	0	0.946551	0.466682	ANXA2;CD59;MICALCL;SEC22B;CALM2;MRPL33
NCOA3 human tf ARCHS4 coexpression	6/299	0.61077	1	0	0	0.946551	0.466682	VMP1;BLK;KRT80;MLPH;SEMA3C;BCL9L
ZMAT2 human tf ARCHS4 coexpression	6/299	0.61077	1	0	0	0.946551	0.466682	MAPKAP1;HCFC1R1;UBTD1;HDGF;STK40;BCL2L1
SETBP1 human tf ARCHS4 coexpression	6/299	0.61077	1	0	0	0.946551	0.466682	KMT2E;CBX5;NEDD4L;CRMP1;FRMD4A;RASAL2
MESP1 human tf ARCHS4 coexpression	6/299	0.61077	1	0	0	0.946551	0.466682	FIBP;GPAA1;CCDC85B;MFSD3;RDH5;CYC1
ID4 human tf ARCHS4 coexpression	6/299	0.61077	1	0	0	0.946551	0.466682	CAMK2D;SHC3;NTM;NR2F1;CHST3;ZFP36L1
ZNF780A human tf ARCHS4 coexpression	6/299	0.61077	1	0	0	0.946551	0.466682	CMSS1;EFHC1;CFLAR;TFPI;ROCK1P1;CCDC171
BAZ2A human tf ARCHS4 coexpression	6/299	0.61077	1	0	0	0.946551	0.466682	RERE;GBF1;MYH9;MEF2D;ETS1;BCL9L
UBE2K human tf ARCHS4 coexpression	6/299	0.61077	1	0	0	0.946551	0.466682	CLDN6;NLN;MTHFD1L;HMGA1;HDGF;IGF2BP3
EDF1 human tf ARCHS4 coexpression	6/299	0.61077	1	0	0	0.946551	0.466682	DRAP1;BLOC1S1;CCDC85B;PPP1R16A;MFSD3;CYC1
DEK human tf ARCHS4 coexpression	6/299	0.61077	1	0	0	0.946551	0.466682	CDCA4;HDGF;IGF2BP3;ECT2;SAE1;HNRNPA1
PRR12 human tf ARCHS4 coexpression	6/299	0.61077	1	0	0	0.946551	0.466682	RERE;GBF1;MYH9;SIPA1L3;MEF2D;BCL9L
AHDC1 human tf ARCHS4 coexpression	6/299	0.61077	1	0	0	0.946551	0.466682	NFIX;MAST4;ZMIZ1;NEDD4L;MEF2D;GLIS1
UBR4 human tf ARCHS4 coexpression	6/299	0.61077	1	0	0	0.946551	0.466682	MACF1;TRIO;AHNAK;GBF1;MYH9;FLNB
HP1BP3 human tf ARCHS4 coexpression	6/299	0.61077	1	0	0	0.946551	0.466682	MACF1;CDKN1B;CBX5;ZBTB38;ECT2;HNRNPA1
KIAA1683 human tf ARCHS4 coexpression	6/299	0.61077	1	0	0	0.946551	0.466682	KMT2E;RERE;MAST4;CFLAR;SIPA1L3;IGSF9
MKRN1 human tf ARCHS4 coexpression	6/299	0.61077	1	0	0	0.946551	0.466682	BNIP3L;AHNAK;DDX60L;CFLAR;ETS1;BCL2L1
CD36 human tf ARCHS4 coexpression	6/299	0.61077	1	0	0	0.946551	0.466682	LAMA2;GBE1;RDH5;ITGA7;PDE4DIP;CD44
RAPGEF5 human tf ARCHS4 coexpression	6/299	0.61077	1	0	0	0.946551	0.466682	C8ORF46;SHC3;DST;DNAJC6;DLGAP1;HIPK2
FAM171B human tf ARCHS4 coexpression	6/299	0.61077	1	0	0	0.946551	0.466682	CBX5;REEP3;CADPS;SEC22B;RIN2;CALM2
ADAMTS19 human tf ARCHS4 coexpression	6/299	0.61077	1	0	0	0.946551	0.466682	CLDN6;NLN;ZMYND8;IGF2BP3;SAE1;HNRNPA1
DVL3 human tf ARCHS4 coexpression	6/299	0.61077	1	0	0	0.946551	0.466682	NDST1;GBF1;HDGF;ACTN4;ERGIC1;BCL9L
HMGB2 human tf ARCHS4 coexpression	6/299	0.61077	1	0	0	0.946551	0.466682	WEE1;CBX5;CDCA4;ECT2;SAE1;HNRNPA1
ATMIN human tf ARCHS4 coexpression	6/299	0.61077	1	0	0	0.946551	0.466682	KRT80;SEMA3C;MAPKAP1;HDGF;GNG12;TEAD1
CCDC71 human tf ARCHS4 coexpression	6/299	0.61077	1	0	0	0.946551	0.466682	NDST1;PXN;MYH9;HDGF;STK40;ERGIC1
FARSA human tf ARCHS4 coexpression	6/299	0.61077	1	0	0	0.946551	0.466682	RECQL4;EXOSC4;CDCA4;PRCC;CYC1;SAE1
KNTC1 human tf ARCHS4 coexpression	6/299	0.61077	1	0	0	0.946551	0.466682	WEE1;CBX5;IGF2BP3;ECT2;SAE1;HNRNPA1
RFX6 human tf ARCHS4 coexpression	6/299	0.61077	1	0	0	0.946551	0.466682	CAMK2D;FAM167A;REEP3;CADPS;SEC22B;RIN2
GPATCH8 human tf ARCHS4 coexpression	6/299	0.61077	1	0	0	0.946551	0.466682	RERE;MACF1;ANKRD11;GBF1;MEF2D;ETS1
LIN28B human tf ARCHS4 coexpression	6/299	0.61077	1	0	0	0.946551	0.466682	CLDN6;NLN;HMGA2;IGF2BP3;SAE1;HNRNPA1
SLC39A10 human tf ARCHS4 coexpression	6/299	0.61077	1	0	0	0.946551	0.466682	TCF7L2;CAMK2D;CBX5;IGF2BP3;ECT2;HNRNPA1
PPP1R10 human tf ARCHS4 coexpression	6/299	0.61077	1	0	0	0.946551	0.466682	KLF7;ANKRD11;GBF1;C15ORF52;ERGIC1;BCL9L
SOX8 human tf ARCHS4 coexpression	5/299	0.762797	1	0	0	0.788793	0.213577	C8ORF46;NFIX;SHC3;DLGAP1;HIPK2
PAX6 human tf ARCHS4 coexpression	5/299	0.762797	1	0	0	0.788793	0.213577	REEP3;CADPS;GLIS3;SEC22B;RIN2
NFIX human tf ARCHS4 coexpression	5/299	0.762797	1	0	0	0.788793	0.213577	RERE;NDST1;RUSC2;MEF2D;HIPK2
ISL1 human tf ARCHS4 coexpression	5/299	0.762797	1	0	0	0.788793	0.213577	FAM167A;REEP3;CADPS;SEC22B;RIN2
CIC human tf ARCHS4 coexpression	5/299	0.762797	1	0	0	0.788793	0.213577	RERE;NDST1;MYH9;MEF2D;BCL9L
RFX3 human tf ARCHS4 coexpression	5/299	0.762797	1	0	0	0.788793	0.213577	FANK1;CBX5;EFHC1;CRMP1;CALM2
MEF2C human tf ARCHS4 coexpression	5/299	0.762797	1	0	0	0.788793	0.213577	DNAJC6;PDE4DIP;DLGAP1;GLTSCR1L;MYPN
XBP1 human tf ARCHS4 coexpression	5/299	0.762797	1	0	0	0.788793	0.213577	VMP1;KRT80;MLPH;SEMA3C;ERGIC1
MYBL2 human tf ARCHS4 coexpression	5/299	0.762797	1	0	0	0.788793	0.213577	RECQL4;MTHFD1L;PRCC;HDGF;SAE1
TCFL5 human tf ARCHS4 coexpression	5/299	0.762797	1	0	0	0.788793	0.213577	RECQL4;MAPKAP1;C15ORF52;HDGF;SYNJ2
E2F1 human tf ARCHS4 coexpression	5/299	0.762797	1	0	0	0.788793	0.213577	RECQL4;CDCA4;HDGF;CYC1;SAE1
ELF4 human tf ARCHS4 coexpression	5/299	0.762797	1	0	0	0.788793	0.213577	CLCF1;PXN;MYH9;TAGLN2;STK40
KLF8 human tf ARCHS4 coexpression	5/299	0.762797	1	0	0	0.788793	0.213577	CMSS1;EFHC1;CFLAR;TFPI;ROCK1P1
KLF5 human tf ARCHS4 coexpression	5/299	0.762797	1	0	0	0.788793	0.213577	PHGR1;ACTN4;S100A14;ADTRP;GNG12
LHX6 human tf ARCHS4 coexpression	5/299	0.762797	1	0	0	0.788793	0.213577	RUSC2;CRMP1;GLTSCR1L;HDAC9;ATP6V0A1
FOXN1 human tf ARCHS4 coexpression	5/299	0.762797	1	0	0	0.788793	0.213577	KRT80;S100A14;KRTAP2-2;KRTAP2-1;FAM83C
SOX6 human tf ARCHS4 coexpression	5/299	0.762797	1	0	0	0.788793	0.213577	KMT2E;CBX5;CRMP1;PDE4DIP;FRMD4A
CDX1 human tf ARCHS4 coexpression	5/299	0.762797	1	0	0	0.788793	0.213577	MALL;PHGR1;ADTRP;XDH;PBLD
DLX2 human tf ARCHS4 coexpression	5/299	0.762797	1	0	0	0.788793	0.213577	KMT2E;CBX5;DDAH1;CRMP1;CORO1C
VAX2 human tf ARCHS4 coexpression	5/299	0.762797	1	0	0	0.788793	0.213577	UPK2;S100A13;HDGF;CYC1;MRPL24
MYB human tf ARCHS4 coexpression	5/299	0.762797	1	0	0	0.788793	0.213577	C4ORF51;TTC7A;HNRNPA1;ELK3;THOC6
HOXB5 human tf ARCHS4 coexpression	5/299	0.762797	1	0	0	0.788793	0.213577	KIRREL;CREB3L1;PXDN;PHGR1;ACTN4
NEUROG3 human tf ARCHS4 coexpression	5/299	0.762797	1	0	0	0.788793	0.213577	C8ORF46;GBE1;RDH5;ITGA7;HNRNPA1
MXD4 human tf ARCHS4 coexpression	5/299	0.762797	1	0	0	0.788793	0.213577	NDST1;MYH9;MEF2D;ERGIC1;BCL9L
TRERF1 human tf ARCHS4 coexpression	5/299	0.762797	1	0	0	0.788793	0.213577	PXN;MYH9;MEF2D;ETS1;BCL9L
SOX4 human tf ARCHS4 coexpression	5/299	0.762797	1	0	0	0.788793	0.213577	KLF7;CBX5;NEDD4L;CRMP1;CALM2
FOXA2 human tf ARCHS4 coexpression	5/299	0.762797	1	0	0	0.788793	0.213577	FAM167A;CADPS;NR2F1;SPATS2L;RTN4
HIVEP3 human tf ARCHS4 coexpression	5/299	0.762797	1	0	0	0.788793	0.213577	MAML2;ZMIZ1;FRMD4A;CFLAR;IER3
HOXD1 human tf ARCHS4 coexpression	5/299	0.762797	1	0	0	0.788793	0.213577	ADAMTSL1;NR2F1;RARB;HSF2BP;VIM
JUND human tf ARCHS4 coexpression	5/299	0.762797	1	0	0	0.788793	0.213577	KLF6;CDKN1B;TTC7A;MEF2D;BCL9L
CDX4 human tf ARCHS4 coexpression	5/299	0.762797	1	0	0	0.788793	0.213577	CLDN6;EXOSC4;EIF3K;CYC1;THOC6
E2F5 human tf ARCHS4 coexpression	5/299	0.762797	1	0	0	0.788793	0.213577	CBX5;SH3TC2;ZMYND8;IGF2BP3;HNRNPA1
ARNTL human tf ARCHS4 coexpression	5/299	0.762797	1	0	0	0.788793	0.213577	KLF6;DDX60L;RORA;CFLAR;ETS1
TCF12 human tf ARCHS4 coexpression	5/299	0.762797	1	0	0	0.788793	0.213577	CBX5;MAML2;DST;HNRNPA1;CORO1C
DLX1 human tf ARCHS4 coexpression	5/299	0.762797	1	0	0	0.788793	0.213577	KMT2E;KLF7;CBX5;CRMP1;ATP6V0A1
NR6A1 human tf ARCHS4 coexpression	5/299	0.762797	1	0	0	0.788793	0.213577	TCF7L2;CBX5;IGF2BP3;SAE1;HNRNPA1
NKX6-2 human tf ARCHS4 coexpression	5/299	0.762797	1	0	0	0.788793	0.213577	CLDN11;C8ORF46;DNAJC6;SIX3;HIPK2
POU4F1 human tf ARCHS4 coexpression	5/299	0.762797	1	0	0	0.788793	0.213577	ZMIZ1;NR2F1;CRMP1;NMNAT2;WFDC3
ZIC1 human tf ARCHS4 coexpression	5/299	0.762797	1	0	0	0.788793	0.213577	SHC3;DNAJC6;SIX3;NMNAT2;VIM
NR4A2 human tf ARCHS4 coexpression	5/299	0.762797	1	0	0	0.788793	0.213577	KLF6;ITPRIP;RORA;MEF2D;ZFP36L1
UBP1 human tf ARCHS4 coexpression	5/299	0.762797	1	0	0	0.788793	0.213577	GBF1;MYH9;HDGF;ERGIC1;BCL9L
JAZF1 human tf ARCHS4 coexpression	5/299	0.762797	1	0	0	0.788793	0.213577	BNIP3L;DNAJC6;RBMS1;NMNAT2;RTN4
FEV human tf ARCHS4 coexpression	5/299	0.762797	1	0	0	0.788793	0.213577	FAM167A;ALCAM;C14ORF79;RIN2;CALM2
PITX2 human tf ARCHS4 coexpression	5/299	0.762797	1	0	0	0.788793	0.213577	S100A13;FILIP1L;TEAD1;PTPN14;MYPN
EBF1 human tf ARCHS4 coexpression	5/299	0.762797	1	0	0	0.788793	0.213577	KMT2E;C11ORF91;CRMP1;CALM2;APOLD1
CDX2 human tf ARCHS4 coexpression	5/299	0.762797	1	0	0	0.788793	0.213577	PHGR1;GPT;ADTRP;XDH;PBLD
SP2 human tf ARCHS4 coexpression	5/299	0.762797	1	0	0	0.788793	0.213577	PXN;C15ORF52;MEF2D;STK40;BCL9L
ZNF146 human tf ARCHS4 coexpression	5/299	0.762797	1	0	0	0.788793	0.213577	CBX5;IGF2BP3;ECT2;SAE1;HNRNPA1
TBX10 human tf ARCHS4 coexpression	5/299	0.762797	1	0	0	0.788793	0.213577	IGKV2D-40;PHGR1;GPT;ADTRP;PBLD
HIC2 human tf ARCHS4 coexpression	5/299	0.762797	1	0	0	0.788793	0.213577	RECQL4;HMGA1;IGF2BP3;MICALCL;HNRNPA1
ZNF35 human tf ARCHS4 coexpression	5/299	0.762797	1	0	0	0.788793	0.213577	WEE1;CBX5;C11ORF91;SSR3;IGF2BP3
FOS human tf ARCHS4 coexpression	5/299	0.762797	1	0	0	0.788793	0.213577	RPL39P5;KLF6;MAST4;CTSW;ZFP36L1
IRX1 human tf ARCHS4 coexpression	5/299	0.762797	1	0	0	0.788793	0.213577	ZMIZ1;NR2F1;FRMD4A;VIM;CHST3
NEUROD2 human tf ARCHS4 coexpression	5/299	0.762797	1	0	0	0.788793	0.213577	MAST4;SIX3;NEDD4L;ABL2;AHDC1
ATOH1 human tf ARCHS4 coexpression	5/299	0.762797	1	0	0	0.788793	0.213577	PHGR1;NR2F1;ADTRP;XDH;PBLD
ESRRA human tf ARCHS4 coexpression	5/299	0.762797	1	0	0	0.788793	0.213577	PPP1R16A;PHGR1;GPT;CYC1;MYPN
INSM1 human tf ARCHS4 coexpression	5/299	0.762797	1	0	0	0.788793	0.213577	SIX3;CADPS;NEDD4L;CRMP1;NMNAT2
ZNF622 human tf ARCHS4 coexpression	5/299	0.762797	1	0	0	0.788793	0.213577	EXOSC4;TNFRSF12A;S100A16;DNTTIP1;CYC1
NR2F1 human tf ARCHS4 coexpression	5/299	0.762797	1	0	0	0.788793	0.213577	SHC3;NTM;CRMP1;FRMD4A;RTN4
ZNF260 human tf ARCHS4 coexpression	5/299	0.762797	1	0	0	0.788793	0.213577	CBX5;COA1;CRMP1;HNRNPA1;CALM2
LCORL human tf ARCHS4 coexpression	5/299	0.762797	1	0	0	0.788793	0.213577	KMT2E;CBX5;EFHC1;CRMP1;CALM2
GSX2 human tf ARCHS4 coexpression	5/299	0.762797	1	0	0	0.788793	0.213577	CBX5;MOK;CRMP1;FRMD4A;CORO1C
HOXB4 human tf ARCHS4 coexpression	5/299	0.762797	1	0	0	0.788793	0.213577	RECQL4;GPAA1;CCDC85B;MAPKAP1;SSH1
FOXO4 human tf ARCHS4 coexpression	5/299	0.762797	1	0	0	0.788793	0.213577	CDKN1B;PXN;MEF2D;STK40;BCL2L1
POU3F2 human tf ARCHS4 coexpression	5/299	0.762797	1	0	0	0.788793	0.213577	CBX5;NTM;NR2F1;CRMP1;FRMD4A
MTF1 human tf ARCHS4 coexpression	5/299	0.762797	1	0	0	0.788793	0.213577	DUSP5;DDX60L;CFLAR;STK40;IER3
LCOR human tf ARCHS4 coexpression	5/299	0.762797	1	0	0	0.788793	0.213577	KMT2E;WEE1;CBX5;EFHC1;CRMP1
MIER1 human tf ARCHS4 coexpression	5/299	0.762797	1	0	0	0.788793	0.213577	CAMK2D;REEP3;SEC22B;RIN2;CALM2
MAFB human tf ARCHS4 coexpression	5/299	0.762797	1	0	0	0.788793	0.213577	MMP14;TGFBI;TNS3;STK40;IER3
ZNF551 human tf ARCHS4 coexpression	5/299	0.762797	1	0	0	0.788793	0.213577	NLN;CBX5;COA1;IGF2BP3;HNRNPA1
DPF1 human tf ARCHS4 coexpression	5/299	0.762797	1	0	0	0.788793	0.213577	RUSC2;CRMP1;DLGAP1;NMNAT2;ATP6V0A1
ZNF280C human tf ARCHS4 coexpression	5/299	0.762797	1	0	0	0.788793	0.213577	CBX5;EFHC1;IGF2BP3;HNRNPA1;CALM2
ZFAT human tf ARCHS4 coexpression	5/299	0.762797	1	0	0	0.788793	0.213577	PSG8;SEMA7A;ADAM12;PSG1;CFLAR
ZNF446 human tf ARCHS4 coexpression	5/299	0.762797	1	0	0	0.788793	0.213577	LRRC14;RECQL4;PPP1R16A;AHDC1;ASB1
TBX15 human tf ARCHS4 coexpression	5/299	0.762797	1	0	0	0.788793	0.213577	GBE1;PDE4DIP;FILIP1L;MYPN;TRIM55
ZNF516 human tf ARCHS4 coexpression	5/299	0.762797	1	0	0	0.788793	0.213577	FANK1;RERE;SUFU;CFLAR;STK40
NEUROD4 human tf ARCHS4 coexpression	5/299	0.762797	1	0	0	0.788793	0.213577	CBX5;CADPS;AFAP1;CRMP1;RTN4
GZF1 human tf ARCHS4 coexpression	5/299	0.762797	1	0	0	0.788793	0.213577	KLF6;CDKN1B;ITPRIP;MTHFD1L;MEF2D
NKX2-2 human tf ARCHS4 coexpression	5/299	0.762797	1	0	0	0.788793	0.213577	FAM167A;KCNMA1;CADPS;SEC22B;RIN2
OVOL2 human tf ARCHS4 coexpression	5/299	0.762797	1	0	0	0.788793	0.213577	MLPH;S100A16;S100A13;S100A14;SIPA1L3
ZFHX2 human tf ARCHS4 coexpression	5/299	0.762797	1	0	0	0.788793	0.213577	C14ORF79;SIX3;NEDD4L;IGSF9;AHDC1
ZFP37 human tf ARCHS4 coexpression	5/299	0.762797	1	0	0	0.788793	0.213577	KLF7;CRMP1;RASAL2;ERC1;CALM2
ZNF189 human tf ARCHS4 coexpression	5/299	0.762797	1	0	0	0.788793	0.213577	DST;REEP3;GLIS3;SEC22B;RIN2
ZNF280D human tf ARCHS4 coexpression	5/299	0.762797	1	0	0	0.788793	0.213577	CMSS1;EFHC1;CFLAR;ROCK1P1;CCDC171
AEBP2 human tf ARCHS4 coexpression	5/299	0.762797	1	0	0	0.788793	0.213577	TCF7L2;REEP3;SEC22B;RIN2;CALM2
FOXN4 human tf ARCHS4 coexpression	5/299	0.762797	1	0	0	0.788793	0.213577	CDKN1B;EFHC1;NAV2;ECT2;IGSF9
ZIC5 human tf ARCHS4 coexpression	5/299	0.762797	1	0	0	0.788793	0.213577	CLDN6;NLN;SIX3;IGF2BP3;HNRNPA1
HMBOX1 human tf ARCHS4 coexpression	5/299	0.762797	1	0	0	0.788793	0.213577	MACF1;CFLAR;TFPI;LPP;CCDC171
ZNF462 human tf ARCHS4 coexpression	5/299	0.762797	1	0	0	0.788793	0.213577	CBX5;NEDD4L;CRMP1;RASAL2;NAV2
CIZ1 human tf ARCHS4 coexpression	5/299	0.762797	1	0	0	0.788793	0.213577	RECQL4;GBF1;HDGF;ACTN4;BCL9L
ZNF214 human tf ARCHS4 coexpression	5/299	0.762797	1	0	0	0.788793	0.213577	HSPE1P9;CBX5;EFHC1;CALM2;HDAC9
FOXO1 human tf ARCHS4 coexpression	5/299	0.762797	1	0	0	0.788793	0.213577	RORA;RIN2;ETS1;LPP;ELK3
ZNF618 human tf ARCHS4 coexpression	5/299	0.762797	1	0	0	0.788793	0.213577	RPL36AP33;PXDN;SIX3;CRMP1;FRMD4A
LHX8 human tf ARCHS4 coexpression	5/299	0.762797	1	0	0	0.788793	0.213577	NRP1;CBX5;RUSC2;CRMP1;HDAC9
ZNF589 human tf ARCHS4 coexpression	5/299	0.762797	1	0	0	0.788793	0.213577	CLDN6;NLN;CDCA4;IGF2BP3;HNRNPA1
PKNOX2 human tf ARCHS4 coexpression	5/299	0.762797	1	0	0	0.788793	0.213577	SHC3;DLGAP1;FRMD4A;NMNAT2;RTN4
ZNF219 human tf ARCHS4 coexpression	5/299	0.762797	1	0	0	0.788793	0.213577	RECQL4;NDST1;PPP1R16A;MFSD3;ITGA7
ZNF83 human tf ARCHS4 coexpression	5/299	0.762797	1	0	0	0.788793	0.213577	KMT2E;MAST4;EFHC1;CALM2;CCDC171
FOXD4 human tf ARCHS4 coexpression	5/299	0.762797	1	0	0	0.788793	0.213577	NANOS3;HCFC1R1;ABL2;KHSRPP1;C11ORF68
MLLT3 human tf ARCHS4 coexpression	5/299	0.762797	1	0	0	0.788793	0.213577	STPG1;MAST4;SIX3;NEDD4L;TXN2
OVOL1 human tf ARCHS4 coexpression	5/299	0.762797	1	0	0	0.788793	0.213577	KRT80;S100A16;MALL;S100A14;FAM83C
ZNF449 human tf ARCHS4 coexpression	5/299	0.762797	1	0	0	0.788793	0.213577	KMT2E;KLF7;CBX5;ATXN10;CALM2
ZNF408 human tf ARCHS4 coexpression	5/299	0.762797	1	0	0	0.788793	0.213577	EXOSC4;MFSD3;PRCC;UBTD1;RUNX2
ISX human tf ARCHS4 coexpression	5/299	0.762797	1	0	0	0.788793	0.213577	MALL;PHGR1;ADTRP;XDH;PBLD
NHLH2 human tf ARCHS4 coexpression	5/299	0.762797	1	0	0	0.788793	0.213577	CADPS;NR2F1;CRMP1;NMNAT2;RTN4
ZNF354B human tf ARCHS4 coexpression	5/299	0.762797	1	0	0	0.788793	0.213577	MACF1;MYO1E;TRIO;CFLAR;LPP
ZFP41 human tf ARCHS4 coexpression	5/299	0.762797	1	0	0	0.788793	0.213577	RECQL4;NDST1;GBF1;HDGF;BCL9L
RFX7 human tf ARCHS4 coexpression	5/299	0.762797	1	0	0	0.788793	0.213577	MACF1;CBX5;CDK6;ZMIZ1;HNRNPA1
ZBTB40 human tf ARCHS4 coexpression	5/299	0.762797	1	0	0	0.788793	0.213577	MACF1;AHNAK;GBF1;MYH9;ETS1
ZNF224 human tf ARCHS4 coexpression	5/299	0.762797	1	0	0	0.788793	0.213577	CMSS1;EFHC1;CFLAR;ROCK1P1;CCDC171
ZKSCAN4 human tf ARCHS4 coexpression	5/299	0.762797	1	0	0	0.788793	0.213577	LRRC24;UQCC1;FEZ2;CRMP1;ATXN10
ZNF565 human tf ARCHS4 coexpression	5/299	0.762797	1	0	0	0.788793	0.213577	ATP6AP1L;MAPKAP1;CRMP1;ATXN10;CALM2
ZNF777 human tf ARCHS4 coexpression	5/299	0.762797	1	0	0	0.788793	0.213577	RECQL4;GBF1;HDGF;ACTN4;BCL9L
ZSCAN16 human tf ARCHS4 coexpression	5/299	0.762797	1	0	0	0.788793	0.213577	KMT2E;C5ORF56;C6ORF1;PCED1B;CRMP1
ZNF335 human tf ARCHS4 coexpression	5/299	0.762797	1	0	0	0.788793	0.213577	CLCF1;MYH9;TTC7A;STK40;BCL9L
ZNF84 human tf ARCHS4 coexpression	5/299	0.762797	1	0	0	0.788793	0.213577	CBX5;DST;CRMP1;CALM2;CCDC171
ZNF649 human tf ARCHS4 coexpression	5/299	0.762797	1	0	0	0.788793	0.213577	CBX5;COA1;ZMYND8;IGF2BP3;HNRNPA1
ZNF480 human tf ARCHS4 coexpression	5/299	0.762797	1	0	0	0.788793	0.213577	CMSS1;EFHC1;TFPI;ROCK1P1;CCDC171
ZNF358 human tf ARCHS4 coexpression	5/299	0.762797	1	0	0	0.788793	0.213577	NDST1;NFIX;RUSC2;CCDC85B;ITGA7
ZBTB9 human tf ARCHS4 coexpression	5/299	0.762797	1	0	0	0.788793	0.213577	CDCA4;PRCC;HMGA1;SAE1;CXXC5
SIM2 human tf ARCHS4 coexpression	5/299	0.762797	1	0	0	0.788793	0.213577	RERE;MLPH;NEDD4L;SIPA1L3;HIPK2
RFXANK human tf ARCHS4 coexpression	5/299	0.762797	1	0	0	0.788793	0.213577	MRPL52;DRAP1;EIF3K;CYC1;MRPL33
ARID3A human tf ARCHS4 coexpression	5/299	0.762797	1	0	0	0.788793	0.213577	STPG1;TSPAN14;MAST4;SIX3;SSH1
RC3H2 human tf ARCHS4 coexpression	5/299	0.762797	1	0	0	0.788793	0.213577	MACF1;TRIO;BTD;DST;ASAP2
THAP10 human tf ARCHS4 coexpression	5/299	0.762797	1	0	0	0.788793	0.213577	CBX5;CRMP1;ATXN10;SAE1;CALM2
ZBED3 human tf ARCHS4 coexpression	5/299	0.762797	1	0	0	0.788793	0.213577	NFIX;CDK6;ZMIZ1;CREB3L2;PPM1H
ZNF837 human tf ARCHS4 coexpression	5/299	0.762797	1	0	0	0.788793	0.213577	MAML2;CCDC85B;PRCC;C11ORF68;THOC6
AHCTF1 human tf ARCHS4 coexpression	5/299	0.762797	1	0	0	0.788793	0.213577	MACF1;AHNAK;HDGF;MET;VCL
ATXN7 human tf ARCHS4 coexpression	5/299	0.762797	1	0	0	0.788793	0.213577	DDX60L;RORA;TTC7A;CFLAR;ETS1
ZNF367 human tf ARCHS4 coexpression	5/299	0.762797	1	0	0	0.788793	0.213577	RECQL4;MTHFD1L;CDCA4;HDGF;ECT2
ZNF764 human tf ARCHS4 coexpression	5/299	0.762797	1	0	0	0.788793	0.213577	EXOSC4;CDCA4;GPAA1;CYC1;THOC6
ZNF804A human tf ARCHS4 coexpression	5/299	0.762797	1	0	0	0.788793	0.213577	LRRC14;NLN;CRMP1;DLGAP1;RTN4
ZBED2 human tf ARCHS4 coexpression	5/299	0.762797	1	0	0	0.788793	0.213577	EHD4;MTHFD1L;TBC1D4;LIF;ETS1
NEUROG2 human tf ARCHS4 coexpression	5/299	0.762797	1	0	0	0.788793	0.213577	COL13A1;PXDN;AFAP1;NEDD4L;GLIS1
ZNF594 human tf ARCHS4 coexpression	5/299	0.762797	1	0	0	0.788793	0.213577	KMT2E;RARRES2P1;CBX5;CRMP1;ATXN10
ZNF804B human tf ARCHS4 coexpression	5/299	0.762797	1	0	0	0.788793	0.213577	RARRES2P1;C5ORF56;ARHGEF19;C2ORF61;ROCK1P1
THAP7 human tf ARCHS4 coexpression	5/299	0.762797	1	0	0	0.788793	0.213577	EXOSC4;CDCA4;CCDC85B;CYC1;THOC6
ZNF717 human tf ARCHS4 coexpression	5/299	0.762797	1	0	0	0.788793	0.213577	CMSS1;DST;EFHC1;ROCK1P1;CCDC171
HMX2 human tf ARCHS4 coexpression	5/299	0.762797	1	0	0	0.788793	0.213577	BLK;SEMA7A;NEK6;PRCC;MEF2D
ZNF770 human tf ARCHS4 coexpression	5/299	0.762797	1	0	0	0.788793	0.213577	NLN;CBX5;IGF2BP3;HNRNPA1;CALM2
WDHD1 human tf ARCHS4 coexpression	5/299	0.762797	1	0	0	0.788793	0.213577	CDCA4;IGF2BP3;ECT2;SAE1;HNRNPA1
DEPDC1B human tf ARCHS4 coexpression	5/299	0.762797	1	0	0	0.788793	0.213577	CBX5;IGF2BP3;ECT2;SAE1;HNRNPA1
SMARCE1 human tf ARCHS4 coexpression	5/299	0.762797	1	0	0	0.788793	0.213577	CBX5;CRMP1;ATXN10;HNRNPA1;CALM2
SP140 human tf ARCHS4 coexpression	5/299	0.762797	1	0	0	0.788793	0.213577	BLK;DDX60L;CFLAR;ETS1;SKAP1
RAPGEF4 human tf ARCHS4 coexpression	5/299	0.762797	1	0	0	0.788793	0.213577	C8ORF46;SHC3;DNAJC6;GNG7;DLGAP1
CHRAC1 human tf ARCHS4 coexpression	5/299	0.762797	1	0	0	0.788793	0.213577	FOSL1;FIBP;CDCA4;HMGA1;THOC6
TRMT1 human tf ARCHS4 coexpression	5/299	0.762797	1	0	0	0.788793	0.213577	RECQL4;DRAP1;TAGLN2;HDGF;CYC1
ZC3HAV1 human tf ARCHS4 coexpression	5/299	0.762797	1	0	0	0.788793	0.213577	EXOSC4;ZC3H4;PRCC;DDX60L;ETS1
DVL1 human tf ARCHS4 coexpression	5/299	0.762797	1	0	0	0.788793	0.213577	RECQL4;NDST1;HDGF;ACTN4;EPHA2
TGIF2 human tf ARCHS4 coexpression	5/299	0.762797	1	0	0	0.788793	0.213577	WEE1;CBX5;IGF2BP3;SAE1;HNRNPA1
HMG20A human tf ARCHS4 coexpression	5/299	0.762797	1	0	0	0.788793	0.213577	CBX5;RUSC2;NF2;ATXN10;HNRNPA1
NCOR1 human tf ARCHS4 coexpression	5/299	0.762797	1	0	0	0.788793	0.213577	KMT2E;MACF1;ERC1;CFLAR;LPP
MINK1 human tf ARCHS4 coexpression	5/299	0.762797	1	0	0	0.788793	0.213577	NDST1;GBF1;PXN;MYH9;BCL9L
TUT1 human tf ARCHS4 coexpression	5/299	0.762797	1	0	0	0.788793	0.213577	LRRC14;RECQL4;MFSD3;PRCC;HDGF
MBNL1 human tf ARCHS4 coexpression	5/299	0.762797	1	0	0	0.788793	0.213577	AHNAK;DDX60L;CFLAR;ETS1;LIMS1
LARP1 human tf ARCHS4 coexpression	5/299	0.762797	1	0	0	0.788793	0.213577	RECQL4;MTHFD1L;GBF1;HDGF;ACTN4
ADAR human tf ARCHS4 coexpression	5/299	0.762797	1	0	0	0.788793	0.213577	PXN;MYH9;DDX60L;ETS1;ERGIC1
VPS72 human tf ARCHS4 coexpression	5/299	0.762797	1	0	0	0.788793	0.213577	EXOSC4;PRCC;CRMP1;CYC1;SAE1
RAG1 human tf ARCHS4 coexpression	5/299	0.762797	1	0	0	0.788793	0.213577	CMTM7;CDK6;TTC7A;ETS1;ELK3
ZMAT1 human tf ARCHS4 coexpression	5/299	0.762797	1	0	0	0.788793	0.213577	KMT2E;CLDN9;SIX3;DDX60L;CCDC171
GATAD2A human tf ARCHS4 coexpression	5/299	0.762797	1	0	0	0.788793	0.213577	RECQL4;MYH9;HDGF;ACTN4;BCL9L
USP39 human tf ARCHS4 coexpression	5/299	0.762797	1	0	0	0.788793	0.213577	RECQL4;CDCA4;HMGA1;CYC1;SAE1
CHD7 human tf ARCHS4 coexpression	5/299	0.762797	1	0	0	0.788793	0.213577	CBX5;CRMP1;IGF2BP3;HNRNPA1;IGSF9
TIGD5 human tf ARCHS4 coexpression	5/299	0.762797	1	0	0	0.788793	0.213577	LRRC14;RECQL4;DRAP1;MFSD3;PRCC
ZNF512B human tf ARCHS4 coexpression	5/299	0.762797	1	0	0	0.788793	0.213577	RECQL4;NDST1;GBF1;HDGF;BCL9L
PRB3 human tf ARCHS4 coexpression	5/299	0.762797	1	0	0	0.788793	0.213577	NFIX;TBC1D4;CREB3L2;GLIS3;SPATS2L
TOX human tf ARCHS4 coexpression	5/299	0.762797	1	0	0	0.788793	0.213577	KMT2E;CBX5;CRMP1;ATXN10;CALM2
RBM20 human tf ARCHS4 coexpression	5/299	0.762797	1	0	0	0.788793	0.213577	LAMA2;ANKRD1;FHL2;PDE4DIP;MYPN
TFAP2B human tf ARCHS4 coexpression	4/299	0.881092	1	0	0	0.631034	0.0798845	C11ORF91;NANOS3;CRMP1;ATP6V0A1
NR1H4 human tf ARCHS4 coexpression	4/299	0.881092	1	0	0	0.631034	0.0798845	PHGR1;GPT;XDH;PBLD
HSF2 human tf ARCHS4 coexpression	4/299	0.881092	1	0	0	0.631034	0.0798845	CBX5;CRMP1;ATXN10;CALM2
NR1H3 human tf ARCHS4 coexpression	4/299	0.881092	1	0	0	0.631034	0.0798845	MMP14;UBTD1;TNS3;IER3
POU2F2 human tf ARCHS4 coexpression	4/299	0.881092	1	0	0	0.631034	0.0798845	BLK;LRRC24;C11ORF91;ETS1
ZIC2 human tf ARCHS4 coexpression	4/299	0.881092	1	0	0	0.631034	0.0798845	TCF7L2;CBX5;IGF2BP3;HNRNPA1
MXD1 human tf ARCHS4 coexpression	4/299	0.881092	1	0	0	0.631034	0.0798845	SEC14L1;DDX60L;CFLAR;STK40
ZNF76 human tf ARCHS4 coexpression	4/299	0.881092	1	0	0	0.631034	0.0798845	LRRC14;FLOT1;C15ORF52;MEF2D
NFYC human tf ARCHS4 coexpression	4/299	0.881092	1	0	0	0.631034	0.0798845	CMTM7;TTC7A;MEF2D;STK40
KLF6 human tf ARCHS4 coexpression	4/299	0.881092	1	0	0	0.631034	0.0798845	ITPRIP;MEF2D;ETS1;ZFP36L1
ZFY human tf ARCHS4 coexpression	4/299	0.881092	1	0	0	0.631034	0.0798845	FAM160B1;EPG5;RORA;FBXL13
MNT human tf ARCHS4 coexpression	4/299	0.881092	1	0	0	0.631034	0.0798845	RERE;ANKRD11;CFLAR;MEF2D
TCF3 human tf ARCHS4 coexpression	4/299	0.881092	1	0	0	0.631034	0.0798845	RECQL4;HMGA1;HDGF;HNRNPA1
PAX2 human tf ARCHS4 coexpression	4/299	0.881092	1	0	0	0.631034	0.0798845	RERE;CUBN;KIRREL;IGSF9
NFKB2 human tf ARCHS4 coexpression	4/299	0.881092	1	0	0	0.631034	0.0798845	DUSP5;EHD4;STK40;IER3
NFX1 human tf ARCHS4 coexpression	4/299	0.881092	1	0	0	0.631034	0.0798845	CMSS1;EFHC1;CFLAR;ROCK1P1
RFX2 human tf ARCHS4 coexpression	4/299	0.881092	1	0	0	0.631034	0.0798845	FANK1;NIPAL3;CADPS;EFHC1
CREM human tf ARCHS4 coexpression	4/299	0.881092	1	0	0	0.631034	0.0798845	DUSP5;CTSW;MRPL33;LIMS1
MZF1 human tf ARCHS4 coexpression	4/299	0.881092	1	0	0	0.631034	0.0798845	LRRC14;RERE;ANKRD11;PPP1R16A
HNF4A human tf ARCHS4 coexpression	4/299	0.881092	1	0	0	0.631034	0.0798845	PHGR1;GPT;XDH;PBLD
GMEB2 human tf ARCHS4 coexpression	4/299	0.881092	1	0	0	0.631034	0.0798845	PXN;MYH9;STK40;BCL9L
MEIS3 human tf ARCHS4 coexpression	4/299	0.881092	1	0	0	0.631034	0.0798845	SHC3;RUSC2;CRMP1;NMNAT2
SP4 human tf ARCHS4 coexpression	4/299	0.881092	1	0	0	0.631034	0.0798845	ATP6AP1L;KMT2E;CBX5;GLTSCR1L
GLI3 human tf ARCHS4 coexpression	4/299	0.881092	1	0	0	0.631034	0.0798845	CBX5;NR2F1;ABL2;RASAL2
UBTF human tf ARCHS4 coexpression	4/299	0.881092	1	0	0	0.631034	0.0798845	RECQL4;MYH9;HDGF;BCL9L
MLX human tf ARCHS4 coexpression	4/299	0.881092	1	0	0	0.631034	0.0798845	CD63;PXN;TAGLN2;MRPL24
DLX4 human tf ARCHS4 coexpression	4/299	0.881092	1	0	0	0.631034	0.0798845	RECQL4;C11ORF91;HDGF;SAE1
NFKB1 human tf ARCHS4 coexpression	4/299	0.881092	1	0	0	0.631034	0.0798845	DUSP5;EHD4;STK40;IER3
GLI1 human tf ARCHS4 coexpression	4/299	0.881092	1	0	0	0.631034	0.0798845	BTD;SEC14L1;IGF2BP3;VCL
CREBL2 human tf ARCHS4 coexpression	4/299	0.881092	1	0	0	0.631034	0.0798845	TBC1D4;PCED1B;ASAP1;TNS3
BACH2 human tf ARCHS4 coexpression	4/299	0.881092	1	0	0	0.631034	0.0798845	BLK;KMT2E;SIX3;ETS1
IRX4 human tf ARCHS4 coexpression	4/299	0.881092	1	0	0	0.631034	0.0798845	RERE;RPL36AP33;ANKRD11;FEZ2
FOXP1 human tf ARCHS4 coexpression	4/299	0.881092	1	0	0	0.631034	0.0798845	STPG1;MAST4;SIX3;NEDD4L
ZBTB17 human tf ARCHS4 coexpression	4/299	0.881092	1	0	0	0.631034	0.0798845	CLCF1;PDCD1LG2;STK40;IER3
ETV3 human tf ARCHS4 coexpression	4/299	0.881092	1	0	0	0.631034	0.0798845	DUSP5;ITPRIP;CFLAR;IER3
PLAGL1 human tf ARCHS4 coexpression	4/299	0.881092	1	0	0	0.631034	0.0798845	TBC1D4;LAMA2;UQCC1;RIN2
HOXB8 human tf ARCHS4 coexpression	4/299	0.881092	1	0	0	0.631034	0.0798845	ZMIZ1;NR2F1;CRMP1;KHSRPP1
HOXB1 human tf ARCHS4 coexpression	4/299	0.881092	1	0	0	0.631034	0.0798845	CLDN6;EXOSC4;MFSD3;RARB
ZNF205 human tf ARCHS4 coexpression	4/299	0.881092	1	0	0	0.631034	0.0798845	LRRC14;RECQL4;PPP1R16A;HDGF
ZNF644 human tf ARCHS4 coexpression	4/299	0.881092	1	0	0	0.631034	0.0798845	CBX5;ZBTB38;CRMP1;CALM2
HOXA7 human tf ARCHS4 coexpression	4/299	0.881092	1	0	0	0.631034	0.0798845	DRAP1;CDK6;RUNX2;ELK3
EGR2 human tf ARCHS4 coexpression	4/299	0.881092	1	0	0	0.631034	0.0798845	DUSP5;SEMA7A;NEK6;ZFP36L1
ZNFX1 human tf ARCHS4 coexpression	4/299	0.881092	1	0	0	0.631034	0.0798845	DUSP5;EHD4;DDX60L;CFLAR
PAX1 human tf ARCHS4 coexpression	4/299	0.881092	1	0	0	0.631034	0.0798845	CAPN2;CD59;FLNB;ACTN4
NR1D1 human tf ARCHS4 coexpression	4/299	0.881092	1	0	0	0.631034	0.0798845	NFIX;RUSC2;MEF2D;CUZD1
PRDM7 human tf ARCHS4 coexpression	4/299	0.881092	1	0	0	0.631034	0.0798845	CMSS1;EFHC1;ROCK1P1;CCDC171
HOXD11 human tf ARCHS4 coexpression	4/299	0.881092	1	0	0	0.631034	0.0798845	RECQL4;PRCC;SAE1;KHSRPP1
MYOD1 human tf ARCHS4 coexpression	4/299	0.881092	1	0	0	0.631034	0.0798845	ITGA7;PDE4DIP;MYPN;TRIM55
NFATC1 human tf ARCHS4 coexpression	4/299	0.881092	1	0	0	0.631034	0.0798845	BLK;MEF2D;ETS1;STK40
NR1H2 human tf ARCHS4 coexpression	4/299	0.881092	1	0	0	0.631034	0.0798845	DRAP1;PXN;TAGLN2;STK40
GSC human tf ARCHS4 coexpression	4/299	0.881092	1	0	0	0.631034	0.0798845	CLDN6;S100A13;FLNB;SAE1
MYCN human tf ARCHS4 coexpression	4/299	0.881092	1	0	0	0.631034	0.0798845	NLN;HDGF;IGF2BP3;HNRNPA1
ETS1 human tf ARCHS4 coexpression	4/299	0.881092	1	0	0	0.631034	0.0798845	CDKN1B;AHNAK;MYH9;BCL9L
HEY2 human tf ARCHS4 coexpression	4/299	0.881092	1	0	0	0.631034	0.0798845	WWTR1;STARD13;TFPI;APOLD1
STAT4 human tf ARCHS4 coexpression	4/299	0.881092	1	0	0	0.631034	0.0798845	C5ORF56;CTSW;ETS1;SKAP1
PRDM5 human tf ARCHS4 coexpression	4/299	0.881092	1	0	0	0.631034	0.0798845	CMSS1;EFHC1;ROCK1P1;CCDC171
LEF1 human tf ARCHS4 coexpression	4/299	0.881092	1	0	0	0.631034	0.0798845	CDKN1B;CDK6;TTC7A;ETS1
IRF8 human tf ARCHS4 coexpression	4/299	0.881092	1	0	0	0.631034	0.0798845	BLK;DUSP5;TTC7A;RUNX2
FOXK2 human tf ARCHS4 coexpression	4/299	0.881092	1	0	0	0.631034	0.0798845	RECQL4;GBF1;HDGF;ACTN4
ARNT human tf ARCHS4 coexpression	4/299	0.881092	1	0	0	0.631034	0.0798845	GBE1;CREB3L2;SEC22B;LIMS1
CREB3L4 human tf ARCHS4 coexpression	4/299	0.881092	1	0	0	0.631034	0.0798845	MLPH;SEMA3C;ZMYND8;MRPL24
NR1I2 human tf ARCHS4 coexpression	4/299	0.881092	1	0	0	0.631034	0.0798845	PHGR1;GPT;XDH;PBLD
ST18 human tf ARCHS4 coexpression	4/299	0.881092	1	0	0	0.631034	0.0798845	CADPS;CRMP1;NMNAT2;RIN2
POU4F2 human tf ARCHS4 coexpression	4/299	0.881092	1	0	0	0.631034	0.0798845	HSPE1P9;C11ORF91;NR2F1;CRMP1
NR3C2 human tf ARCHS4 coexpression	4/299	0.881092	1	0	0	0.631034	0.0798845	PHGR1;PDE4DIP;ADTRP;PBLD
HHEX human tf ARCHS4 coexpression	4/299	0.881092	1	0	0	0.631034	0.0798845	RARRES2P1;CDK6;TAGLN2;ELK3
CEBPG human tf ARCHS4 coexpression	4/299	0.881092	1	0	0	0.631034	0.0798845	CDKN1B;MTHFD1L;HDGF;SAE1
BATF human tf ARCHS4 coexpression	4/299	0.881092	1	0	0	0.631034	0.0798845	DUSP5;EHD4;CLCF1;IER3
LMX1A human tf ARCHS4 coexpression	4/299	0.881092	1	0	0	0.631034	0.0798845	NR2F1;MRPL33;HIPK2;SSH1
REL human tf ARCHS4 coexpression	4/299	0.881092	1	0	0	0.631034	0.0798845	CMSS1;SUSD1;CFLAR;ROCK1P1
NEUROD1 human tf ARCHS4 coexpression	4/299	0.881092	1	0	0	0.631034	0.0798845	MAST4;CADPS;SEC22B;RIN2
ELF3 human tf ARCHS4 coexpression	4/299	0.881092	1	0	0	0.631034	0.0798845	MLPH;MALL;PPP1R16A;PHGR1
NKX6-1 human tf ARCHS4 coexpression	4/299	0.881092	1	0	0	0.631034	0.0798845	CADPS;FRG2C;RIN2;RTN4
ZNF12 human tf ARCHS4 coexpression	4/299	0.881092	1	0	0	0.631034	0.0798845	CAMK2D;WEE1;DDAH1;ERC1
HEY1 human tf ARCHS4 coexpression	4/299	0.881092	1	0	0	0.631034	0.0798845	SHC3;NTM;VIM;APOLD1
OTX2 human tf ARCHS4 coexpression	4/299	0.881092	1	0	0	0.631034	0.0798845	SIX3;HSF2BP;IGF2BP3;HNRNPA1
SOHLH1 human tf ARCHS4 coexpression	4/299	0.881092	1	0	0	0.631034	0.0798845	C8ORF46;SHC3;DNAJC6;DLGAP1
DACH1 human tf ARCHS4 coexpression	4/299	0.881092	1	0	0	0.631034	0.0798845	CBX5;CADPS;NR2F1;CRMP1
GFI1B human tf ARCHS4 coexpression	4/299	0.881092	1	0	0	0.631034	0.0798845	LEPROT;SUSD1;TAGLN2;LIMS1
ZNF23 human tf ARCHS4 coexpression	4/299	0.881092	1	0	0	0.631034	0.0798845	WEE1;GPAA1;CCDC85B;SSH1
ATF5 human tf ARCHS4 coexpression	4/299	0.881092	1	0	0	0.631034	0.0798845	DUSP5;SEMA7A;NEK6;IER3
ZNF32 human tf ARCHS4 coexpression	4/299	0.881092	1	0	0	0.631034	0.0798845	CRMP1;HNRNPH3;GLTSCR1L;ATXN10
ZNF282 human tf ARCHS4 coexpression	4/299	0.881092	1	0	0	0.631034	0.0798845	RECQL4;GBF1;HDGF;ACTN4
JUNB human tf ARCHS4 coexpression	4/299	0.881092	1	0	0	0.631034	0.0798845	KLF6;ITPRIP;MEF2D;ETS1
ZNF24 human tf ARCHS4 coexpression	4/299	0.881092	1	0	0	0.631034	0.0798845	MACF1;CDKN1B;CBX5;HNRNPA1
SP3 human tf ARCHS4 coexpression	4/299	0.881092	1	0	0	0.631034	0.0798845	MACF1;CDKN1B;AHNAK;ETS1
ETV4 human tf ARCHS4 coexpression	4/299	0.881092	1	0	0	0.631034	0.0798845	HMGA1;IGF2BP3;SAE1;PHLDA1
IRX3 human tf ARCHS4 coexpression	4/299	0.881092	1	0	0	0.631034	0.0798845	MLPH;ANKRD11;PPP1R16A;HDGF
GATA2 human tf ARCHS4 coexpression	4/299	0.881092	1	0	0	0.631034	0.0798845	CDK6;CCDC85B;TAGLN2;THOC6
ZNF267 human tf ARCHS4 coexpression	4/299	0.881092	1	0	0	0.631034	0.0798845	DUSP5;DDX60L;CFLAR;IER3
ZNF197 human tf ARCHS4 coexpression	4/299	0.881092	1	0	0	0.631034	0.0798845	KMT2E;CBX5;C11ORF91;CRMP1
PPARA human tf ARCHS4 coexpression	4/299	0.881092	1	0	0	0.631034	0.0798845	MAST4;SIX3;NEDD4L;SSH1
PAX5 human tf ARCHS4 coexpression	4/299	0.881092	1	0	0	0.631034	0.0798845	SEMA7A;TTC7A;SIPA1L3;ETS1
POU3F4 human tf ARCHS4 coexpression	4/299	0.881092	1	0	0	0.631034	0.0798845	DDAH1;NTM;NR2F1;CRMP1
ZNF398 human tf ARCHS4 coexpression	4/299	0.881092	1	0	0	0.631034	0.0798845	CLDN6;NLN;MTHFD1L;IGF2BP3
TFDP1 human tf ARCHS4 coexpression	4/299	0.881092	1	0	0	0.631034	0.0798845	RECQL4;MTHFD1L;HDGF;SAE1
POU3F3 human tf ARCHS4 coexpression	4/299	0.881092	1	0	0	0.631034	0.0798845	SHC3;NR2F1;CRMP1;FRMD4A
RXRB human tf ARCHS4 coexpression	4/299	0.881092	1	0	0	0.631034	0.0798845	PXN;FLOT1;MEF2D;STK40
E2F4 human tf ARCHS4 coexpression	4/299	0.881092	1	0	0	0.631034	0.0798845	RECQL4;HDGF;TTC7A;STK40
ZBED1 human tf ARCHS4 coexpression	4/299	0.881092	1	0	0	0.631034	0.0798845	CYC1;MEF2D;STK40;ERGIC1
MEOX1 human tf ARCHS4 coexpression	4/299	0.881092	1	0	0	0.631034	0.0798845	SIX3;RDH5;ITGA7;AMOTL2
ZNF207 human tf ARCHS4 coexpression	4/299	0.881092	1	0	0	0.631034	0.0798845	CBX5;CDK6;ECT2;HNRNPA1
PHF20 human tf ARCHS4 coexpression	4/299	0.881092	1	0	0	0.631034	0.0798845	COA1;ZMYND8;PCED1B;CALM2
CREB3L3 human tf ARCHS4 coexpression	4/299	0.881092	1	0	0	0.631034	0.0798845	PHGR1;GPT;XDH;PBLD
ZNF510 human tf ARCHS4 coexpression	4/299	0.881092	1	0	0	0.631034	0.0798845	MACF1;TRIO;DST;DNAJC6
ZNF302 human tf ARCHS4 coexpression	4/299	0.881092	1	0	0	0.631034	0.0798845	MAST4;SIX3;NEDD4L;AHDC1
ZBED4 human tf ARCHS4 coexpression	4/299	0.881092	1	0	0	0.631034	0.0798845	RECQL4;CDK6;HDGF;HNRNPA1
ADNP human tf ARCHS4 coexpression	4/299	0.881092	1	0	0	0.631034	0.0798845	CBX5;ZC3H4;ZMYND8;RASAL2
CAMTA2 human tf ARCHS4 coexpression	4/299	0.881092	1	0	0	0.631034	0.0798845	RERE;NFIX;RUSC2;MEF2D
HLF human tf ARCHS4 coexpression	4/299	0.881092	1	0	0	0.631034	0.0798845	C8ORF46;DNAJC6;CADPS;DLGAP1
ZNF142 human tf ARCHS4 coexpression	4/299	0.881092	1	0	0	0.631034	0.0798845	LRRC14;RECQL4;GBF1;BCL9L
RCOR3 human tf ARCHS4 coexpression	4/299	0.881092	1	0	0	0.631034	0.0798845	KMT2E;REEP3;SEC22B;CCDC171
ESX1 human tf ARCHS4 coexpression	4/299	0.881092	1	0	0	0.631034	0.0798845	MRPL52;CMSS1;ADORA2B;DUSP7
ZNF45 human tf ARCHS4 coexpression	4/299	0.881092	1	0	0	0.631034	0.0798845	UQCC1;LAYN;SAE1;RUNX2
ZBTB1 human tf ARCHS4 coexpression	4/299	0.881092	1	0	0	0.631034	0.0798845	AHNAK;MYH9;TTC7A;ETS1
MNX1 human tf ARCHS4 coexpression	4/299	0.881092	1	0	0	0.631034	0.0798845	RECQL4;RIN2;SIPA1L3;KHSRPP1
ZNF227 human tf ARCHS4 coexpression	4/299	0.881092	1	0	0	0.631034	0.0798845	CBX5;MUSK;ECT2;HNRNPA1
TBR1 human tf ARCHS4 coexpression	4/299	0.881092	1	0	0	0.631034	0.0798845	FANK1;NEDD4L;CRMP1;NMNAT2
ZNF740 human tf ARCHS4 coexpression	4/299	0.881092	1	0	0	0.631034	0.0798845	CDKN1B;HDGF;ETS1;ERGIC1
JDP2 human tf ARCHS4 coexpression	4/299	0.881092	1	0	0	0.631034	0.0798845	MMP14;UBTD1;TNS3;STK40
ZNF287 human tf ARCHS4 coexpression	4/299	0.881092	1	0	0	0.631034	0.0798845	CBX5;CRMP1;ATXN10;CALM2
PRDM14 human tf ARCHS4 coexpression	4/299	0.881092	1	0	0	0.631034	0.0798845	CLDN6;NLN;IGF2BP3;HNRNPA1
SALL3 human tf ARCHS4 coexpression	4/299	0.881092	1	0	0	0.631034	0.0798845	CBX5;IGF2BP3;NAV2;HNRNPA1
ZNF385D human tf ARCHS4 coexpression	4/299	0.881092	1	0	0	0.631034	0.0798845	DNAJC6;NTM;DLGAP1;RTN4
ZFP36L2 human tf ARCHS4 coexpression	4/299	0.881092	1	0	0	0.631034	0.0798845	CDK6;CCDC85B;CTSW;THOC6
ZKSCAN2 human tf ARCHS4 coexpression	4/299	0.881092	1	0	0	0.631034	0.0798845	CBX5;CRMP1;ATXN10;HNRNPA1
ZSCAN12 human tf ARCHS4 coexpression	4/299	0.881092	1	0	0	0.631034	0.0798845	ATP6AP1L;KMT2E;CBX5;CRMP1
ZNF653 human tf ARCHS4 coexpression	4/299	0.881092	1	0	0	0.631034	0.0798845	HDGF;STK40;C11ORF68;BCL2L1
EN2 human tf ARCHS4 coexpression	4/299	0.881092	1	0	0	0.631034	0.0798845	NTM;NR2F1;FRMD4A;RTN4
NFIL3 human tf ARCHS4 coexpression	4/299	0.881092	1	0	0	0.631034	0.0798845	ITPRIP;ZMIZ1;RBMS1;TTC7A
ZNF488 human tf ARCHS4 coexpression	4/299	0.881092	1	0	0	0.631034	0.0798845	C8ORF46;SHC3;DNAJC6;DLGAP1
ZNF606 human tf ARCHS4 coexpression	4/299	0.881092	1	0	0	0.631034	0.0798845	CBX5;EFHC1;CRMP1;ATXN10
ZBTB39 human tf ARCHS4 coexpression	4/299	0.881092	1	0	0	0.631034	0.0798845	CLDN6;DNMBP;IGF2BP3;HNRNPA1
ZNF646 human tf ARCHS4 coexpression	4/299	0.881092	1	0	0	0.631034	0.0798845	RERE;MYH9;TTC7A;STK40
ZNF672 human tf ARCHS4 coexpression	4/299	0.881092	1	0	0	0.631034	0.0798845	CCDC85B;TAGLN2;CYC1;STK40
ZNF581 human tf ARCHS4 coexpression	4/299	0.881092	1	0	0	0.631034	0.0798845	EXOSC4;CDCA4;SIX3;UBTD1
ZNF562 human tf ARCHS4 coexpression	4/299	0.881092	1	0	0	0.631034	0.0798845	CMSS1;EFHC1;CFLAR;ROCK1P1
ZNF561 human tf ARCHS4 coexpression	4/299	0.881092	1	0	0	0.631034	0.0798845	CLDN6;WEE1;COA1;TFPI
ZIK1 human tf ARCHS4 coexpression	4/299	0.881092	1	0	0	0.631034	0.0798845	WEE1;CBX5;IGF2BP3;HNRNPA1
NHLH1 human tf ARCHS4 coexpression	4/299	0.881092	1	0	0	0.631034	0.0798845	CADPS;AFAP1;CRMP1;AHDC1
ZNF57 human tf ARCHS4 coexpression	4/299	0.881092	1	0	0	0.631034	0.0798845	MON2;DDAH1;REEP3;SEC22B
ZNF621 human tf ARCHS4 coexpression	4/299	0.881092	1	0	0	0.631034	0.0798845	EFHC1;CFLAR;TFPI;ROCK1P1
ZNF483 human tf ARCHS4 coexpression	4/299	0.881092	1	0	0	0.631034	0.0798845	DNAJC6;KCNMA1;CADPS;DLGAP1
KCMF1 human tf ARCHS4 coexpression	4/299	0.881092	1	0	0	0.631034	0.0798845	MAPKAP1;HDGF;STK40;VCL
ZNF543 human tf ARCHS4 coexpression	4/299	0.881092	1	0	0	0.631034	0.0798845	RPL36AP33;LINC01057;CBX5;HNRNPH3
ZFP42 human tf ARCHS4 coexpression	4/299	0.881092	1	0	0	0.631034	0.0798845	CLDN6;NLN;IGF2BP3;HNRNPA1
FIZ1 human tf ARCHS4 coexpression	4/299	0.881092	1	0	0	0.631034	0.0798845	HDGF;MEF2D;STK40;BCL9L
ZNF678 human tf ARCHS4 coexpression	4/299	0.881092	1	0	0	0.631034	0.0798845	CBX5;IGF2BP3;ATXN10;CALM2
ZFP1 human tf ARCHS4 coexpression	4/299	0.881092	1	0	0	0.631034	0.0798845	KMT2E;CRMP1;ATXN10;CALM2
DBX2 human tf ARCHS4 coexpression	4/299	0.881092	1	0	0	0.631034	0.0798845	SHC3;NTM;IMPDH1P10;TFPI
ZBTB6 human tf ARCHS4 coexpression	4/299	0.881092	1	0	0	0.631034	0.0798845	HSPE1P9;ALCAM;C10ORF55;RORA
ZNF749 human tf ARCHS4 coexpression	4/299	0.881092	1	0	0	0.631034	0.0798845	RAD51B;PCNPP3;EXOSC4;TMEM217
ZNF75D human tf ARCHS4 coexpression	4/299	0.881092	1	0	0	0.631034	0.0798845	MACF1;DDX60L;CFLAR;ETS1
FOXE3 human tf ARCHS4 coexpression	4/299	0.881092	1	0	0	0.631034	0.0798845	RECQL4;GBF1;PRCC;SAE1
ZNF573 human tf ARCHS4 coexpression	4/299	0.881092	1	0	0	0.631034	0.0798845	ATP6AP1L;KMT2E;CBX5;CALM2
ZNF699 human tf ARCHS4 coexpression	4/299	0.881092	1	0	0	0.631034	0.0798845	KMT2E;KLF7;CRMP1;CALM2
ZNF107 human tf ARCHS4 coexpression	4/299	0.881092	1	0	0	0.631034	0.0798845	BLK;CBX5;CDK6;HNRNPA1
ZNF140 human tf ARCHS4 coexpression	4/299	0.881092	1	0	0	0.631034	0.0798845	KMT2E;EFHC1;CALM2;HDAC9
ZNF569 human tf ARCHS4 coexpression	4/299	0.881092	1	0	0	0.631034	0.0798845	CAMK2D;CBX5;CREB3L2;CHST3
ZKSCAN5 human tf ARCHS4 coexpression	4/299	0.881092	1	0	0	0.631034	0.0798845	CBX5;MAML2;CADPS;ECT2
ZNF418 human tf ARCHS4 coexpression	4/299	0.881092	1	0	0	0.631034	0.0798845	CBX5;ATXN10;HNRNPA1;CALM2
ZFP28 human tf ARCHS4 coexpression	4/299	0.881092	1	0	0	0.631034	0.0798845	CAMK2D;NTM;CRMP1;RTN4
ZNF433 human tf ARCHS4 coexpression	4/299	0.881092	1	0	0	0.631034	0.0798845	STPG1;KLF7;EFHC1;CCDC171
ZNF81 human tf ARCHS4 coexpression	4/299	0.881092	1	0	0	0.631034	0.0798845	FAM160B1;MACF1;CFLAR;CCDC171
ZNF585B human tf ARCHS4 coexpression	4/299	0.881092	1	0	0	0.631034	0.0798845	RERE;LINC01057;CMSS1;IGSF9
ZNF677 human tf ARCHS4 coexpression	4/299	0.881092	1	0	0	0.631034	0.0798845	ATP6AP1L;KMT2E;STPG1;CRMP1
ZNF823 human tf ARCHS4 coexpression	4/299	0.881092	1	0	0	0.631034	0.0798845	WEE1;RARB;CALM2;CCDC171
ZNF560 human tf ARCHS4 coexpression	4/299	0.881092	1	0	0	0.631034	0.0798845	C4ORF51;S100A13;IGF2BP3;SAE1
ZNF248 human tf ARCHS4 coexpression	4/299	0.881092	1	0	0	0.631034	0.0798845	NEDD4L;CRMP1;NMNAT2;LPP
ZNF69 human tf ARCHS4 coexpression	4/299	0.881092	1	0	0	0.631034	0.0798845	CBX5;NF2;CALM2;KHSRPP1
ZNF280B human tf ARCHS4 coexpression	4/299	0.881092	1	0	0	0.631034	0.0798845	STPG1;CBX5;SEC22B;CALM2
ZBTB22 human tf ARCHS4 coexpression	4/299	0.881092	1	0	0	0.631034	0.0798845	MYH9;STK40;ERGIC1;BCL9L
ZBTB12 human tf ARCHS4 coexpression	4/299	0.881092	1	0	0	0.631034	0.0798845	RECQL4;HMGA1;HDGF;HNRNPA1
ZNF253 human tf ARCHS4 coexpression	4/299	0.881092	1	0	0	0.631034	0.0798845	KMT2E;CBX5;CRMP1;CALM2
NPAS4 human tf ARCHS4 coexpression	4/299	0.881092	1	0	0	0.631034	0.0798845	CADPS;CRMP1;ERC1;RIN2
ZNF800 human tf ARCHS4 coexpression	4/299	0.881092	1	0	0	0.631034	0.0798845	KMT2E;CDK6;RORA;ETS1
SP100 human tf ARCHS4 coexpression	4/299	0.881092	1	0	0	0.631034	0.0798845	C5ORF56;DDX60L;CFLAR;ETS1
NCOA1 human tf ARCHS4 coexpression	4/299	0.881092	1	0	0	0.631034	0.0798845	MACF1;PDE4DIP;RORA;CFLAR
ZNF391 human tf ARCHS4 coexpression	4/299	0.881092	1	0	0	0.631034	0.0798845	CBX5;ATXN10;HNRNPA1;CCDC171
E2F8 human tf ARCHS4 coexpression	4/299	0.881092	1	0	0	0.631034	0.0798845	RECQL4;CDCA4;ECT2;SAE1
THAP8 human tf ARCHS4 coexpression	4/299	0.881092	1	0	0	0.631034	0.0798845	DRAP1;TMEM217;ARHGEF19;ATXN10
MYSM1 human tf ARCHS4 coexpression	4/299	0.881092	1	0	0	0.631034	0.0798845	MACF1;RORA;CFLAR;LPP
ZMAT4 human tf ARCHS4 coexpression	4/299	0.881092	1	0	0	0.631034	0.0798845	SHC3;DLGAP1;NMNAT2;CALM2
ZNF598 human tf ARCHS4 coexpression	4/299	0.881092	1	0	0	0.631034	0.0798845	RECQL4;HDGF;ACTN4;BCL9L
ZNF768 human tf ARCHS4 coexpression	4/299	0.881092	1	0	0	0.631034	0.0798845	RECQL4;GBF1;HDGF;CYC1
THAP4 human tf ARCHS4 coexpression	4/299	0.881092	1	0	0	0.631034	0.0798845	RECQL4;PRCC;HDGF;CYC1
ZNF487 human tf ARCHS4 coexpression	4/299	0.881092	1	0	0	0.631034	0.0798845	STPG1;C5ORF56;PCED1B;EFHC1
ZNF792 human tf ARCHS4 coexpression	4/299	0.881092	1	0	0	0.631034	0.0798845	TAGLN2;ETS1;SKAP1;LIMS1
ZNF316 human tf ARCHS4 coexpression	4/299	0.881092	1	0	0	0.631034	0.0798845	MYH9;MEF2D;STK40;BCL9L
RBM5 human tf ARCHS4 coexpression	4/299	0.881092	1	0	0	0.631034	0.0798845	MACF1;EFHC1;CRMP1;CFLAR
CSDE1 human tf ARCHS4 coexpression	4/299	0.881092	1	0	0	0.631034	0.0798845	KRT80;MLPH;SEMA3C;HDGF
DEPDC1 human tf ARCHS4 coexpression	4/299	0.881092	1	0	0	0.631034	0.0798845	CDCA4;IGF2BP3;ECT2;SAE1
ZFR human tf ARCHS4 coexpression	4/299	0.881092	1	0	0	0.631034	0.0798845	CBX5;DST;SAE1;TEAD1
ZNF638 human tf ARCHS4 coexpression	4/299	0.881092	1	0	0	0.631034	0.0798845	MACF1;MON2;DST;DNAJC6
RBM22 human tf ARCHS4 coexpression	4/299	0.881092	1	0	0	0.631034	0.0798845	DUSP5;PRCC;TAGLN2;HS1BP3
DOT1L human tf ARCHS4 coexpression	4/299	0.881092	1	0	0	0.631034	0.0798845	RECQL4;ZMIZ1;STK40;IER3
TRIM3 human tf ARCHS4 coexpression	4/299	0.881092	1	0	0	0.631034	0.0798845	RERE;RUSC2;DNAJC6;ATP6V0A1
ZC3H13 human tf ARCHS4 coexpression	4/299	0.881092	1	0	0	0.631034	0.0798845	ANKRD11;CRMP1;FRMD4A;NMNAT2
NRK human tf ARCHS4 coexpression	4/299	0.881092	1	0	0	0.631034	0.0798845	WEE1;LAMA2;NANOS3;KCNAB1
RNF114 human tf ARCHS4 coexpression	4/299	0.881092	1	0	0	0.631034	0.0798845	DRAP1;CDCA4;CYC1;THOC6
ZFP36 human tf ARCHS4 coexpression	4/299	0.881092	1	0	0	0.631034	0.0798845	KLF6;ITPRIP;MEF2D;ZFP36L1
COPS4 human tf ARCHS4 coexpression	4/299	0.881092	1	0	0	0.631034	0.0798845	MRPS22;RIN2;CALM2;MRPL33
SMARCC2 human tf ARCHS4 coexpression	4/299	0.881092	1	0	0	0.631034	0.0798845	RERE;ZMIZ1;ANKRD11;GBF1
SSH2 human tf ARCHS4 coexpression	4/299	0.881092	1	0	0	0.631034	0.0798845	SEC14L1;DDX60L;CFLAR;ETS1
MBD1 human tf ARCHS4 coexpression	4/299	0.881092	1	0	0	0.631034	0.0798845	GBF1;MYH9;MEF2D;STK40
POGZ human tf ARCHS4 coexpression	4/299	0.881092	1	0	0	0.631034	0.0798845	RERE;MACF1;CADPS;NAV2
HES6 human tf ARCHS4 coexpression	4/299	0.881092	1	0	0	0.631034	0.0798845	NANOS3;ANKRD11;CADPS;RDH5
SCML4 human tf ARCHS4 coexpression	4/299	0.881092	1	0	0	0.631034	0.0798845	KLF6;CTSW;ETS1;SKAP1
SSRP1 human tf ARCHS4 coexpression	4/299	0.881092	1	0	0	0.631034	0.0798845	RECQL4;MTHFD1L;HDGF;SAE1
MTA2 human tf ARCHS4 coexpression	4/299	0.881092	1	0	0	0.631034	0.0798845	RECQL4;MYH9;HDGF;ACTN4
BRPF1 human tf ARCHS4 coexpression	4/299	0.881092	1	0	0	0.631034	0.0798845	RECQL4;MYH9;HDGF;STK40
CPSF4 human tf ARCHS4 coexpression	4/299	0.881092	1	0	0	0.631034	0.0798845	RECQL4;PRCC;CYC1;SAE1
LARP4 human tf ARCHS4 coexpression	4/299	0.881092	1	0	0	0.631034	0.0798845	SSR3;ECT2;SAE1;MET
FBXO41 human tf ARCHS4 coexpression	4/299	0.881092	1	0	0	0.631034	0.0798845	C8ORF46;DNAJC6;GNG7;DLGAP1
PBRM1 human tf ARCHS4 coexpression	4/299	0.881092	1	0	0	0.631034	0.0798845	MACF1;CBX5;FRMD4A;RASAL2
PKHD1 human tf ARCHS4 coexpression	4/299	0.881092	1	0	0	0.631034	0.0798845	CUBN;EVC;ARHGEF28;ROCK1P1
ZNF738 human tf ARCHS4 coexpression	4/299	0.881092	1	0	0	0.631034	0.0798845	CBX5;COA1;CRMP1;HNRNPA1
TIGD3 human tf ARCHS4 coexpression	4/299	0.881092	1	0	0	0.631034	0.0798845	SEC14L1;CLDN9;PXN;STK40
CHD9 human tf ARCHS4 coexpression	4/299	0.881092	1	0	0	0.631034	0.0798845	ATP6AP1L;KMT2E;DST;RASAL2
EIF3K human tf ARCHS4 coexpression	4/299	0.881092	1	0	0	0.631034	0.0798845	MRPL52;HNRNPH3;ATOX1;MRPL33
OTOP3 human tf ARCHS4 coexpression	4/299	0.881092	1	0	0	0.631034	0.0798845	MALL;S100A14;KHSRPP1;FAM83C
ZFP90 human tf ARCHS4 coexpression	4/299	0.881092	1	0	0	0.631034	0.0798845	CBX5;EVC;CRMP1;RASAL2
ARID2 human tf ARCHS4 coexpression	4/299	0.881092	1	0	0	0.631034	0.0798845	CBX5;COA1;ZC3H4;REEP3
GTF2E2 human tf ARCHS4 coexpression	4/299	0.881092	1	0	0	0.631034	0.0798845	TM2D2;CDCA4;MRPS22;SSR3
PLXNB3 human tf ARCHS4 coexpression	4/299	0.881092	1	0	0	0.631034	0.0798845	C8ORF46;NDST1;NFIX;HIPK2
KRTAP5-9 human tf ARCHS4 coexpression	4/299	0.881092	1	0	0	0.631034	0.0798845	MAPKAP1;NANOS3;MOK;C2ORF61
RPA4 human tf ARCHS4 coexpression	4/299	0.881092	1	0	0	0.631034	0.0798845	PDGFC;SPATS2L;IFITM9P;C2ORF61
FOXD4L5 human tf ARCHS4 coexpression	4/299	0.881092	1	0	0	0.631034	0.0798845	CMSS1;EFHC1;CFLAR;CCDC171
DPF3 human tf ARCHS4 coexpression	4/299	0.881092	1	0	0	0.631034	0.0798845	NFIX;PDE4DIP;FILIP1L;MYPN
ZRSR1 human tf ARCHS4 coexpression	4/299	0.881092	1	0	0	0.631034	0.0798845	CAMK2D;CMSS1;SEC22B;RIN2
DLX6 human tf ARCHS4 coexpression	3/299	0.954305	1	0	0	0.473276	0.0221363	KLF7;CRMP1;ATXN10
ETV1 human tf ARCHS4 coexpression	3/299	0.954305	1	0	0	0.473276	0.0221363	SHC3;DNAJC6;DLGAP1
ZNF200 human tf ARCHS4 coexpression	3/299	0.954305	1	0	0	0.473276	0.0221363	ATP6AP1L;CMSS1;ROCK1P1
NR2E3 human tf ARCHS4 coexpression	3/299	0.954305	1	0	0	0.473276	0.0221363	MALL;CADPS;EFHC1
MEF2B human tf ARCHS4 coexpression	3/299	0.954305	1	0	0	0.473276	0.0221363	BLK;SEMA7A;NEK6
YBX1 human tf ARCHS4 coexpression	3/299	0.954305	1	0	0	0.473276	0.0221363	RECQL4;MTHFD1L;HMGA1
TP73 human tf ARCHS4 coexpression	3/299	0.954305	1	0	0	0.473276	0.0221363	NAV2;SIPA1L3;IGSF9
REST human tf ARCHS4 coexpression	3/299	0.954305	1	0	0	0.473276	0.0221363	WEE1;RBMS1;HNRNPA1
ZNF10 human tf ARCHS4 coexpression	3/299	0.954305	1	0	0	0.473276	0.0221363	KMT2E;CBX5;CRMP1
HIVEP1 human tf ARCHS4 coexpression	3/299	0.954305	1	0	0	0.473276	0.0221363	MACF1;MAML2;CREB3L2
GATA1 human tf ARCHS4 coexpression	3/299	0.954305	1	0	0	0.473276	0.0221363	TAGLN2;LIMS1;BCL2L1
HSF4 human tf ARCHS4 coexpression	3/299	0.954305	1	0	0	0.473276	0.0221363	MLPH;MAPKAP1;PPP1R16A
CTCF human tf ARCHS4 coexpression	3/299	0.954305	1	0	0	0.473276	0.0221363	RECQL4;HDGF;HNRNPA1
RELB human tf ARCHS4 coexpression	3/299	0.954305	1	0	0	0.473276	0.0221363	DUSP5;STK40;IER3
LYL1 human tf ARCHS4 coexpression	3/299	0.954305	1	0	0	0.473276	0.0221363	TAGLN2;STK40;BCL2L1
ZNF175 human tf ARCHS4 coexpression	3/299	0.954305	1	0	0	0.473276	0.0221363	SEC14L1;SH3TC2;PSG10P
ZNF14 human tf ARCHS4 coexpression	3/299	0.954305	1	0	0	0.473276	0.0221363	FRG2C;CALM2;RBKS
HOXA2 human tf ARCHS4 coexpression	3/299	0.954305	1	0	0	0.473276	0.0221363	KIRREL;EPG5;ACTN4
HOXA6 human tf ARCHS4 coexpression	3/299	0.954305	1	0	0	0.473276	0.0221363	CMTM7;RARRES2P1;KLF6
POU6F2 human tf ARCHS4 coexpression	3/299	0.954305	1	0	0	0.473276	0.0221363	C11ORF91;CRMP1;CALM2
TLX1 human tf ARCHS4 coexpression	3/299	0.954305	1	0	0	0.473276	0.0221363	RECQL4;MALL;PPP1R16A
ELF2 human tf ARCHS4 coexpression	3/299	0.954305	1	0	0	0.473276	0.0221363	KMT2E;SUFU;CFLAR
WHSC1 human tf ARCHS4 coexpression	3/299	0.954305	1	0	0	0.473276	0.0221363	RECQL4;TRIO;HDGF
MYF6 human tf ARCHS4 coexpression	3/299	0.954305	1	0	0	0.473276	0.0221363	PDE4DIP;FILIP1L;MYPN
NANOG human tf ARCHS4 coexpression	3/299	0.954305	1	0	0	0.473276	0.0221363	CLDN6;NLN;IGF2BP3
BCL6 human tf ARCHS4 coexpression	3/299	0.954305	1	0	0	0.473276	0.0221363	SEC14L1;PXN;STK40
TLX2 human tf ARCHS4 coexpression	3/299	0.954305	1	0	0	0.473276	0.0221363	PRCC;LAYN;HDGF
OTX1 human tf ARCHS4 coexpression	3/299	0.954305	1	0	0	0.473276	0.0221363	SIX3;NR2F1;SLC2A1
CEBPZ human tf ARCHS4 coexpression	3/299	0.954305	1	0	0	0.473276	0.0221363	NLN;IGF2BP3;SAE1
MEF2D human tf ARCHS4 coexpression	3/299	0.954305	1	0	0	0.473276	0.0221363	CDKN1B;MYH9;TTC7A
NR5A2 human tf ARCHS4 coexpression	3/299	0.954305	1	0	0	0.473276	0.0221363	XDH;CUZD1;PBLD
CREB1 human tf ARCHS4 coexpression	3/299	0.954305	1	0	0	0.473276	0.0221363	KMT2E;CBX5;CALM2
PROX2 human tf ARCHS4 coexpression	3/299	0.954305	1	0	0	0.473276	0.0221363	ATP6AP1L;PDE1C;CFLAR
NKX2-3 human tf ARCHS4 coexpression	3/299	0.954305	1	0	0	0.473276	0.0221363	FIBP;RARRES2P1;THOC6
ELF1 human tf ARCHS4 coexpression	3/299	0.954305	1	0	0	0.473276	0.0221363	KLF6;TTC7A;ETS1
NR2C1 human tf ARCHS4 coexpression	3/299	0.954305	1	0	0	0.473276	0.0221363	CBX5;EFHC1;CALM2
NFYB human tf ARCHS4 coexpression	3/299	0.954305	1	0	0	0.473276	0.0221363	CBX5;HNRNPA1;CALM2
SOX21 human tf ARCHS4 coexpression	3/299	0.954305	1	0	0	0.473276	0.0221363	TCF7L2;NR2F1;HMGA2
IRF1 human tf ARCHS4 coexpression	3/299	0.954305	1	0	0	0.473276	0.0221363	DDX60L;CFLAR;STK40
DACH2 human tf ARCHS4 coexpression	3/299	0.954305	1	0	0	0.473276	0.0221363	CRMP1;NMNAT2;CALM2
ZNF384 human tf ARCHS4 coexpression	3/299	0.954305	1	0	0	0.473276	0.0221363	PXN;STK40;BCL9L
ELK1 human tf ARCHS4 coexpression	3/299	0.954305	1	0	0	0.473276	0.0221363	GBF1;HMGA1;HDGF
ATF4 human tf ARCHS4 coexpression	3/299	0.954305	1	0	0	0.473276	0.0221363	RECQL4;MTHFD1L;HDGF
FOXP2 human tf ARCHS4 coexpression	3/299	0.954305	1	0	0	0.473276	0.0221363	CBX5;CADPS;CRMP1
HOXD9 human tf ARCHS4 coexpression	3/299	0.954305	1	0	0	0.473276	0.0221363	ADAMTSL1;KIRREL;NR2F1
HOXD13 human tf ARCHS4 coexpression	3/299	0.954305	1	0	0	0.473276	0.0221363	MTHFD1L;PRCC;SAE1
NRL human tf ARCHS4 coexpression	3/299	0.954305	1	0	0	0.473276	0.0221363	CADPS;FMN1;ATP6V0A1
NPAS1 human tf ARCHS4 coexpression	3/299	0.954305	1	0	0	0.473276	0.0221363	RECQL4;LEPROT;CCDC85B
RARA human tf ARCHS4 coexpression	3/299	0.954305	1	0	0	0.473276	0.0221363	PXN;TTC7A;STK40
RAX human tf ARCHS4 coexpression	3/299	0.954305	1	0	0	0.473276	0.0221363	TCF7L2;ARHGEF19;HDGF
SOX3 human tf ARCHS4 coexpression	3/299	0.954305	1	0	0	0.473276	0.0221363	MRPL52;C14ORF79;NEDD4L
DMTF1 human tf ARCHS4 coexpression	3/299	0.954305	1	0	0	0.473276	0.0221363	KMT2E;MACF1;CFLAR
HLX human tf ARCHS4 coexpression	3/299	0.954305	1	0	0	0.473276	0.0221363	DDX60L;STK40;IER3
DMRT1 human tf ARCHS4 coexpression	3/299	0.954305	1	0	0	0.473276	0.0221363	WEE1;NANOS3;ATXN10
GCM1 human tf ARCHS4 coexpression	3/299	0.954305	1	0	0	0.473276	0.0221363	STPG1;SIX3;SSH1
ETV6 human tf ARCHS4 coexpression	3/299	0.954305	1	0	0	0.473276	0.0221363	KLF6;CDK6;DDX60L
LHX9 human tf ARCHS4 coexpression	3/299	0.954305	1	0	0	0.473276	0.0221363	NR2F1;CRMP1;NMNAT2
RORC human tf ARCHS4 coexpression	3/299	0.954305	1	0	0	0.473276	0.0221363	PDE4DIP;GPT;MYPN
RFX5 human tf ARCHS4 coexpression	3/299	0.954305	1	0	0	0.473276	0.0221363	BLK;HDGF;TTC7A
MEIS1 human tf ARCHS4 coexpression	3/299	0.954305	1	0	0	0.473276	0.0221363	STPG1;LEPROT;RIN2
CREB5 human tf ARCHS4 coexpression	3/299	0.954305	1	0	0	0.473276	0.0221363	SEC14L1;DDX60L;CFLAR
ZEB1 human tf ARCHS4 coexpression	3/299	0.954305	1	0	0	0.473276	0.0221363	WWTR1;PALLD;FRMD4A
ZNF215 human tf ARCHS4 coexpression	3/299	0.954305	1	0	0	0.473276	0.0221363	STPG1;HSF2BP;MICALCL
BACH1 human tf ARCHS4 coexpression	3/299	0.954305	1	0	0	0.473276	0.0221363	DDX60L;CFLAR;RUNX2
TSC22D3 human tf ARCHS4 coexpression	3/299	0.954305	1	0	0	0.473276	0.0221363	RPL39P5;KLF6;TAGLN2
ERG human tf ARCHS4 coexpression	3/299	0.954305	1	0	0	0.473276	0.0221363	CDK6;MAST4;ELK3
IRX6 human tf ARCHS4 coexpression	3/299	0.954305	1	0	0	0.473276	0.0221363	RDH5;ITGA7;KRTAP2-1
ISL2 human tf ARCHS4 coexpression	3/299	0.954305	1	0	0	0.473276	0.0221363	LRRC14;RECQL4;MTHFD1L
PKNOX1 human tf ARCHS4 coexpression	3/299	0.954305	1	0	0	0.473276	0.0221363	RPSAP52;LINC01057;EFHC1
ZBTB7B human tf ARCHS4 coexpression	3/299	0.954305	1	0	0	0.473276	0.0221363	PXN;STK40;ERGIC1
EOMES human tf ARCHS4 coexpression	3/299	0.954305	1	0	0	0.473276	0.0221363	GPAA1;NANOS3;SIX3
ZNF148 human tf ARCHS4 coexpression	3/299	0.954305	1	0	0	0.473276	0.0221363	CBX5;DST;CALM2
KLF15 human tf ARCHS4 coexpression	3/299	0.954305	1	0	0	0.473276	0.0221363	NFIX;ITGA7;GPT
ZNF22 human tf ARCHS4 coexpression	3/299	0.954305	1	0	0	0.473276	0.0221363	COA1;HNRNPA1;CALM2
SNAPC4 human tf ARCHS4 coexpression	3/299	0.954305	1	0	0	0.473276	0.0221363	LRRC14;RECQL4;HDGF
STAT6 human tf ARCHS4 coexpression	3/299	0.954305	1	0	0	0.473276	0.0221363	PXN;ETS1;STK40
E4F1 human tf ARCHS4 coexpression	3/299	0.954305	1	0	0	0.473276	0.0221363	LRRC14;RECQL4;PPP1R16A
PTF1A human tf ARCHS4 coexpression	3/299	0.954305	1	0	0	0.473276	0.0221363	CBX5;ARHGEF28;CUZD1
ZNF30 human tf ARCHS4 coexpression	3/299	0.954305	1	0	0	0.473276	0.0221363	CAMK2D;ASAP2;RTN4
ZEB2 human tf ARCHS4 coexpression	3/299	0.954305	1	0	0	0.473276	0.0221363	MACF1;DDX60L;CFLAR
EMX2 human tf ARCHS4 coexpression	3/299	0.954305	1	0	0	0.473276	0.0221363	SIX3;AHDC1;SSH1
CEBPB human tf ARCHS4 coexpression	3/299	0.954305	1	0	0	0.473276	0.0221363	ITPRIP;STK40;IER3
DMRT2 human tf ARCHS4 coexpression	3/299	0.954305	1	0	0	0.473276	0.0221363	CUBN;ITGA7;MYPN
SMAD2 human tf ARCHS4 coexpression	3/299	0.954305	1	0	0	0.473276	0.0221363	CFLAR;TFPI;LPP
MLXIP human tf ARCHS4 coexpression	3/299	0.954305	1	0	0	0.473276	0.0221363	RERE;SIPA1L3;MEF2D
ZBTB33 human tf ARCHS4 coexpression	3/299	0.954305	1	0	0	0.473276	0.0221363	CBX5;ATXN10;HNRNPA1
SOX12 human tf ARCHS4 coexpression	3/299	0.954305	1	0	0	0.473276	0.0221363	SIX3;NR2F1;CRMP1
ZBTB7A human tf ARCHS4 coexpression	3/299	0.954305	1	0	0	0.473276	0.0221363	SKAP1;DUSP7;SSH1
EGR3 human tf ARCHS4 coexpression	3/299	0.954305	1	0	0	0.473276	0.0221363	FAM83C;IGSF9;ZFP36L1
ALX1 human tf ARCHS4 coexpression	3/299	0.954305	1	0	0	0.473276	0.0221363	CD63;MTHFD1L;S100A13
HOXC10 human tf ARCHS4 coexpression	3/299	0.954305	1	0	0	0.473276	0.0221363	HDGF;TEAD1;MYPN
SOX2 human tf ARCHS4 coexpression	3/299	0.954305	1	0	0	0.473276	0.0221363	SIX3;NR2F1;IGF2BP3
ZNF708 human tf ARCHS4 coexpression	3/299	0.954305	1	0	0	0.473276	0.0221363	ATP6AP1L;KMT2E;CALM2
IRF7 human tf ARCHS4 coexpression	3/299	0.954305	1	0	0	0.473276	0.0221363	DUSP5;DDX60L;STK40
SHOX human tf ARCHS4 coexpression	3/299	0.954305	1	0	0	0.473276	0.0221363	MAST4;SIX3;NEDD4L
MYT1 human tf ARCHS4 coexpression	3/299	0.954305	1	0	0	0.473276	0.0221363	SIX3;CRMP1;NMNAT2
YY2 human tf ARCHS4 coexpression	3/299	0.954305	1	0	0	0.473276	0.0221363	STPG1;GLIS1;ELK3
SREBF2 human tf ARCHS4 coexpression	3/299	0.954305	1	0	0	0.473276	0.0221363	NDST1;GBF1;HDGF
ZNF254 human tf ARCHS4 coexpression	3/299	0.954305	1	0	0	0.473276	0.0221363	CBX5;EFHC1;CALM2
ZNF195 human tf ARCHS4 coexpression	3/299	0.954305	1	0	0	0.473276	0.0221363	CBX5;COA1;CALM2
FOXP3 human tf ARCHS4 coexpression	3/299	0.954305	1	0	0	0.473276	0.0221363	CDKN1B;ETS1;SKAP1
ZNF93 human tf ARCHS4 coexpression	3/299	0.954305	1	0	0	0.473276	0.0221363	CBX5;COA1;CALM2
ZNF343 human tf ARCHS4 coexpression	3/299	0.954305	1	0	0	0.473276	0.0221363	HSPE1P9;GLIS3;GLTSCR1L
EBF4 human tf ARCHS4 coexpression	3/299	0.954305	1	0	0	0.473276	0.0221363	RERE;NFIX;PPP1R16A
LHX5 human tf ARCHS4 coexpression	3/299	0.954305	1	0	0	0.473276	0.0221363	FANK1;SIX3;CRMP1
ZFHX4 human tf ARCHS4 coexpression	3/299	0.954305	1	0	0	0.473276	0.0221363	CBX5;CRMP1;FRMD4A
IKZF5 human tf ARCHS4 coexpression	3/299	0.954305	1	0	0	0.473276	0.0221363	RPL39P5;KLF6;SKAP1
ADNP2 human tf ARCHS4 coexpression	3/299	0.954305	1	0	0	0.473276	0.0221363	IGF2BP3;SAE1;HNRNPA1
RHOXF1 human tf ARCHS4 coexpression	3/299	0.954305	1	0	0	0.473276	0.0221363	SIX3;ATXN10;RXFP1
RFX4 human tf ARCHS4 coexpression	3/299	0.954305	1	0	0	0.473276	0.0221363	C4ORF51;NR2F1;PSG10P
ZBTB47 human tf ARCHS4 coexpression	3/299	0.954305	1	0	0	0.473276	0.0221363	NFIX;PDE4DIP;MYPN
GON4L human tf ARCHS4 coexpression	3/299	0.954305	1	0	0	0.473276	0.0221363	MAST4;NEDD4L;ABL2
DR1 human tf ARCHS4 coexpression	3/299	0.954305	1	0	0	0.473276	0.0221363	ECT2;SEC22B;CALM2
ZNF706 human tf ARCHS4 coexpression	3/299	0.954305	1	0	0	0.473276	0.0221363	MRPL52;CD63;RIN2
ZNF211 human tf ARCHS4 coexpression	3/299	0.954305	1	0	0	0.473276	0.0221363	EPG5;RARB;XDH
BATF3 human tf ARCHS4 coexpression	3/299	0.954305	1	0	0	0.473276	0.0221363	DUSP5;EHD4;CLCF1
MLLT1 human tf ARCHS4 coexpression	3/299	0.954305	1	0	0	0.473276	0.0221363	NDST1;GBF1;HDGF
PRDM12 human tf ARCHS4 coexpression	3/299	0.954305	1	0	0	0.473276	0.0221363	NEDD4L;SYNJ2;RBKS
ZNF341 human tf ARCHS4 coexpression	3/299	0.954305	1	0	0	0.473276	0.0221363	MUSK;S100A16;SPATS2L
TOE1 human tf ARCHS4 coexpression	3/299	0.954305	1	0	0	0.473276	0.0221363	MTHFD1L;CDCA4;SAE1
SP110 human tf ARCHS4 coexpression	3/299	0.954305	1	0	0	0.473276	0.0221363	DDX60L;CFLAR;ETS1
ZNF710 human tf ARCHS4 coexpression	3/299	0.954305	1	0	0	0.473276	0.0221363	PXN;MEF2D;STK40
ZNF750 human tf ARCHS4 coexpression	3/299	0.954305	1	0	0	0.473276	0.0221363	KRT80;S100A14;FAM83C
PRDM15 human tf ARCHS4 coexpression	3/299	0.954305	1	0	0	0.473276	0.0221363	ATP6AP1L;BLK;CFLAR
ZNF432 human tf ARCHS4 coexpression	3/299	0.954305	1	0	0	0.473276	0.0221363	KMT2E;STPG1;NEDD4L
RERE human tf ARCHS4 coexpression	3/299	0.954305	1	0	0	0.473276	0.0221363	NFIX;SIPA1L3;IGSF9
ZNF687 human tf ARCHS4 coexpression	3/299	0.954305	1	0	0	0.473276	0.0221363	RECQL4;HDGF;BCL9L
ZNF514 human tf ARCHS4 coexpression	3/299	0.954305	1	0	0	0.473276	0.0221363	ATP6AP1L;MON2;HDAC9
ZNF92 human tf ARCHS4 coexpression	3/299	0.954305	1	0	0	0.473276	0.0221363	CBX5;CRMP1;HNRNPA1
ZNF711 human tf ARCHS4 coexpression	3/299	0.954305	1	0	0	0.473276	0.0221363	CBX5;CRMP1;HNRNPA1
ZNF689 human tf ARCHS4 coexpression	3/299	0.954305	1	0	0	0.473276	0.0221363	CBX5;COA1;HSF2BP
ZNF222 human tf ARCHS4 coexpression	3/299	0.954305	1	0	0	0.473276	0.0221363	TBC1D4;MRPS22;UQCC1
ZNF333 human tf ARCHS4 coexpression	3/299	0.954305	1	0	0	0.473276	0.0221363	ATP6AP1L;STPG1;ROCK1P1
GFI1 human tf ARCHS4 coexpression	3/299	0.954305	1	0	0	0.473276	0.0221363	CDK6;TTC7A;MEF2D
GBX1 human tf ARCHS4 coexpression	3/299	0.954305	1	0	0	0.473276	0.0221363	KHSRPP1;PTPN14;MYPN
ZNF226 human tf ARCHS4 coexpression	3/299	0.954305	1	0	0	0.473276	0.0221363	KMT2E;CRMP1;CALM2
INSM2 human tf ARCHS4 coexpression	3/299	0.954305	1	0	0	0.473276	0.0221363	LRRC24;GPAA1;SIX3
ZBTB5 human tf ARCHS4 coexpression	3/299	0.954305	1	0	0	0.473276	0.0221363	RAD51B;GBF1;HDGF
ZNF608 human tf ARCHS4 coexpression	3/299	0.954305	1	0	0	0.473276	0.0221363	RERE;CRMP1;FRMD4A
ZNF212 human tf ARCHS4 coexpression	3/299	0.954305	1	0	0	0.473276	0.0221363	CDCA4;C11ORF91;THOC6
ZNF692 human tf ARCHS4 coexpression	3/299	0.954305	1	0	0	0.473276	0.0221363	LRRC14;RECQL4;PPP1R16A
ZNF524 human tf ARCHS4 coexpression	3/299	0.954305	1	0	0	0.473276	0.0221363	PXN;TAGLN2;STK40
ZBTB26 human tf ARCHS4 coexpression	3/299	0.954305	1	0	0	0.473276	0.0221363	CBX5;HNRNPA1;CALM2
OTP human tf ARCHS4 coexpression	3/299	0.954305	1	0	0	0.473276	0.0221363	C14ORF79;NEDD4L;CRMP1
ZNF540 human tf ARCHS4 coexpression	3/299	0.954305	1	0	0	0.473276	0.0221363	CRMP1;CALM2;ATP6V0A1
ETV3L human tf ARCHS4 coexpression	3/299	0.954305	1	0	0	0.473276	0.0221363	DUSP5;CLCF1;IER3
ZNF680 human tf ARCHS4 coexpression	3/299	0.954305	1	0	0	0.473276	0.0221363	CBX5;COA1;CALM2
MGA human tf ARCHS4 coexpression	3/299	0.954305	1	0	0	0.473276	0.0221363	MACF1;DST;ERC1
ZNF80 human tf ARCHS4 coexpression	3/299	0.954305	1	0	0	0.473276	0.0221363	CTSW;C2ORF61;SKAP1
ZIC4 human tf ARCHS4 coexpression	3/299	0.954305	1	0	0	0.473276	0.0221363	SIX3;SLC2A1;CRMP1
ZNF519 human tf ARCHS4 coexpression	3/299	0.954305	1	0	0	0.473276	0.0221363	CMSS1;EFHC1;ROCK1P1
ZNF613 human tf ARCHS4 coexpression	3/299	0.954305	1	0	0	0.473276	0.0221363	MRPS22;CALM2;RUNX2
ZNF404 human tf ARCHS4 coexpression	3/299	0.954305	1	0	0	0.473276	0.0221363	CBX5;CRMP1;CALM2
OLIG3 human tf ARCHS4 coexpression	3/299	0.954305	1	0	0	0.473276	0.0221363	NR2F1;FRMD4A;MRPL33
ZNF354C human tf ARCHS4 coexpression	3/299	0.954305	1	0	0	0.473276	0.0221363	CLCF1;CRMP1;ATXN10
LBX2 human tf ARCHS4 coexpression	3/299	0.954305	1	0	0	0.473276	0.0221363	CLCF1;RPL29P30;MALL
TSHZ1 human tf ARCHS4 coexpression	3/299	0.954305	1	0	0	0.473276	0.0221363	MEF2D;GLIS1;AHDC1
ZNF571 human tf ARCHS4 coexpression	3/299	0.954305	1	0	0	0.473276	0.0221363	ST13P13;RARB;CALM2
ZFP82 human tf ARCHS4 coexpression	3/299	0.954305	1	0	0	0.473276	0.0221363	CBX5;CRMP1;CALM2
ZNF467 human tf ARCHS4 coexpression	3/299	0.954305	1	0	0	0.473276	0.0221363	CLDN9;PXN;STK40
ZBTB2 human tf ARCHS4 coexpression	3/299	0.954305	1	0	0	0.473276	0.0221363	ITPRIP;TPM4;PRCC
TSHZ2 human tf ARCHS4 coexpression	3/299	0.954305	1	0	0	0.473276	0.0221363	MAST4;FEZ2;LPP
ZNF721 human tf ARCHS4 coexpression	3/299	0.954305	1	0	0	0.473276	0.0221363	CBX5;COA1;CALM2
ZNF662 human tf ARCHS4 coexpression	3/299	0.954305	1	0	0	0.473276	0.0221363	STPG1;SEC22B;RIN2
ZNF438 human tf ARCHS4 coexpression	3/299	0.954305	1	0	0	0.473276	0.0221363	DDX60L;STK40;LIMS1
ZNF703 human tf ARCHS4 coexpression	3/299	0.954305	1	0	0	0.473276	0.0221363	RECQL4;GBF1;PRCC
ZNF74 human tf ARCHS4 coexpression	3/299	0.954305	1	0	0	0.473276	0.0221363	CBX5;ZMYND8;CRMP1
ZBTB37 human tf ARCHS4 coexpression	3/299	0.954305	1	0	0	0.473276	0.0221363	MACF1;CFLAR;LPP
ZNF529 human tf ARCHS4 coexpression	3/299	0.954305	1	0	0	0.473276	0.0221363	VMP1;ERC1;CCDC171
ZNF177 human tf ARCHS4 coexpression	3/299	0.954305	1	0	0	0.473276	0.0221363	CBX5;CRMP1;HDAC9
ZNF34 human tf ARCHS4 coexpression	3/299	0.954305	1	0	0	0.473276	0.0221363	SEC22B;RIN2;CALM2
ZNF124 human tf ARCHS4 coexpression	3/299	0.954305	1	0	0	0.473276	0.0221363	MUSK;SPATS2L;CALM2
ZFP62 human tf ARCHS4 coexpression	3/299	0.954305	1	0	0	0.473276	0.0221363	CBX5;RASAL2;ERC1
ZNF705A human tf ARCHS4 coexpression	3/299	0.954305	1	0	0	0.473276	0.0221363	MALL;C2ORF61;ROCK1P1
ZNF585A human tf ARCHS4 coexpression	3/299	0.954305	1	0	0	0.473276	0.0221363	CMSS1;EFHC1;ROCK1P1
ZNF138 human tf ARCHS4 coexpression	3/299	0.954305	1	0	0	0.473276	0.0221363	CBX5;CRMP1;CALM2
ZNF688 human tf ARCHS4 coexpression	3/299	0.954305	1	0	0	0.473276	0.0221363	STPG1;MAST4;SIX3
ZNF624 human tf ARCHS4 coexpression	3/299	0.954305	1	0	0	0.473276	0.0221363	EFHC1;TFPI;CALM2
HES5 human tf ARCHS4 coexpression	3/299	0.954305	1	0	0	0.473276	0.0221363	SIX3;NR2F1;SLC2A1
ZNF311 human tf ARCHS4 coexpression	3/299	0.954305	1	0	0	0.473276	0.0221363	KMT2E;CBX5;COA1
ZNF485 human tf ARCHS4 coexpression	3/299	0.954305	1	0	0	0.473276	0.0221363	BLK;MYO1E;ABL2
ZNF521 human tf ARCHS4 coexpression	3/299	0.954305	1	0	0	0.473276	0.0221363	CBX5;NR2F1;HNRNPA1
ZFP57 human tf ARCHS4 coexpression	3/299	0.954305	1	0	0	0.473276	0.0221363	EXOSC4;CDK6;PRCC
ZBTB10 human tf ARCHS4 coexpression	3/299	0.954305	1	0	0	0.473276	0.0221363	WEE1;NEDD4L;LPP
ZNF580 human tf ARCHS4 coexpression	3/299	0.954305	1	0	0	0.473276	0.0221363	CCDC85B;ANKRD11;HCFC1R1
ZNF564 human tf ARCHS4 coexpression	3/299	0.954305	1	0	0	0.473276	0.0221363	ATP6AP1L;KMT2E;CCDC171
GABPB1 human tf ARCHS4 coexpression	3/299	0.954305	1	0	0	0.473276	0.0221363	KMT2E;CDK6;HNRNPA1
PREB human tf ARCHS4 coexpression	3/299	0.954305	1	0	0	0.473276	0.0221363	CYC1;SKAP1;DUSP7
AFF3 human tf ARCHS4 coexpression	3/299	0.954305	1	0	0	0.473276	0.0221363	BLK;KMT2E;GNG7
CEBPA human tf ARCHS4 coexpression	3/299	0.954305	1	0	0	0.473276	0.0221363	TTC7A;MEF2D;STK40
PCGF6 human tf ARCHS4 coexpression	3/299	0.954305	1	0	0	0.473276	0.0221363	EXOSC4;CDCA4;SAE1
NFRKB human tf ARCHS4 coexpression	3/299	0.954305	1	0	0	0.473276	0.0221363	RECQL4;GBF1;SAE1
ZC3H3 human tf ARCHS4 coexpression	3/299	0.954305	1	0	0	0.473276	0.0221363	PXN;TAGLN2;STK40
MATR3 human tf ARCHS4 coexpression	3/299	0.954305	1	0	0	0.473276	0.0221363	NANOS3;ECT2;HNRNPA1
ZC3H11A human tf ARCHS4 coexpression	3/299	0.954305	1	0	0	0.473276	0.0221363	MACF1;CDKN1B;AHNAK
CENPT human tf ARCHS4 coexpression	3/299	0.954305	1	0	0	0.473276	0.0221363	LRRC14;DRAP1;TAGLN2
ZNF821 human tf ARCHS4 coexpression	3/299	0.954305	1	0	0	0.473276	0.0221363	KMT2E;CRMP1;ATXN10
ZNF780B human tf ARCHS4 coexpression	3/299	0.954305	1	0	0	0.473276	0.0221363	MACF1;EFHC1;CFLAR
ZNF428 human tf ARCHS4 coexpression	3/299	0.954305	1	0	0	0.473276	0.0221363	HCFC1R1;CRMP1;DUSP7
SCAPER human tf ARCHS4 coexpression	3/299	0.954305	1	0	0	0.473276	0.0221363	KMT2E;RASAL2;CCDC171
ZNF787 human tf ARCHS4 coexpression	3/299	0.954305	1	0	0	0.473276	0.0221363	RECQL4;HDGF;STK40
ZNF827 human tf ARCHS4 coexpression	3/299	0.954305	1	0	0	0.473276	0.0221363	CADPS;NEDD4L;FRMD4A
ZNF776 human tf ARCHS4 coexpression	3/299	0.954305	1	0	0	0.473276	0.0221363	KMT2E;EFHC1;CRMP1
FEZF2 human tf ARCHS4 coexpression	3/299	0.954305	1	0	0	0.473276	0.0221363	NEDD4L;ABL2;ASAP2
ZUFSP human tf ARCHS4 coexpression	3/299	0.954305	1	0	0	0.473276	0.0221363	ATXN10;HNRNPA1;CALM2
BOLA3 human tf ARCHS4 coexpression	3/299	0.954305	1	0	0	0.473276	0.0221363	MRPL52;ATOX1;MRPL33
DNAJC21 human tf ARCHS4 coexpression	3/299	0.954305	1	0	0	0.473276	0.0221363	MAPKAP1;HDGF;TEAD1
NFXL1 human tf ARCHS4 coexpression	3/299	0.954305	1	0	0	0.473276	0.0221363	WEE1;COA1;HSF2BP
THAP5 human tf ARCHS4 coexpression	3/299	0.954305	1	0	0	0.473276	0.0221363	STPG1;SEC22B;RIN2
ZNF781 human tf ARCHS4 coexpression	3/299	0.954305	1	0	0	0.473276	0.0221363	KMT2E;CBX5;CALM2
ZNF775 human tf ARCHS4 coexpression	3/299	0.954305	1	0	0	0.473276	0.0221363	LRRC14;SIX3;CXXC5
ZNF772 human tf ARCHS4 coexpression	3/299	0.954305	1	0	0	0.473276	0.0221363	KLF7;C15ORF52;CRMP1
ZNF841 human tf ARCHS4 coexpression	3/299	0.954305	1	0	0	0.473276	0.0221363	KMT2E;RPL36AP33;DST
ZNF808 human tf ARCHS4 coexpression	3/299	0.954305	1	0	0	0.473276	0.0221363	MACF1;CFLAR;CCDC171
CUL1 human tf ARCHS4 coexpression	3/299	0.954305	1	0	0	0.473276	0.0221363	DNMBP;SAE1;HNRNPA1
PMS1 human tf ARCHS4 coexpression	3/299	0.954305	1	0	0	0.473276	0.0221363	CBX5;HNRNPA1;CALM2
MKRN2 human tf ARCHS4 coexpression	3/299	0.954305	1	0	0	0.473276	0.0221363	FIBP;CYC1;SAE1
RGS11 human tf ARCHS4 coexpression	3/299	0.954305	1	0	0	0.473276	0.0221363	C8ORF46;DNAJC6;DLGAP1
MIER2 human tf ARCHS4 coexpression	3/299	0.954305	1	0	0	0.473276	0.0221363	ARHGAP22;RUSC2;CDCA4
RGS9 human tf ARCHS4 coexpression	3/299	0.954305	1	0	0	0.473276	0.0221363	STPG1;SEC22B;RIN2
TRIM32 human tf ARCHS4 coexpression	3/299	0.954305	1	0	0	0.473276	0.0221363	C4ORF51;HCFC1R1;C11ORF68
DEPDC7 human tf ARCHS4 coexpression	3/299	0.954305	1	0	0	0.473276	0.0221363	AXL;HSF2BP;MICALCL
BAZ2B human tf ARCHS4 coexpression	3/299	0.954305	1	0	0	0.473276	0.0221363	KMT2E;EFHC1;CFLAR
HIST1H1D human tf ARCHS4 coexpression	3/299	0.954305	1	0	0	0.473276	0.0221363	SEMA7A;CDK6;CDCA4
HIST1H1A human tf ARCHS4 coexpression	3/299	0.954305	1	0	0	0.473276	0.0221363	HSF2BP;IGF2BP3;MICALCL
YEATS4 human tf ARCHS4 coexpression	3/299	0.954305	1	0	0	0.473276	0.0221363	COA1;HNRNPA1;CALM2
MBD4 human tf ARCHS4 coexpression	3/299	0.954305	1	0	0	0.473276	0.0221363	ATP6AP1L;SIX3;ARHGEF19
TRAFD1 human tf ARCHS4 coexpression	3/299	0.954305	1	0	0	0.473276	0.0221363	DDX60L;TAGLN2;STK40
RBM26 human tf ARCHS4 coexpression	3/299	0.954305	1	0	0	0.473276	0.0221363	WEE1;CDK6;ZC3H4
ZC3H8 human tf ARCHS4 coexpression	3/299	0.954305	1	0	0	0.473276	0.0221363	STPG1;SIX3;NEDD4L
BDP1 human tf ARCHS4 coexpression	3/299	0.954305	1	0	0	0.473276	0.0221363	MACF1;DST;CCDC171
SHPRH human tf ARCHS4 coexpression	3/299	0.954305	1	0	0	0.473276	0.0221363	EFHC1;RASAL2;CCDC171
MRRF human tf ARCHS4 coexpression	3/299	0.954305	1	0	0	0.473276	0.0221363	STPG1;CMSS1;MRPS22
U2AF1 human tf ARCHS4 coexpression	3/299	0.954305	1	0	0	0.473276	0.0221363	ARHGEF28;MOK;HNRNPA1
BPNT1 human tf ARCHS4 coexpression	3/299	0.954305	1	0	0	0.473276	0.0221363	STPG1;MAST4;SIX3
PLXNB1 human tf ARCHS4 coexpression	3/299	0.954305	1	0	0	0.473276	0.0221363	NDST1;MLPH;PPP1R16A
COPS2 human tf ARCHS4 coexpression	3/299	0.954305	1	0	0	0.473276	0.0221363	SSR3;ECT2;HNRNPA1
PPP2R3B human tf ARCHS4 coexpression	3/299	0.954305	1	0	0	0.473276	0.0221363	ITGA7;PDE4DIP;MYPN
HIST1H1E human tf ARCHS4 coexpression	3/299	0.954305	1	0	0	0.473276	0.0221363	SEMA7A;CDK6;CDCA4
TIGD4 human tf ARCHS4 coexpression	3/299	0.954305	1	0	0	0.473276	0.0221363	CBX5;COA1;EFHC1
MGMT human tf ARCHS4 coexpression	3/299	0.954305	1	0	0	0.473276	0.0221363	MRPL52;CD63;HCFC1R1
HOPX human tf ARCHS4 coexpression	3/299	0.954305	1	0	0	0.473276	0.0221363	CTSW;RORA;FAM83C
KAT5 human tf ARCHS4 coexpression	3/299	0.954305	1	0	0	0.473276	0.0221363	GPAA1;TAGLN2;STK40
GTF2IRD2B human tf ARCHS4 coexpression	3/299	0.954305	1	0	0	0.473276	0.0221363	STPG1;SH3TC2;EFHC1
TIGD2 human tf ARCHS4 coexpression	3/299	0.954305	1	0	0	0.473276	0.0221363	PCNPP3;DHX32;HDGF
RGS6 human tf ARCHS4 coexpression	3/299	0.954305	1	0	0	0.473276	0.0221363	LEPROT;DLGAP1;LIMS1
EWSR1 human tf ARCHS4 coexpression	3/299	0.954305	1	0	0	0.473276	0.0221363	RECQL4;HDGF;HNRNPA1
SF3A3 human tf ARCHS4 coexpression	3/299	0.954305	1	0	0	0.473276	0.0221363	IGF2BP3;SAE1;HNRNPA1
H1FX human tf ARCHS4 coexpression	3/299	0.954305	1	0	0	0.473276	0.0221363	RECQL4;HDGF;MEF2D
PRMT3 human tf ARCHS4 coexpression	3/299	0.954305	1	0	0	0.473276	0.0221363	MTHFD1L;ECT2;SAE1
CPSF4L human tf ARCHS4 coexpression	3/299	0.954305	1	0	0	0.473276	0.0221363	HSPE1P9;HSF2BP;MICALCL
HMGB1 human tf ARCHS4 coexpression	3/299	0.954305	1	0	0	0.473276	0.0221363	CBX5;ECT2;HNRNPA1
REPIN1 human tf ARCHS4 coexpression	3/299	0.954305	1	0	0	0.473276	0.0221363	RECQL4;HDGF;ERGIC1
NFYA human tf ARCHS4 coexpression	2/299	0.988091	1	0	0	0.315517	0.00378005	RAD51B;CDK6
E2F2 human tf ARCHS4 coexpression	2/299	0.988091	1	0	0	0.315517	0.00378005	RECQL4;BCL2L1
TFAP2D human tf ARCHS4 coexpression	2/299	0.988091	1	0	0	0.315517	0.00378005	HSF2BP;MICALCL
PAX7 human tf ARCHS4 coexpression	2/299	0.988091	1	0	0	0.315517	0.00378005	FEZ2;SIX3
FOXC1 human tf ARCHS4 coexpression	2/299	0.988091	1	0	0	0.315517	0.00378005	RECQL4;HDGF
DMRT3 human tf ARCHS4 coexpression	2/299	0.988091	1	0	0	0.315517	0.00378005	HMGA2;PSG10P
POU1F1 human tf ARCHS4 coexpression	2/299	0.988091	1	0	0	0.315517	0.00378005	SHC3;C11ORF68
CBFB human tf ARCHS4 coexpression	2/299	0.988091	1	0	0	0.315517	0.00378005	CDK6;SSR3
HES2 human tf ARCHS4 coexpression	2/299	0.988091	1	0	0	0.315517	0.00378005	STPG1;S100A14
NFATC3 human tf ARCHS4 coexpression	2/299	0.988091	1	0	0	0.315517	0.00378005	MALL;ETS1
TBX21 human tf ARCHS4 coexpression	2/299	0.988091	1	0	0	0.315517	0.00378005	COL13A1;ETS1
HOXA9 human tf ARCHS4 coexpression	2/299	0.988091	1	0	0	0.315517	0.00378005	CDK6;THOC6
TCF7 human tf ARCHS4 coexpression	2/299	0.988091	1	0	0	0.315517	0.00378005	ETS1;BCL9L
TFAP4 human tf ARCHS4 coexpression	2/299	0.988091	1	0	0	0.315517	0.00378005	RPSAP52;EFHC1
CEBPE human tf ARCHS4 coexpression	2/299	0.988091	1	0	0	0.315517	0.00378005	LRRC14;RECQL4
NFATC2 human tf ARCHS4 coexpression	2/299	0.988091	1	0	0	0.315517	0.00378005	RAD51B;ETS1
ZNF174 human tf ARCHS4 coexpression	2/299	0.988091	1	0	0	0.315517	0.00378005	EXOSC4;PRCC
MAZ human tf ARCHS4 coexpression	2/299	0.988091	1	0	0	0.315517	0.00378005	RECQL4;HDGF
USF2 human tf ARCHS4 coexpression	2/299	0.988091	1	0	0	0.315517	0.00378005	MEF2D;STK40
HBP1 human tf ARCHS4 coexpression	2/299	0.988091	1	0	0	0.315517	0.00378005	DDX60L;CFLAR
HOXA1 human tf ARCHS4 coexpression	2/299	0.988091	1	0	0	0.315517	0.00378005	TNFRSF12A;RARB
HOXA5 human tf ARCHS4 coexpression	2/299	0.988091	1	0	0	0.315517	0.00378005	KLF6;MAST4
LHX2 human tf ARCHS4 coexpression	2/299	0.988091	1	0	0	0.315517	0.00378005	NLN;SIX3
TFAM human tf ARCHS4 coexpression	2/299	0.988091	1	0	0	0.315517	0.00378005	SAE1;HNRNPA1
EZH1 human tf ARCHS4 coexpression	2/299	0.988091	1	0	0	0.315517	0.00378005	CFLAR;ETS1
VDR human tf ARCHS4 coexpression	2/299	0.988091	1	0	0	0.315517	0.00378005	PHGR1;ADTRP
TFEB human tf ARCHS4 coexpression	2/299	0.988091	1	0	0	0.315517	0.00378005	BLK;STK40
TFDP2 human tf ARCHS4 coexpression	2/299	0.988091	1	0	0	0.315517	0.00378005	CDK6;SIX3
ID2 human tf ARCHS4 coexpression	2/299	0.988091	1	0	0	0.315517	0.00378005	CTSW;SKAP1
PROX1 human tf ARCHS4 coexpression	2/299	0.988091	1	0	0	0.315517	0.00378005	HSPE1P9;CADPS
ONECUT2 human tf ARCHS4 coexpression	2/299	0.988091	1	0	0	0.315517	0.00378005	NEDD4L;CRMP1
VSX2 human tf ARCHS4 coexpression	2/299	0.988091	1	0	0	0.315517	0.00378005	WEE1;NTM
ZNF410 human tf ARCHS4 coexpression	2/299	0.988091	1	0	0	0.315517	0.00378005	CADPS;CALM2
SMAD9 human tf ARCHS4 coexpression	2/299	0.988091	1	0	0	0.315517	0.00378005	CBX5;CADPS
LHX4 human tf ARCHS4 coexpression	2/299	0.988091	1	0	0	0.315517	0.00378005	RECQL4;MACF1
ATF1 human tf ARCHS4 coexpression	2/299	0.988091	1	0	0	0.315517	0.00378005	HSPE1P9;MRPL24
NFE2 human tf ARCHS4 coexpression	2/299	0.988091	1	0	0	0.315517	0.00378005	TAGLN2;STK40
HOXC12 human tf ARCHS4 coexpression	2/299	0.988091	1	0	0	0.315517	0.00378005	MRPS22;RARB
CTCFL human tf ARCHS4 coexpression	2/299	0.988091	1	0	0	0.315517	0.00378005	CMSS1;ROCK1P1
PLAGL2 human tf ARCHS4 coexpression	2/299	0.988091	1	0	0	0.315517	0.00378005	GBF1;STK40
IRF3 human tf ARCHS4 coexpression	2/299	0.988091	1	0	0	0.315517	0.00378005	TAGLN2;ETS1
STAT5A human tf ARCHS4 coexpression	2/299	0.988091	1	0	0	0.315517	0.00378005	TAGLN2;STK40
KLF2 human tf ARCHS4 coexpression	2/299	0.988091	1	0	0	0.315517	0.00378005	PXN;ETS1
HOXD10 human tf ARCHS4 coexpression	2/299	0.988091	1	0	0	0.315517	0.00378005	ADAMTSL1;NR2F1
SOX15 human tf ARCHS4 coexpression	2/299	0.988091	1	0	0	0.315517	0.00378005	UBTD1;HSF2BP
GRHL1 human tf ARCHS4 coexpression	2/299	0.988091	1	0	0	0.315517	0.00378005	S100A14;FAM83C
EHF human tf ARCHS4 coexpression	2/299	0.988091	1	0	0	0.315517	0.00378005	FLNB;S100A14
GATA4 human tf ARCHS4 coexpression	2/299	0.988091	1	0	0	0.315517	0.00378005	MTHFD1L;ANKRD1
SKIL human tf ARCHS4 coexpression	2/299	0.988091	1	0	0	0.315517	0.00378005	TCF7L2;CBX5
LMX1B human tf ARCHS4 coexpression	2/299	0.988091	1	0	0	0.315517	0.00378005	MLPH;HIPK2
CREBZF human tf ARCHS4 coexpression	2/299	0.988091	1	0	0	0.315517	0.00378005	RECQL4;CDKN1B
POU2F3 human tf ARCHS4 coexpression	2/299	0.988091	1	0	0	0.315517	0.00378005	STPG1;MAST4
LBX1 human tf ARCHS4 coexpression	2/299	0.988091	1	0	0	0.315517	0.00378005	PDE4DIP;MYPN
RXRG human tf ARCHS4 coexpression	2/299	0.988091	1	0	0	0.315517	0.00378005	PDE4DIP;MYPN
NFIB human tf ARCHS4 coexpression	2/299	0.988091	1	0	0	0.315517	0.00378005	CBX5;NEDD4L
TCF7L2 human tf ARCHS4 coexpression	2/299	0.988091	1	0	0	0.315517	0.00378005	ZMYND8;IGF2BP3
FLI1 human tf ARCHS4 coexpression	2/299	0.988091	1	0	0	0.315517	0.00378005	TAGLN2;ETS1
HOXA10 human tf ARCHS4 coexpression	2/299	0.988091	1	0	0	0.315517	0.00378005	PRCC;MYPN
GABPA human tf ARCHS4 coexpression	2/299	0.988091	1	0	0	0.315517	0.00378005	CDK6;HNRNPA1
ZNF19 human tf ARCHS4 coexpression	2/299	0.988091	1	0	0	0.315517	0.00378005	NLN;GLTSCR1L
IKZF3 human tf ARCHS4 coexpression	2/299	0.988091	1	0	0	0.315517	0.00378005	BLK;CFLAR
NFIA human tf ARCHS4 coexpression	2/299	0.988091	1	0	0	0.315517	0.00378005	CBX5;NEDD4L
ZNF281 human tf ARCHS4 coexpression	2/299	0.988091	1	0	0	0.315517	0.00378005	SUFU;IGF2BP3
ZNF2 human tf ARCHS4 coexpression	2/299	0.988091	1	0	0	0.315517	0.00378005	STPG1;SEC22B
MSX1 human tf ARCHS4 coexpression	2/299	0.988091	1	0	0	0.315517	0.00378005	MRPL33;SSH1
TLX3 human tf ARCHS4 coexpression	2/299	0.988091	1	0	0	0.315517	0.00378005	FEZ2;HDGF
T human tf ARCHS4 coexpression	2/299	0.988091	1	0	0	0.315517	0.00378005	ITPRIP;NANOS3
NEUROD6 human tf ARCHS4 coexpression	2/299	0.988091	1	0	0	0.315517	0.00378005	CBX5;NEDD4L
ZNF143 human tf ARCHS4 coexpression	2/299	0.988091	1	0	0	0.315517	0.00378005	CBX5;COA1
PBX3 human tf ARCHS4 coexpression	2/299	0.988091	1	0	0	0.315517	0.00378005	CRMP1;ATXN10
ZNF180 human tf ARCHS4 coexpression	2/299	0.988091	1	0	0	0.315517	0.00378005	CBX5;CRMP1
BATF2 human tf ARCHS4 coexpression	2/299	0.988091	1	0	0	0.315517	0.00378005	DDX60L;STK40
RBPJ human tf ARCHS4 coexpression	2/299	0.988091	1	0	0	0.315517	0.00378005	CBX5;CALM2
IRF2 human tf ARCHS4 coexpression	2/299	0.988091	1	0	0	0.315517	0.00378005	DDX60L;STK40
SOX14 human tf ARCHS4 coexpression	2/299	0.988091	1	0	0	0.315517	0.00378005	MRPL52;NTM
E2F6 human tf ARCHS4 coexpression	2/299	0.988091	1	0	0	0.315517	0.00378005	NANOS3;SAE1
ONECUT1 human tf ARCHS4 coexpression	2/299	0.988091	1	0	0	0.315517	0.00378005	FRMD4A;XDH
SMAD1 human tf ARCHS4 coexpression	2/299	0.988091	1	0	0	0.315517	0.00378005	LINC01057;CRMP1
IRX2 human tf ARCHS4 coexpression	2/299	0.988091	1	0	0	0.315517	0.00378005	NR2F1;RIN2
STAT2 human tf ARCHS4 coexpression	2/299	0.988091	1	0	0	0.315517	0.00378005	DDX60L;CFLAR
HOXB9 human tf ARCHS4 coexpression	2/299	0.988091	1	0	0	0.315517	0.00378005	RECQL4;HDGF
FOXN2 human tf ARCHS4 coexpression	2/299	0.988091	1	0	0	0.315517	0.00378005	MON2;HDAC9
ZNF160 human tf ARCHS4 coexpression	2/299	0.988091	1	0	0	0.315517	0.00378005	KMT2E;SH3TC2
FOXB1 human tf ARCHS4 coexpression	2/299	0.988091	1	0	0	0.315517	0.00378005	SLC2A1;MRPL33
KLF11 human tf ARCHS4 coexpression	2/299	0.988091	1	0	0	0.315517	0.00378005	HSF2BP;MICALCL
STAT5B human tf ARCHS4 coexpression	2/299	0.988091	1	0	0	0.315517	0.00378005	ETS1;STK40
DDIT3 human tf ARCHS4 coexpression	2/299	0.988091	1	0	0	0.315517	0.00378005	SEC22B;RIN2
ATOH7 human tf ARCHS4 coexpression	2/299	0.988091	1	0	0	0.315517	0.00378005	FMN1;ECT2
PLAG1 human tf ARCHS4 coexpression	2/299	0.988091	1	0	0	0.315517	0.00378005	MAST4;SIX3
NEUROG1 human tf ARCHS4 coexpression	2/299	0.988091	1	0	0	0.315517	0.00378005	AFAP1;CRMP1
MAFA human tf ARCHS4 coexpression	2/299	0.988091	1	0	0	0.315517	0.00378005	PDE4DIP;MYPN
SRY human tf ARCHS4 coexpression	2/299	0.988091	1	0	0	0.315517	0.00378005	SIX3;SLC2A1
MIXL1 human tf ARCHS4 coexpression	2/299	0.988091	1	0	0	0.315517	0.00378005	STPG1;MAST4
IKZF1 human tf ARCHS4 coexpression	2/299	0.988091	1	0	0	0.315517	0.00378005	TTC7A;ETS1
RXRA human tf ARCHS4 coexpression	2/299	0.988091	1	0	0	0.315517	0.00378005	PXN;STK40
ZNF273 human tf ARCHS4 coexpression	2/299	0.988091	1	0	0	0.315517	0.00378005	STPG1;EFHC1
HOXC4 human tf ARCHS4 coexpression	2/299	0.988091	1	0	0	0.315517	0.00378005	RECQL4;PRCC
ZNF28 human tf ARCHS4 coexpression	2/299	0.988091	1	0	0	0.315517	0.00378005	WEE1;CBX5
PBX2 human tf ARCHS4 coexpression	2/299	0.988091	1	0	0	0.315517	0.00378005	PXN;STK40
SP5 human tf ARCHS4 coexpression	2/299	0.988091	1	0	0	0.315517	0.00378005	SLC2A1;BCL2L1
MXD3 human tf ARCHS4 coexpression	2/299	0.988091	1	0	0	0.315517	0.00378005	MRPL52;CDCA4
IRF9 human tf ARCHS4 coexpression	2/299	0.988091	1	0	0	0.315517	0.00378005	TAGLN2;STK40
HMX1 human tf ARCHS4 coexpression	2/299	0.988091	1	0	0	0.315517	0.00378005	RECQL4;PRCC
ZNF221 human tf ARCHS4 coexpression	2/299	0.988091	1	0	0	0.315517	0.00378005	ATP6AP1L;ATXN10
ZFP64 human tf ARCHS4 coexpression	2/299	0.988091	1	0	0	0.315517	0.00378005	CRMP1;ERC1
ZZZ3 human tf ARCHS4 coexpression	2/299	0.988091	1	0	0	0.315517	0.00378005	RASAL2;GNG12
ZNF275 human tf ARCHS4 coexpression	2/299	0.988091	1	0	0	0.315517	0.00378005	ATP6AP1L;MAPKAP1
ZXDC human tf ARCHS4 coexpression	2/299	0.988091	1	0	0	0.315517	0.00378005	BTD;CFLAR
ZNF264 human tf ARCHS4 coexpression	2/299	0.988091	1	0	0	0.315517	0.00378005	EFHC1;CFLAR
ZNF184 human tf ARCHS4 coexpression	2/299	0.988091	1	0	0	0.315517	0.00378005	CRMP1;ATXN10
PBX4 human tf ARCHS4 coexpression	2/299	0.988091	1	0	0	0.315517	0.00378005	KLF7;CRMP1
PRDM13 human tf ARCHS4 coexpression	2/299	0.988091	1	0	0	0.315517	0.00378005	LRRC14;KHSRPP1
ZBTB24 human tf ARCHS4 coexpression	2/299	0.988091	1	0	0	0.315517	0.00378005	BLK;ETS1
BBX human tf ARCHS4 coexpression	2/299	0.988091	1	0	0	0.315517	0.00378005	KMT2E;REEP3
ZFP30 human tf ARCHS4 coexpression	2/299	0.988091	1	0	0	0.315517	0.00378005	CBX5;ASAP2
ZSCAN18 human tf ARCHS4 coexpression	2/299	0.988091	1	0	0	0.315517	0.00378005	CRMP1;NMNAT2
ZSCAN20 human tf ARCHS4 coexpression	2/299	0.988091	1	0	0	0.315517	0.00378005	C4ORF51;PSG10P
IKZF4 human tf ARCHS4 coexpression	2/299	0.988091	1	0	0	0.315517	0.00378005	CRMP1;HDAC9
NKX2-4 human tf ARCHS4 coexpression	2/299	0.988091	1	0	0	0.315517	0.00378005	RECQL4;PRCC
ZNF484 human tf ARCHS4 coexpression	2/299	0.988091	1	0	0	0.315517	0.00378005	ADTRP;RASAL2
FOXJ1 human tf ARCHS4 coexpression	2/299	0.988091	1	0	0	0.315517	0.00378005	FANK1;EFHC1
ZNF331 human tf ARCHS4 coexpression	2/299	0.988091	1	0	0	0.315517	0.00378005	RRNAD1;RIN2
EMX1 human tf ARCHS4 coexpression	2/299	0.988091	1	0	0	0.315517	0.00378005	SHC3;DLGAP1
ZNF670 human tf ARCHS4 coexpression	2/299	0.988091	1	0	0	0.315517	0.00378005	RAD51B;CALM2
VEZF1 human tf ARCHS4 coexpression	2/299	0.988091	1	0	0	0.315517	0.00378005	CBX5;HDAC9
DMRTB1 human tf ARCHS4 coexpression	2/299	0.988091	1	0	0	0.315517	0.00378005	HSF2BP;MICALCL
ZNF660 human tf ARCHS4 coexpression	2/299	0.988091	1	0	0	0.315517	0.00378005	CBX5;COA1
ZNF41 human tf ARCHS4 coexpression	2/299	0.988091	1	0	0	0.315517	0.00378005	PDE4DIP;MYPN
ZNF547 human tf ARCHS4 coexpression	2/299	0.988091	1	0	0	0.315517	0.00378005	WFDC3;MRPL33
ZNF256 human tf ARCHS4 coexpression	2/299	0.988091	1	0	0	0.315517	0.00378005	MRPS22;HNRNPA1
ZSCAN1 human tf ARCHS4 coexpression	2/299	0.988091	1	0	0	0.315517	0.00378005	GPAA1;CRMP1
ZNF117 human tf ARCHS4 coexpression	2/299	0.988091	1	0	0	0.315517	0.00378005	KMT2E;EFHC1
ZNF18 human tf ARCHS4 coexpression	2/299	0.988091	1	0	0	0.315517	0.00378005	STPG1;C14ORF79
ZNF761 human tf ARCHS4 coexpression	2/299	0.988091	1	0	0	0.315517	0.00378005	TM4SF18;TFPI
ZNF714 human tf ARCHS4 coexpression	2/299	0.988091	1	0	0	0.315517	0.00378005	CBX5;COA1
EN1 human tf ARCHS4 coexpression	2/299	0.988091	1	0	0	0.315517	0.00378005	NTM;RTN4
ZNF691 human tf ARCHS4 coexpression	2/299	0.988091	1	0	0	0.315517	0.00378005	CD63;SH3TC2
ZNF474 human tf ARCHS4 coexpression	2/299	0.988091	1	0	0	0.315517	0.00378005	FANK1;EFHC1
PRDM9 human tf ARCHS4 coexpression	2/299	0.988091	1	0	0	0.315517	0.00378005	SKAP1;CCDC171
HDX human tf ARCHS4 coexpression	2/299	0.988091	1	0	0	0.315517	0.00378005	CAMK2D;CALM2
ZNF503 human tf ARCHS4 coexpression	2/299	0.988091	1	0	0	0.315517	0.00378005	KIRREL;NR2F1
ZNF319 human tf ARCHS4 coexpression	2/299	0.988091	1	0	0	0.315517	0.00378005	PXN;STK40
TSC22D4 human tf ARCHS4 coexpression	2/299	0.988091	1	0	0	0.315517	0.00378005	PXN;STK40
ZNF229 human tf ARCHS4 coexpression	2/299	0.988091	1	0	0	0.315517	0.00378005	CRMP1;ATXN10
ZNF641 human tf ARCHS4 coexpression	2/299	0.988091	1	0	0	0.315517	0.00378005	ARHGAP22;CFLAR
ZNF610 human tf ARCHS4 coexpression	2/299	0.988091	1	0	0	0.315517	0.00378005	ATP6AP1L;CBX5
ZNF701 human tf ARCHS4 coexpression	2/299	0.988091	1	0	0	0.315517	0.00378005	CAMK2D;CCDC171
ZNF507 human tf ARCHS4 coexpression	2/299	0.988091	1	0	0	0.315517	0.00378005	MACF1;CFLAR
ZNF354A human tf ARCHS4 coexpression	2/299	0.988091	1	0	0	0.315517	0.00378005	CALM2;HDAC9
PRDM10 human tf ARCHS4 coexpression	2/299	0.988091	1	0	0	0.315517	0.00378005	MICALCL;FRG2C
ZNF296 human tf ARCHS4 coexpression	2/299	0.988091	1	0	0	0.315517	0.00378005	BLK;PRCC
ZNF415 human tf ARCHS4 coexpression	2/299	0.988091	1	0	0	0.315517	0.00378005	CBX5;TMEM217
ZNF440 human tf ARCHS4 coexpression	2/299	0.988091	1	0	0	0.315517	0.00378005	STPG1;EFHC1
ZNF135 human tf ARCHS4 coexpression	2/299	0.988091	1	0	0	0.315517	0.00378005	CRMP1;RIN2
DMRTA1 human tf ARCHS4 coexpression	2/299	0.988091	1	0	0	0.315517	0.00378005	SIX3;SLC2A1
ZNF575 human tf ARCHS4 coexpression	2/299	0.988091	1	0	0	0.315517	0.00378005	MFSD3;PSG10P
ZNF491 human tf ARCHS4 coexpression	2/299	0.988091	1	0	0	0.315517	0.00378005	ERC1;PHLDA1
ZNF619 human tf ARCHS4 coexpression	2/299	0.988091	1	0	0	0.315517	0.00378005	ARHGAP22;C14ORF79
ZNF366 human tf ARCHS4 coexpression	2/299	0.988091	1	0	0	0.315517	0.00378005	ASAP1;APOLD1
ZNF454 human tf ARCHS4 coexpression	2/299	0.988091	1	0	0	0.315517	0.00378005	CRMP1;CALM2
ZNF223 human tf ARCHS4 coexpression	2/299	0.988091	1	0	0	0.315517	0.00378005	PCNPP3;CALM2
TPRX1 human tf ARCHS4 coexpression	2/299	0.988091	1	0	0	0.315517	0.00378005	UBTD1;HSF2BP
ZNF552 human tf ARCHS4 coexpression	2/299	0.988091	1	0	0	0.315517	0.00378005	MLPH;CFLAR
ZNF154 human tf ARCHS4 coexpression	2/299	0.988091	1	0	0	0.315517	0.00378005	LINC01057;EFHC1
ZNF48 human tf ARCHS4 coexpression	2/299	0.988091	1	0	0	0.315517	0.00378005	C11ORF91;SIX3
ZNF443 human tf ARCHS4 coexpression	2/299	0.988091	1	0	0	0.315517	0.00378005	CBX5;CALM2
ZNF101 human tf ARCHS4 coexpression	2/299	0.988091	1	0	0	0.315517	0.00378005	CFLAR;ETS1
TFDP3 human tf ARCHS4 coexpression	2/299	0.988091	1	0	0	0.315517	0.00378005	RPL29P30;ATXN10
ZNF445 human tf ARCHS4 coexpression	2/299	0.988091	1	0	0	0.315517	0.00378005	CFLAR;ROCK1P1
ZNF696 human tf ARCHS4 coexpression	2/299	0.988091	1	0	0	0.315517	0.00378005	CCDC85B;CRMP1
ZNF17 human tf ARCHS4 coexpression	2/299	0.988091	1	0	0	0.315517	0.00378005	NLN;WEE1
ZNF286A human tf ARCHS4 coexpression	2/299	0.988091	1	0	0	0.315517	0.00378005	CBX5;CALM2
ZNF292 human tf ARCHS4 coexpression	2/299	0.988091	1	0	0	0.315517	0.00378005	KMT2E;EFHC1
ZNF33A human tf ARCHS4 coexpression	2/299	0.988091	1	0	0	0.315517	0.00378005	KMT2E;CRMP1
ZNF250 human tf ARCHS4 coexpression	2/299	0.988091	1	0	0	0.315517	0.00378005	CBX5;CRMP1
ZBTB44 human tf ARCHS4 coexpression	2/299	0.988091	1	0	0	0.315517	0.00378005	WEE1;MYPN
ZNF136 human tf ARCHS4 coexpression	2/299	0.988091	1	0	0	0.315517	0.00378005	HSPE1P9;CALM2
ZNF502 human tf ARCHS4 coexpression	2/299	0.988091	1	0	0	0.315517	0.00378005	CAMK2D;CALM2
ZNF33B human tf ARCHS4 coexpression	2/299	0.988091	1	0	0	0.315517	0.00378005	CDK6;EFHC1
ZNF700 human tf ARCHS4 coexpression	2/299	0.988091	1	0	0	0.315517	0.00378005	CALM2;CCDC171
ZNF709 human tf ARCHS4 coexpression	2/299	0.988091	1	0	0	0.315517	0.00378005	REEP3;CALM2
ZNF470 human tf ARCHS4 coexpression	2/299	0.988091	1	0	0	0.315517	0.00378005	CMSS1;ROCK1P1
ZNF441 human tf ARCHS4 coexpression	2/299	0.988091	1	0	0	0.315517	0.00378005	EFHC1;CALM2
ZNF682 human tf ARCHS4 coexpression	2/299	0.988091	1	0	0	0.315517	0.00378005	CALM2;CCDC171
ZNF667 human tf ARCHS4 coexpression	2/299	0.988091	1	0	0	0.315517	0.00378005	EFHC1;ROCK1P1
ZNF251 human tf ARCHS4 coexpression	2/299	0.988091	1	0	0	0.315517	0.00378005	CAMK2D;CALM2
ZNF607 human tf ARCHS4 coexpression	2/299	0.988091	1	0	0	0.315517	0.00378005	CBX5;HNRNPA1
ZNF334 human tf ARCHS4 coexpression	2/299	0.988091	1	0	0	0.315517	0.00378005	CBX5;CALM2
ZNF442 human tf ARCHS4 coexpression	2/299	0.988091	1	0	0	0.315517	0.00378005	ATP6AP1L;STPG1
ZNF568 human tf ARCHS4 coexpression	2/299	0.988091	1	0	0	0.315517	0.00378005	STPG1;RIN2
ZNF587 human tf ARCHS4 coexpression	2/299	0.988091	1	0	0	0.315517	0.00378005	CFLAR;LPP
ZNF512 human tf ARCHS4 coexpression	2/299	0.988091	1	0	0	0.315517	0.00378005	CRMP1;ATXN10
ZNF652 human tf ARCHS4 coexpression	2/299	0.988091	1	0	0	0.315517	0.00378005	CFLAR;LPP
ZNF830 human tf ARCHS4 coexpression	2/299	0.988091	1	0	0	0.315517	0.00378005	COA1;CTSW
ZNF425 human tf ARCHS4 coexpression	2/299	0.988091	1	0	0	0.315517	0.00378005	KLF7;C15ORF52
ONECUT3 human tf ARCHS4 coexpression	2/299	0.988091	1	0	0	0.315517	0.00378005	STPG1;SIX3
ZNF134 human tf ARCHS4 coexpression	2/299	0.988091	1	0	0	0.315517	0.00378005	CBX5;ATXN10
HOMEZ human tf ARCHS4 coexpression	2/299	0.988091	1	0	0	0.315517	0.00378005	VMP1;C11ORF91
ZNF718 human tf ARCHS4 coexpression	2/299	0.988091	1	0	0	0.315517	0.00378005	CBX5;CALM2
BCLAF1 human tf ARCHS4 coexpression	2/299	0.988091	1	0	0	0.315517	0.00378005	CBX5;HNRNPA1
TCF25 human tf ARCHS4 coexpression	2/299	0.988091	1	0	0	0.315517	0.00378005	TSPAN14;PPP1R16A
IFI16 human tf ARCHS4 coexpression	2/299	0.988091	1	0	0	0.315517	0.00378005	DDX60L;ETS1
UNKL human tf ARCHS4 coexpression	2/299	0.988091	1	0	0	0.315517	0.00378005	HSF2BP;MICALCL
ZCCHC6 human tf ARCHS4 coexpression	2/299	0.988091	1	0	0	0.315517	0.00378005	DDX60L;CFLAR
SOHLH2 human tf ARCHS4 coexpression	2/299	0.988091	1	0	0	0.315517	0.00378005	HSF2BP;MICALCL
TOX4 human tf ARCHS4 coexpression	2/299	0.988091	1	0	0	0.315517	0.00378005	MAST4;SSH1
TOX3 human tf ARCHS4 coexpression	2/299	0.988091	1	0	0	0.315517	0.00378005	CBX5;NEDD4L
ZNF346 human tf ARCHS4 coexpression	2/299	0.988091	1	0	0	0.315517	0.00378005	CBX5;CRMP1
TOX2 human tf ARCHS4 coexpression	2/299	0.988091	1	0	0	0.315517	0.00378005	CRMP1;ZFP36L1
ZNF831 human tf ARCHS4 coexpression	2/299	0.988091	1	0	0	0.315517	0.00378005	ETS1;SKAP1
ZCCHC11 human tf ARCHS4 coexpression	2/299	0.988091	1	0	0	0.315517	0.00378005	KMT2E;EFHC1
TERF1 human tf ARCHS4 coexpression	2/299	0.988091	1	0	0	0.315517	0.00378005	NLN;IGF2BP3
ZNF773 human tf ARCHS4 coexpression	2/299	0.988091	1	0	0	0.315517	0.00378005	STPG1;CMSS1
ANKZF1 human tf ARCHS4 coexpression	2/299	0.988091	1	0	0	0.315517	0.00378005	BLK;ETS1
THAP2 human tf ARCHS4 coexpression	2/299	0.988091	1	0	0	0.315517	0.00378005	CRMP1;CALM2
THAP6 human tf ARCHS4 coexpression	2/299	0.988091	1	0	0	0.315517	0.00378005	STPG1;SEC22B
BOLA1 human tf ARCHS4 coexpression	2/299	0.988091	1	0	0	0.315517	0.00378005	ATP6AP1L;C14ORF79
ZNF784 human tf ARCHS4 coexpression	2/299	0.988091	1	0	0	0.315517	0.00378005	MEF2D;AHDC1
ZNF385C human tf ARCHS4 coexpression	2/299	0.988091	1	0	0	0.315517	0.00378005	STPG1;LINC01057
ZNF799 human tf ARCHS4 coexpression	2/299	0.988091	1	0	0	0.315517	0.00378005	EFHC1;CALM2
ZNF429 human tf ARCHS4 coexpression	2/299	0.988091	1	0	0	0.315517	0.00378005	EFHC1;ROCK1P1
ZNF98 human tf ARCHS4 coexpression	2/299	0.988091	1	0	0	0.315517	0.00378005	WEE1;CCDC171
ZNF786 human tf ARCHS4 coexpression	2/299	0.988091	1	0	0	0.315517	0.00378005	ARHGAP22;CLDN9
DVL2 human tf ARCHS4 coexpression	2/299	0.988091	1	0	0	0.315517	0.00378005	RECQL4;HDGF
AKAP8L human tf ARCHS4 coexpression	2/299	0.988091	1	0	0	0.315517	0.00378005	RECQL4;GBF1
TRIT1 human tf ARCHS4 coexpression	2/299	0.988091	1	0	0	0.315517	0.00378005	ZMYND8;HNRNPA1
RAD51 human tf ARCHS4 coexpression	2/299	0.988091	1	0	0	0.315517	0.00378005	CDCA4;SAE1
PARP12 human tf ARCHS4 coexpression	2/299	0.988091	1	0	0	0.315517	0.00378005	DDX60L;STK40
MBD3 human tf ARCHS4 coexpression	2/299	0.988091	1	0	0	0.315517	0.00378005	RECQL4;HDGF
WNT8B human tf ARCHS4 coexpression	2/299	0.988091	1	0	0	0.315517	0.00378005	GBF1;AKR1E2
RAPGEF3 human tf ARCHS4 coexpression	2/299	0.988091	1	0	0	0.315517	0.00378005	NFIX;ITGA7
RBM27 human tf ARCHS4 coexpression	2/299	0.988091	1	0	0	0.315517	0.00378005	IGF2BP3;GLTSCR1L
DEPDC5 human tf ARCHS4 coexpression	2/299	0.988091	1	0	0	0.315517	0.00378005	BLK;CFLAR
ZMAT5 human tf ARCHS4 coexpression	2/299	0.988091	1	0	0	0.315517	0.00378005	ARHGAP22;MOK
ZC3H14 human tf ARCHS4 coexpression	2/299	0.988091	1	0	0	0.315517	0.00378005	CBX5;EFHC1
RNF125 human tf ARCHS4 coexpression	2/299	0.988091	1	0	0	0.315517	0.00378005	STPG1;CFLAR
SF3A2 human tf ARCHS4 coexpression	2/299	0.988091	1	0	0	0.315517	0.00378005	RECQL4;HDGF
AKAP8 human tf ARCHS4 coexpression	2/299	0.988091	1	0	0	0.315517	0.00378005	ANKRD11;MEF2D
CBLL1 human tf ARCHS4 coexpression	2/299	0.988091	1	0	0	0.315517	0.00378005	ATP6AP1L;RUNX2
EXOC2 human tf ARCHS4 coexpression	2/299	0.988091	1	0	0	0.315517	0.00378005	CBX5;CRMP1
CASP8AP2 human tf ARCHS4 coexpression	2/299	0.988091	1	0	0	0.315517	0.00378005	RPL36AP33;CBX5
ZBP1 human tf ARCHS4 coexpression	2/299	0.988091	1	0	0	0.315517	0.00378005	DDX60L;CFLAR
UNK human tf ARCHS4 coexpression	2/299	0.988091	1	0	0	0.315517	0.00378005	RECQL4;PRCC
RNF138 human tf ARCHS4 coexpression	2/299	0.988091	1	0	0	0.315517	0.00378005	WEE1;HNRNPA1
DHX34 human tf ARCHS4 coexpression	2/299	0.988091	1	0	0	0.315517	0.00378005	PXN;STK40
SLC26A10 human tf ARCHS4 coexpression	2/299	0.988091	1	0	0	0.315517	0.00378005	SIX3;CRMP1
PLXNC1 human tf ARCHS4 coexpression	2/299	0.988091	1	0	0	0.315517	0.00378005	DDX60L;CFLAR
NUPL2 human tf ARCHS4 coexpression	2/299	0.988091	1	0	0	0.315517	0.00378005	VMP1;STPG1
XPA human tf ARCHS4 coexpression	2/299	0.988091	1	0	0	0.315517	0.00378005	KMT2E;CALM2
COPS3 human tf ARCHS4 coexpression	2/299	0.988091	1	0	0	0.315517	0.00378005	CDCA4;SAE1
POGK human tf ARCHS4 coexpression	2/299	0.988091	1	0	0	0.315517	0.00378005	TRIO;HDGF
SETDB1 human tf ARCHS4 coexpression	2/299	0.988091	1	0	0	0.315517	0.00378005	RECQL4;HDGF
POLE3 human tf ARCHS4 coexpression	2/299	0.988091	1	0	0	0.315517	0.00378005	CDCA4;SAE1
CHD1 human tf ARCHS4 coexpression	2/299	0.988091	1	0	0	0.315517	0.00378005	KMT2E;ECT2
DZIP1L human tf ARCHS4 coexpression	2/299	0.988091	1	0	0	0.315517	0.00378005	FANK1;EFHC1
RNF166 human tf ARCHS4 coexpression	2/299	0.988091	1	0	0	0.315517	0.00378005	PXN;STK40
TIGD6 human tf ARCHS4 coexpression	2/299	0.988091	1	0	0	0.315517	0.00378005	EXOSC4;ATXN10
RELL2 human tf ARCHS4 coexpression	2/299	0.988091	1	0	0	0.315517	0.00378005	DNAJC6;ATP6V0A1
CUL5 human tf ARCHS4 coexpression	2/299	0.988091	1	0	0	0.315517	0.00378005	HSF2BP;MYPN
ZNF528 human tf ARCHS4 coexpression	2/299	0.988091	1	0	0	0.315517	0.00378005	CMSS1;EFHC1
RNASE2 human tf ARCHS4 coexpression	2/299	0.988091	1	0	0	0.315517	0.00378005	MEF2D;CCDC171
ANAPC2 human tf ARCHS4 coexpression	2/299	0.988091	1	0	0	0.315517	0.00378005	MYH9;BCL9L
H1FOO human tf ARCHS4 coexpression	2/299	0.988091	1	0	0	0.315517	0.00378005	HSF2BP;MICALCL
HLA-DQB1 human tf ARCHS4 coexpression	2/299	0.988091	1	0	0	0.315517	0.00378005	BLK;SEMA7A
TCEAL8 human tf ARCHS4 coexpression	2/299	0.988091	1	0	0	0.315517	0.00378005	CALM2;MRPL33
RBM10 human tf ARCHS4 coexpression	2/299	0.988091	1	0	0	0.315517	0.00378005	RECQL4;HDGF
LENG9 human tf ARCHS4 coexpression	2/299	0.988091	1	0	0	0.315517	0.00378005	MRPL52;SIX3
MTA1 human tf ARCHS4 coexpression	2/299	0.988091	1	0	0	0.315517	0.00378005	RECQL4;HDGF
SLC22A4 human tf ARCHS4 coexpression	2/299	0.988091	1	0	0	0.315517	0.00378005	FANK1;STK40
RHOXF2B human tf ARCHS4 coexpression	2/299	0.988091	1	0	0	0.315517	0.00378005	STPG1;SIX3
FOXO6 human tf ARCHS4 coexpression	2/299	0.988091	1	0	0	0.315517	0.00378005	RERE;IGSF9
HLA-DQB2 human tf ARCHS4 coexpression	2/299	0.988091	1	0	0	0.315517	0.00378005	FAM83C;RUNX2
ZNF805 human tf ARCHS4 coexpression	2/299	0.988091	1	0	0	0.315517	0.00378005	MACF1;EPG5
IGHM human tf ARCHS4 coexpression	2/299	0.988091	1	0	0	0.315517	0.00378005	BLK;ETS1
MLXIPL human tf ARCHS4 coexpression	1/299	0.998426	1	0	0	0.157759	0.000248554	GPT
ETV7 human tf ARCHS4 coexpression	1/299	0.998426	1	0	0	0.157759	0.000248554	DDX60L
RUNX3 human tf ARCHS4 coexpression	1/299	0.998426	1	0	0	0.157759	0.000248554	ETS1
SPI1 human tf ARCHS4 coexpression	1/299	0.998426	1	0	0	0.157759	0.000248554	STK40
CDC5L human tf ARCHS4 coexpression	1/299	0.998426	1	0	0	0.157759	0.000248554	ECT2
CRX human tf ARCHS4 coexpression	1/299	0.998426	1	0	0	0.157759	0.000248554	STPG1
ETV2 human tf ARCHS4 coexpression	1/299	0.998426	1	0	0	0.157759	0.000248554	AKR1E2
TFEC human tf ARCHS4 coexpression	1/299	0.998426	1	0	0	0.157759	0.000248554	DDX60L
PAX4 human tf ARCHS4 coexpression	1/299	0.998426	1	0	0	0.157759	0.000248554	CMSS1
LHX3 human tf ARCHS4 coexpression	1/299	0.998426	1	0	0	0.157759	0.000248554	ST13P13
PITX3 human tf ARCHS4 coexpression	1/299	0.998426	1	0	0	0.157759	0.000248554	MYPN
TFAP2E human tf ARCHS4 coexpression	1/299	0.998426	1	0	0	0.157759	0.000248554	CTSW
GCM2 human tf ARCHS4 coexpression	1/299	0.998426	1	0	0	0.157759	0.000248554	PSG8
BARHL1 human tf ARCHS4 coexpression	1/299	0.998426	1	0	0	0.157759	0.000248554	NR2F1
IRF5 human tf ARCHS4 coexpression	1/299	0.998426	1	0	0	0.157759	0.000248554	STK40
DPF2 human tf ARCHS4 coexpression	1/299	0.998426	1	0	0	0.157759	0.000248554	STPG1
HNF1A human tf ARCHS4 coexpression	1/299	0.998426	1	0	0	0.157759	0.000248554	PBLD
ELF5 human tf ARCHS4 coexpression	1/299	0.998426	1	0	0	0.157759	0.000248554	IGSF9
NR5A1 human tf ARCHS4 coexpression	1/299	0.998426	1	0	0	0.157759	0.000248554	BCL2L1
GATA6 human tf ARCHS4 coexpression	1/299	0.998426	1	0	0	0.157759	0.000248554	FLNB
SPIB human tf ARCHS4 coexpression	1/299	0.998426	1	0	0	0.157759	0.000248554	BLK
BARHL2 human tf ARCHS4 coexpression	1/299	0.998426	1	0	0	0.157759	0.000248554	NMNAT2
MAEL human tf ARCHS4 coexpression	1/299	0.998426	1	0	0	0.157759	0.000248554	HSF2BP
RBAK human tf ARCHS4 coexpression	1/299	0.998426	1	0	0	0.157759	0.000248554	ZMYND8
ZNF7 human tf ARCHS4 coexpression	1/299	0.998426	1	0	0	0.157759	0.000248554	STPG1
VAX1 human tf ARCHS4 coexpression	1/299	0.998426	1	0	0	0.157759	0.000248554	CBX5
ALX3 human tf ARCHS4 coexpression	1/299	0.998426	1	0	0	0.157759	0.000248554	MALL
USF1 human tf ARCHS4 coexpression	1/299	0.998426	1	0	0	0.157759	0.000248554	STK40
AIRE human tf ARCHS4 coexpression	1/299	0.998426	1	0	0	0.157759	0.000248554	STPG1
ZNF385A human tf ARCHS4 coexpression	1/299	0.998426	1	0	0	0.157759	0.000248554	STK40
HESX1 human tf ARCHS4 coexpression	1/299	0.998426	1	0	0	0.157759	0.000248554	TCF7L2
ZNF444 human tf ARCHS4 coexpression	1/299	0.998426	1	0	0	0.157759	0.000248554	PPP1R16A
GSX1 human tf ARCHS4 coexpression	1/299	0.998426	1	0	0	0.157759	0.000248554	HNRNPA1
FOXA3 human tf ARCHS4 coexpression	1/299	0.998426	1	0	0	0.157759	0.000248554	PHGR1
SCRT1 human tf ARCHS4 coexpression	1/299	0.998426	1	0	0	0.157759	0.000248554	NMNAT2
ZSCAN2 human tf ARCHS4 coexpression	1/299	0.998426	1	0	0	0.157759	0.000248554	NLN
HES7 human tf ARCHS4 coexpression	1/299	0.998426	1	0	0	0.157759	0.000248554	KHSRPP1
ZFPM1 human tf ARCHS4 coexpression	1/299	0.998426	1	0	0	0.157759	0.000248554	BCL9L
HOXC9 human tf ARCHS4 coexpression	1/299	0.998426	1	0	0	0.157759	0.000248554	MFSD3
WT1 human tf ARCHS4 coexpression	1/299	0.998426	1	0	0	0.157759	0.000248554	GNG7
MESP2 human tf ARCHS4 coexpression	1/299	0.998426	1	0	0	0.157759	0.000248554	C11ORF91
ESRRG human tf ARCHS4 coexpression	1/299	0.998426	1	0	0	0.157759	0.000248554	NR2F1
HOXA4 human tf ARCHS4 coexpression	1/299	0.998426	1	0	0	0.157759	0.000248554	NR2F1
ZNF181 human tf ARCHS4 coexpression	1/299	0.998426	1	0	0	0.157759	0.000248554	CALM2
ZNF44 human tf ARCHS4 coexpression	1/299	0.998426	1	0	0	0.157759	0.000248554	CCDC171
ZNF43 human tf ARCHS4 coexpression	1/299	0.998426	1	0	0	0.157759	0.000248554	CBX5
PAX9 human tf ARCHS4 coexpression	1/299	0.998426	1	0	0	0.157759	0.000248554	S100A14
ZBTB48 human tf ARCHS4 coexpression	1/299	0.998426	1	0	0	0.157759	0.000248554	STK40
ZNF582 human tf ARCHS4 coexpression	1/299	0.998426	1	0	0	0.157759	0.000248554	CRMP1
ZNF839 human tf ARCHS4 coexpression	1/299	0.998426	1	0	0	0.157759	0.000248554	RUNX2
ZBTB11 human tf ARCHS4 coexpression	1/299	0.998426	1	0	0	0.157759	0.000248554	CFLAR
ZNF324 human tf ARCHS4 coexpression	1/299	0.998426	1	0	0	0.157759	0.000248554	GBF1
ZNF671 human tf ARCHS4 coexpression	1/299	0.998426	1	0	0	0.157759	0.000248554	FAM24B
ZNF586 human tf ARCHS4 coexpression	1/299	0.998426	1	0	0	0.157759	0.000248554	KMT2E
MYNN human tf ARCHS4 coexpression	1/299	0.998426	1	0	0	0.157759	0.000248554	CALM2
ZNF213 human tf ARCHS4 coexpression	1/299	0.998426	1	0	0	0.157759	0.000248554	TTC7A
PATZ1 human tf ARCHS4 coexpression	1/299	0.998426	1	0	0	0.157759	0.000248554	HNRNPA1
RLF human tf ARCHS4 coexpression	1/299	0.998426	1	0	0	0.157759	0.000248554	KMT2E
ZNF684 human tf ARCHS4 coexpression	1/299	0.998426	1	0	0	0.157759	0.000248554	STPG1
ZNF430 human tf ARCHS4 coexpression	1/299	0.998426	1	0	0	0.157759	0.000248554	STPG1
ZNF549 human tf ARCHS4 coexpression	1/299	0.998426	1	0	0	0.157759	0.000248554	CCDC171
ZNF576 human tf ARCHS4 coexpression	1/299	0.998426	1	0	0	0.157759	0.000248554	MRPL52
ZNF133 human tf ARCHS4 coexpression	1/299	0.998426	1	0	0	0.157759	0.000248554	CRMP1
ZNF557 human tf ARCHS4 coexpression	1/299	0.998426	1	0	0	0.157759	0.000248554	STPG1
ZNF337 human tf ARCHS4 coexpression	1/299	0.998426	1	0	0	0.157759	0.000248554	FAM83C
ZNF317 human tf ARCHS4 coexpression	1/299	0.998426	1	0	0	0.157759	0.000248554	KMT2E
RHOXF2 human tf ARCHS4 coexpression	1/299	0.998426	1	0	0	0.157759	0.000248554	ZMYND8
ZSCAN5A human tf ARCHS4 coexpression	1/299	0.998426	1	0	0	0.157759	0.000248554	STPG1
ZNF473 human tf ARCHS4 coexpression	1/299	0.998426	1	0	0	0.157759	0.000248554	MUSK
PRDM16 human tf ARCHS4 coexpression	1/299	0.998426	1	0	0	0.157759	0.000248554	SIX3
DMRTA2 human tf ARCHS4 coexpression	1/299	0.998426	1	0	0	0.157759	0.000248554	SIX3
VENTX human tf ARCHS4 coexpression	1/299	0.998426	1	0	0	0.157759	0.000248554	STPG1
ZNF599 human tf ARCHS4 coexpression	1/299	0.998426	1	0	0	0.157759	0.000248554	STPG1
MIER3 human tf ARCHS4 coexpression	1/299	0.998426	1	0	0	0.157759	0.000248554	PHGR1
ZNF276 human tf ARCHS4 coexpression	1/299	0.998426	1	0	0	0.157759	0.000248554	ETS1
ZNF235 human tf ARCHS4 coexpression	1/299	0.998426	1	0	0	0.157759	0.000248554	MUSK
ZNF486 human tf ARCHS4 coexpression	1/299	0.998426	1	0	0	0.157759	0.000248554	STPG1
ZNF75A human tf ARCHS4 coexpression	1/299	0.998426	1	0	0	0.157759	0.000248554	TRIO
ZNF326 human tf ARCHS4 coexpression	1/299	0.998426	1	0	0	0.157759	0.000248554	CBX5
ZNF513 human tf ARCHS4 coexpression	1/299	0.998426	1	0	0	0.157759	0.000248554	TTC7A
UNCX human tf ARCHS4 coexpression	1/299	0.998426	1	0	0	0.157759	0.000248554	SIX3
ZNF668 human tf ARCHS4 coexpression	1/299	0.998426	1	0	0	0.157759	0.000248554	HSF2BP
ZNF345 human tf ARCHS4 coexpression	1/299	0.998426	1	0	0	0.157759	0.000248554	STPG1
ZNF232 human tf ARCHS4 coexpression	1/299	0.998426	1	0	0	0.157759	0.000248554	MRPL33
ZNF280A human tf ARCHS4 coexpression	1/299	0.998426	1	0	0	0.157759	0.000248554	HSF2BP
ZNF747 human tf ARCHS4 coexpression	1/299	0.998426	1	0	0	0.157759	0.000248554	STPG1
ZNF584 human tf ARCHS4 coexpression	1/299	0.998426	1	0	0	0.157759	0.000248554	IFITM9P
ZNF570 human tf ARCHS4 coexpression	1/299	0.998426	1	0	0	0.157759	0.000248554	STPG1
KLF17 human tf ARCHS4 coexpression	1/299	0.998426	1	0	0	0.157759	0.000248554	HSF2BP
ZNF596 human tf ARCHS4 coexpression	1/299	0.998426	1	0	0	0.157759	0.000248554	CRMP1
ZNF417 human tf ARCHS4 coexpression	1/299	0.998426	1	0	0	0.157759	0.000248554	CFLAR
ZNF266 human tf ARCHS4 coexpression	1/299	0.998426	1	0	0	0.157759	0.000248554	HDAC9
ZNF654 human tf ARCHS4 coexpression	1/299	0.998426	1	0	0	0.157759	0.000248554	CCDC171
FOXR1 human tf ARCHS4 coexpression	1/299	0.998426	1	0	0	0.157759	0.000248554	HSF2BP
ZBTB34 human tf ARCHS4 coexpression	1/299	0.998426	1	0	0	0.157759	0.000248554	STK40
ZNF518A human tf ARCHS4 coexpression	1/299	0.998426	1	0	0	0.157759	0.000248554	MALL
ZNF114 human tf ARCHS4 coexpression	1/299	0.998426	1	0	0	0.157759	0.000248554	LINC01057
ZNF713 human tf ARCHS4 coexpression	1/299	0.998426	1	0	0	0.157759	0.000248554	STPG1
ZSCAN4 human tf ARCHS4 coexpression	1/299	0.998426	1	0	0	0.157759	0.000248554	HSF2BP
ZFP3 human tf ARCHS4 coexpression	1/299	0.998426	1	0	0	0.157759	0.000248554	RUNX2
ZNF746 human tf ARCHS4 coexpression	1/299	0.998426	1	0	0	0.157759	0.000248554	STK40
ZBTB20 human tf ARCHS4 coexpression	1/299	0.998426	1	0	0	0.157759	0.000248554	LPP
ZNF320 human tf ARCHS4 coexpression	1/299	0.998426	1	0	0	0.157759	0.000248554	STPG1
FOXD4L1 human tf ARCHS4 coexpression	1/299	0.998426	1	0	0	0.157759	0.000248554	HDGF
ZBTB7C human tf ARCHS4 coexpression	1/299	0.998426	1	0	0	0.157759	0.000248554	FANK1
ZNF479 human tf ARCHS4 coexpression	1/299	0.998426	1	0	0	0.157759	0.000248554	FRMD4A
SNAI3 human tf ARCHS4 coexpression	1/299	0.998426	1	0	0	0.157759	0.000248554	STK40
ZNF284 human tf ARCHS4 coexpression	1/299	0.998426	1	0	0	0.157759	0.000248554	STPG1
TAL2 human tf ARCHS4 coexpression	1/299	0.998426	1	0	0	0.157759	0.000248554	RARB
ARGFX human tf ARCHS4 coexpression	1/299	0.998426	1	0	0	0.157759	0.000248554	HSF2BP
ZNF555 human tf ARCHS4 coexpression	1/299	0.998426	1	0	0	0.157759	0.000248554	MAST4
ZNF501 human tf ARCHS4 coexpression	1/299	0.998426	1	0	0	0.157759	0.000248554	VMP1
FOXD2 human tf ARCHS4 coexpression	1/299	0.998426	1	0	0	0.157759	0.000248554	SIX3
ZNF546 human tf ARCHS4 coexpression	1/299	0.998426	1	0	0	0.157759	0.000248554	RUNX2
ZNF70 human tf ARCHS4 coexpression	1/299	0.998426	1	0	0	0.157759	0.000248554	STPG1
ZNF490 human tf ARCHS4 coexpression	1/299	0.998426	1	0	0	0.157759	0.000248554	MOK
HES4 human tf ARCHS4 coexpression	1/299	0.998426	1	0	0	0.157759	0.000248554	SIX3
ZNF669 human tf ARCHS4 coexpression	1/299	0.998426	1	0	0	0.157759	0.000248554	CALM2
ZNF559 human tf ARCHS4 coexpression	1/299	0.998426	1	0	0	0.157759	0.000248554	HDAC9
ZNF548 human tf ARCHS4 coexpression	1/299	0.998426	1	0	0	0.157759	0.000248554	KMT2E
ZNF563 human tf ARCHS4 coexpression	1/299	0.998426	1	0	0	0.157759	0.000248554	STPG1
ZNF527 human tf ARCHS4 coexpression	1/299	0.998426	1	0	0	0.157759	0.000248554	STPG1
ZNF600 human tf ARCHS4 coexpression	1/299	0.998426	1	0	0	0.157759	0.000248554	C5ORF56
ZNF79 human tf ARCHS4 coexpression	1/299	0.998426	1	0	0	0.157759	0.000248554	ASAP1
ZNF239 human tf ARCHS4 coexpression	1/299	0.998426	1	0	0	0.157759	0.000248554	SAE1
ZNF420 human tf ARCHS4 coexpression	1/299	0.998426	1	0	0	0.157759	0.000248554	CALM2
ZNF679 human tf ARCHS4 coexpression	1/299	0.998426	1	0	0	0.157759	0.000248554	HSF2BP
ZNF517 human tf ARCHS4 coexpression	1/299	0.998426	1	0	0	0.157759	0.000248554	RIN2
ZNF695 human tf ARCHS4 coexpression	1/299	0.998426	1	0	0	0.157759	0.000248554	CBX5
ZNF628 human tf ARCHS4 coexpression	1/299	0.998426	1	0	0	0.157759	0.000248554	TTC7A
DMBX1 human tf ARCHS4 coexpression	1/299	0.998426	1	0	0	0.157759	0.000248554	TXN2
ZNF615 human tf ARCHS4 coexpression	1/299	0.998426	1	0	0	0.157759	0.000248554	NEDD4L
ZNF347 human tf ARCHS4 coexpression	1/299	0.998426	1	0	0	0.157759	0.000248554	STPG1
ZNF71 human tf ARCHS4 coexpression	1/299	0.998426	1	0	0	0.157759	0.000248554	CRMP1
ZNF121 human tf ARCHS4 coexpression	1/299	0.998426	1	0	0	0.157759	0.000248554	NEDD4L
ZIM2 human tf ARCHS4 coexpression	1/299	0.998426	1	0	0	0.157759	0.000248554	MICALCL
ZNF658 human tf ARCHS4 coexpression	1/299	0.998426	1	0	0	0.157759	0.000248554	ATP6AP1L
ZNF277 human tf ARCHS4 coexpression	1/299	0.998426	1	0	0	0.157759	0.000248554	STPG1
DUXA human tf ARCHS4 coexpression	1/299	0.998426	1	0	0	0.157759	0.000248554	HSF2BP
DPRX human tf ARCHS4 coexpression	1/299	0.998426	1	0	0	0.157759	0.000248554	HSF2BP
ZNF468 human tf ARCHS4 coexpression	1/299	0.998426	1	0	0	0.157759	0.000248554	ZMYND8
ZNF616 human tf ARCHS4 coexpression	1/299	0.998426	1	0	0	0.157759	0.000248554	TFPI
FOXD4L6 human tf ARCHS4 coexpression	1/299	0.998426	1	0	0	0.157759	0.000248554	NTM
ZNF783 human tf ARCHS4 coexpression	1/299	0.998426	1	0	0	0.157759	0.000248554	ETS1
ZNF625 human tf ARCHS4 coexpression	1/299	0.998426	1	0	0	0.157759	0.000248554	CBX5
LEUTX human tf ARCHS4 coexpression	1/299	0.998426	1	0	0	0.157759	0.000248554	HSF2BP
ZNF99 human tf ARCHS4 coexpression	1/299	0.998426	1	0	0	0.157759	0.000248554	STPG1
ZNF705D human tf ARCHS4 coexpression	1/299	0.998426	1	0	0	0.157759	0.000248554	NANOS3
SCRT2 human tf ARCHS4 coexpression	1/299	0.998426	1	0	0	0.157759	0.000248554	CRMP1
NRF1 human tf ARCHS4 coexpression	1/299	0.998426	1	0	0	0.157759	0.000248554	HDAC9
CXXC1 human tf ARCHS4 coexpression	1/299	0.998426	1	0	0	0.157759	0.000248554	TTC7A
NKRF human tf ARCHS4 coexpression	1/299	0.998426	1	0	0	0.157759	0.000248554	TBC1D4
ZC3H15 human tf ARCHS4 coexpression	1/299	0.998426	1	0	0	0.157759	0.000248554	MRPL33
DNAJC2 human tf ARCHS4 coexpression	1/299	0.998426	1	0	0	0.157759	0.000248554	CMSS1
AKNA human tf ARCHS4 coexpression	1/299	0.998426	1	0	0	0.157759	0.000248554	ETS1
PLEK human tf ARCHS4 coexpression	1/299	0.998426	1	0	0	0.157759	0.000248554	STK40
ZNF835 human tf ARCHS4 coexpression	1/299	0.998426	1	0	0	0.157759	0.000248554	STPG1
THAP1 human tf ARCHS4 coexpression	1/299	0.998426	1	0	0	0.157759	0.000248554	MUSK
TERF2 human tf ARCHS4 coexpression	1/299	0.998426	1	0	0	0.157759	0.000248554	STPG1
GATAD1 human tf ARCHS4 coexpression	1/299	0.998426	1	0	0	0.157759	0.000248554	CCDC171
NKX6-3 human tf ARCHS4 coexpression	1/299	0.998426	1	0	0	0.157759	0.000248554	BLK
THAP9 human tf ARCHS4 coexpression	1/299	0.998426	1	0	0	0.157759	0.000248554	CBX5
ZNF778 human tf ARCHS4 coexpression	1/299	0.998426	1	0	0	0.157759	0.000248554	SIX3
NOC3L human tf ARCHS4 coexpression	1/299	0.998426	1	0	0	0.157759	0.000248554	ECT2
ZNF791 human tf ARCHS4 coexpression	1/299	0.998426	1	0	0	0.157759	0.000248554	KMT2E
ZNF843 human tf ARCHS4 coexpression	1/299	0.998426	1	0	0	0.157759	0.000248554	FHL2
ZNF716 human tf ARCHS4 coexpression	1/299	0.998426	1	0	0	0.157759	0.000248554	STPG1
ZFP92 human tf ARCHS4 coexpression	1/299	0.998426	1	0	0	0.157759	0.000248554	MALL
ZNF676 human tf ARCHS4 coexpression	1/299	0.998426	1	0	0	0.157759	0.000248554	WEE1
ZNF836 human tf ARCHS4 coexpression	1/299	0.998426	1	0	0	0.157759	0.000248554	MAST4
ZNF774 human tf ARCHS4 coexpression	1/299	0.998426	1	0	0	0.157759	0.000248554	RPL36AP33
ZNF782 human tf ARCHS4 coexpression	1/299	0.998426	1	0	0	0.157759	0.000248554	CDK6
ZNF763 human tf ARCHS4 coexpression	1/299	0.998426	1	0	0	0.157759	0.000248554	RPL29P30
ZSCAN5B human tf ARCHS4 coexpression	1/299	0.998426	1	0	0	0.157759	0.000248554	HSF2BP
ZNF720 human tf ARCHS4 coexpression	1/299	0.998426	1	0	0	0.157759	0.000248554	EFHC1
ZNF790 human tf ARCHS4 coexpression	1/299	0.998426	1	0	0	0.157759	0.000248554	ATP6AP1L
ZNF845 human tf ARCHS4 coexpression	1/299	0.998426	1	0	0	0.157759	0.000248554	CALM2
RBM6 human tf ARCHS4 coexpression	1/299	0.998426	1	0	0	0.157759	0.000248554	KMT2E
CUL3 human tf ARCHS4 coexpression	1/299	0.998426	1	0	0	0.157759	0.000248554	RUNX2
DUSP12 human tf ARCHS4 coexpression	1/299	0.998426	1	0	0	0.157759	0.000248554	CALM2
NUFIP1 human tf ARCHS4 coexpression	1/299	0.998426	1	0	0	0.157759	0.000248554	RAD51B
ZFR2 human tf ARCHS4 coexpression	1/299	0.998426	1	0	0	0.157759	0.000248554	SIX3
CUL2 human tf ARCHS4 coexpression	1/299	0.998426	1	0	0	0.157759	0.000248554	ARHGAP29
PSMD11 human tf ARCHS4 coexpression	1/299	0.998426	1	0	0	0.157759	0.000248554	SAE1
GRM6 human tf ARCHS4 coexpression	1/299	0.998426	1	0	0	0.157759	0.000248554	STPG1
FARSB human tf ARCHS4 coexpression	1/299	0.998426	1	0	0	0.157759	0.000248554	CALM2
RPA2 human tf ARCHS4 coexpression	1/299	0.998426	1	0	0	0.157759	0.000248554	SAE1
ZC3H7A human tf ARCHS4 coexpression	1/299	0.998426	1	0	0	0.157759	0.000248554	FRG2C
RNF113A human tf ARCHS4 coexpression	1/299	0.998426	1	0	0	0.157759	0.000248554	SAP30BP
GTF2F1 human tf ARCHS4 coexpression	1/299	0.998426	1	0	0	0.157759	0.000248554	TTC7A
PHF21A human tf ARCHS4 coexpression	1/299	0.998426	1	0	0	0.157759	0.000248554	SEC14L1
SETDB2 human tf ARCHS4 coexpression	1/299	0.998426	1	0	0	0.157759	0.000248554	CCDC171
DNAJC1 human tf ARCHS4 coexpression	1/299	0.998426	1	0	0	0.157759	0.000248554	EXOSC4
APTX human tf ARCHS4 coexpression	1/299	0.998426	1	0	0	0.157759	0.000248554	COA1
SSB human tf ARCHS4 coexpression	1/299	0.998426	1	0	0	0.157759	0.000248554	HNRNPA1
RNF113B human tf ARCHS4 coexpression	1/299	0.998426	1	0	0	0.157759	0.000248554	CFLAR
PCSK6 human tf ARCHS4 coexpression	1/299	0.998426	1	0	0	0.157759	0.000248554	LEPR
TIGD7 human tf ARCHS4 coexpression	1/299	0.998426	1	0	0	0.157759	0.000248554	CALM2
GTF2H2 human tf ARCHS4 coexpression	1/299	0.998426	1	0	0	0.157759	0.000248554	PSG10P
U2AF1L4 human tf ARCHS4 coexpression	1/299	0.998426	1	0	0	0.157759	0.000248554	STPG1
DEPDC4 human tf ARCHS4 coexpression	1/299	0.998426	1	0	0	0.157759	0.000248554	STPG1
LARP7 human tf ARCHS4 coexpression	1/299	0.998426	1	0	0	0.157759	0.000248554	MRPL33
ZNF674 human tf ARCHS4 coexpression	1/299	0.998426	1	0	0	0.157759	0.000248554	STPG1
DMAP1 human tf ARCHS4 coexpression	1/299	0.998426	1	0	0	0.157759	0.000248554	THOC6
SUZ12 human tf ARCHS4 coexpression	1/299	0.998426	1	0	0	0.157759	0.000248554	ECT2
MKRN3 human tf ARCHS4 coexpression	1/299	0.998426	1	0	0	0.157759	0.000248554	CRMP1
HIST1H1B human tf ARCHS4 coexpression	1/299	0.998426	1	0	0	0.157759	0.000248554	SEMA7A
HIST1H1T human tf ARCHS4 coexpression	1/299	0.998426	1	0	0	0.157759	0.000248554	LIMS1
HIST1H1C human tf ARCHS4 coexpression	1/299	0.998426	1	0	0	0.157759	0.000248554	HDGF
ZDHHC11 human tf ARCHS4 coexpression	1/299	0.998426	1	0	0	0.157759	0.000248554	EFHC1
SEMA4A human tf ARCHS4 coexpression	1/299	0.998426	1	0	0	0.157759	0.000248554	STK40
PSMD12 human tf ARCHS4 coexpression	1/299	0.998426	1	0	0	0.157759	0.000248554	SEC22B
ZNF765 human tf ARCHS4 coexpression	1/299	0.998426	1	0	0	0.157759	0.000248554	MOK
PRR3 human tf ARCHS4 coexpression	1/299	0.998426	1	0	0	0.157759	0.000248554	ATP6AP1L

## Sheet: TF Perturbations Followed by Ex
Term	Overlap	P-value	Adjusted P-value	Old P-value	Old Adjusted P-value	Odds Ratio	Combined Score	Genes
EBF3 OE SKNSH HUMAN GSE90682 RNASEQ DOWN	52/276	3.68092e-34	7.20724e-31	0	0	8.88707	684.168	NRP1;TRIO;SERPINE1;FMN1;CYR61;ELK3;MYLK;PLAU;CREB3L2;TNS3;TEAD1;ANXA2;TPM4;DST;ITGA3;MYOF;KCNAB1;ACTN4;KCNMA1;MYH9;TAGLN2;MET;CD44;VCL;RAI14;AHNAK;SEMA3C;LTBP2;ASAP1;LPP;RTN4;CORO1C;NT5E;PDGFC;LMNA;CD59;FLNB;HNRNPA1;BCL9L;CRIM1;HMGA1;MICAL2;LAYN;SYNJ2;GNG12;FOSL1;VMP1;DNMBP;AXL;AMOTL2;TGFBI;VIM
FOXO1 SIRNA HESC HUMAN GSE94036 RNASEQ DOWN	50/307	9.85535e-30	9.64839e-27	0	0	7.68238	513.103	NRP1;TRIO;TRAM2;CYR61;ELK3;MYLK;CAPN2;TNS3;ANXA2;TPM4;DST;ZBTB38;ACTN4;CLDN11;MMP14;CCDC80;FRMD6;DDAH1;PALLD;PXDN;ADAM12;COL8A1;MYH9;CD44;VCL;KMT2E;MACF1;AHNAK;LTBP2;ASAP1;LPP;CORO1C;PDGFC;LMNA;FLNB;FILIP1L;TCF7L2;SMAD3;CBX5;NEK6;NR2F1;CRIM1;HMGA1;PDE4DIP;SYNJ2;GNG12;EXT1;AXL;VIM;CALM2
GATA3 OE MDAMB231 HUMAN GSE72141 RNASEQ DOWN	48/336	6.03659e-26	3.93988e-23	0	0	6.73854	391.303	NRP1;SEMA7A;AHNAK;SLC2A1;NEDD4L;TRAM2;ETS1;RTN4;ELK3;CORO1C;FGF5;MT2A;NT5E;ZMIZ1;PLAU;LMNA;CAPN2;HNRNPA1;TNS3;TEAD1;PHLDA1;BNIP3L;SMAD3;TPM4;DST;SSR3;MYOF;HMGA1;MICAL2;ARHGAP29;ACTN4;SYNJ2;NAV2;PTPN14;SSH1;EXT1;FOSL1;MMP14;KLF6;CCDC80;FRMD6;DNMBP;AXL;PXDN;COL8A1;MYH9;VIM;VCL
E2F1 SHRNA NKI HUMAN GSE95304 RNASEQ UP	55/482	1.07047e-24	5.23996e-22	0	0	5.38245	297.078	TRIO;SERPINE1;SLC2A1;TRAM2;CYR61;ELK3;ALCAM;CAPN2;TEAD1;IER3;TPM4;DST;ITGA3;SSR3;MYOF;FRMD4A;ACTN4;MMP14;FRMD6;PXDN;MYH9;TAGLN2;ITGA5;MET;STK40;CD44;VCL;EPHA2;MACF1;SEMA7A;ANKRD11;NEDD4L;ASAP1;EGFR;CORO1C;NT5E;BCL9L;SMAD3;GBF1;LIF;HMGA1;MICAL2;ARHGAP29;HMGA2;GNG12;PTPN14;FOSL1;MYO1E;CDK6;AXL;HDGF;VIM;CALM2;BCL2L1;ASB1
REST SHRNA C2 HUMAN GSE90068 PBPA RNASEQ DOWN	44/294	1.08374e-24	4.24392e-22	0	0	7.05943	389.551	MACF1;NRP1;LEPROT;AHNAK;SERPINE1;FHL2;LTBP2;ASAP1;TFPI;TRAM2;LPP;MYLK;NT5E;CAPN2;LEPR;FLNB;FILIP1L;TNS3;BNIP3L;SMAD3;ANXA2;TPM4;DST;ZBTB38;MYOF;CRIM1;MICAL2;ACTN4;SYNJ2;GNG12;PTPN14;EXT1;CLDN11;FRMD6;AXL;PALLD;ADAM12;COL8A1;MYH9;VIM;CD44;CHST3;LIMS1;RAI14
STAT3 SIRNA MDAMB231 HUMAN GSE85579 RNASEQ UP	31/125	1.49356e-24	4.87397e-22	0	0	11.6981	641.769	MACF1;SEMA7A;TRIO;AHNAK;SERPINE1;NEDD4L;ETS1;RTN4;CYR61;NDST1;PLAU;CAPN2;ANKRD1;ABL2;EPG5;FLNB;TGM2;IER3;BCL9L;ANXA2;DST;MYOF;HMGA1;ARHGAP29;KLF6;COL8A1;MYH9;ITGA5;VIM;CALM2;BCL2L1
EPAS1 KD HUVEC HUMAN GSE62974 RNASEQ UP	46/328	1.51053e-24	4.22517e-22	0	0	6.61528	362.845	MACF1;CD63;TRIO;AHNAK;MAPKAP1;SERPINE1;LTBP2;TRAM2;ETS1;RTN4;CYR61;CORO1C;MT2A;NT5E;ALCAM;SEC14L1;LMNA;ANKRD1;ABL2;CD59;FLNB;ANXA2;DST;ITGA3;SSR3;SUSD1;CRIM1;AFAP1;HMGA2;FRMD4A;NAV2;GNG12;PTPN14;HIPK2;KLF6;TSPAN14;FRMD6;AXL;COL8A1;MYH9;NF2;CALM2;MET;VCL;RAI14;BCL2L1
ELF3 KO CFPAC1 HUMAN GSE64558 RNASEQ UP	51/428	8.31323e-24	2.03466e-21	0	0	5.6207	298.708	NRP1;SLC2A1;ETS1;CYR61;MT2A;ALCAM;ANKRD1;CAPN2;PHLDA1;TNS3;IER3;TGM2;DUSP5;TPM4;DST;MYOF;ACTN4;MMP14;MALL;ADAM9;MYH9;MET;CD44;VCL;MACF1;SEMA7A;KRT80;AHNAK;LTBP2;LPP;RTN4;CORO1C;SEC14L1;FLNB;ECT2;BCL9L;SMAD3;LIF;CRIM1;HMGA1;ARHGAP29;CFLAR;PTPN14;KLF6;AXL;SPATS2L;HDGF;AMOTL2;TGFBI;CALM2;BCL2L1
FOXD4L6 SIRNA MDAMB231 HUMAN GSE79586 RNASEQ UP	45/325	8.51816e-24	1.85317e-21	0	0	6.5312	346.937	NRP1;SEMA7A;KRT80;SERPINE1;SLC2A1;EGFR;RTN4;CYR61;CORO1C;MT2A;NT5E;PLAU;CREB3L1;CAPN2;EPG5;CD59;FLNB;IER3;TGM2;BCL9L;DUSP5;BNIP3L;ANXA2;TPM4;ITGA3;SSR3;HMGA1;AFAP1;MICAL2;HMGA2;EXT1;MMP14;CDK6;DDAH1;AXL;PXDN;MYH9;TAGLN2;TGFBI;ITGA5;VIM;CALM2;STK40;CD44;VCL
PGR SIRNA HESC HUMAN GSE94036 RNASEQ DOWN	49/406	3.80772e-23	7.45552e-21	0	0	5.69291	293.882	RERE;NRP1;TRAM2;MYLK;NDST1;CAPN2;TEAD1;TNS3;ANXA2;TPM4;DST;MYOF;ACTN4;CLDN11;FRMD6;CCDC80;DDAH1;PALLD;PXDN;ADAM12;COL8A1;MYH9;CD44;VCL;RAI14;MACF1;AHNAK;LTBP2;ASAP1;LPP;CORO1C;LMNA;FLNB;HNRNPA1;FILIP1L;TCF7L2;SMAD3;CBX5;NR2F1;CRIM1;HMGA1;PDE4DIP;SYNJ2;PTPN14;HDGF;AMOTL2;TGFBI;VIM;CALM2
TSHZ3 SIRNA MDAMB231 HUMAN GSE79586 RNASEQ UP	47/416	5.09691e-21	9.0725e-19	0	0	5.32928	249.014	MACF1;KRT80;TRIO;COL13A1;SERPINE1;SLC2A1;EGFR;CYR61;RTN4;CORO1C;MT2A;NT5E;PLAU;LMNA;CAPN2;FLNB;PHLDA1;IER3;BNIP3L;SMAD3;TPM4;DST;TNFRSF12A;ZBTB38;SSR3;MYOF;HMGA1;MICAL2;HMGA2;SYNJ2;PTPN14;SSH1;FOSL1;DRAP1;MMP14;CDK6;AXL;PXDN;MYH9;TAGLN2;ITGA5;TGFBI;MET;CALM2;STK40;CD44;VCL
ADAR KD HUVEC HUMAN GSE60217 RNASEQ UP	49/463	1.19245e-20	1.94568e-18	0	0	4.99205	229.014	SERPINE1;DDX60L;TRAM2;ETS1;ELK3;CREB3L2;ANKRD1;CAPN2;PHLDA1;IER3;TGM2;TPM4;TNFRSF12A;MYOF;AFAP1;CLDN11;MMP14;FRMD6;MALL;MYH9;TAGLN2;EPHA2;CD63;AHNAK;ANKRD11;LTBP2;TFPI;CORO1C;NT5E;LMNA;FLNB;CD59;HNRNPA1;CBX5;SMAD3;HMGA1;ARHGAP29;HMGA2;SYNJ2;GNG12;PTPN14;FOSL1;KLF7;MYO1E;KLF6;DNMBP;AXL;HDGF;VIM
KLF10 SIRNA PANC1 HUMAN GSE90566 RNASEQ DOWN	36/254	1.43041e-19	2.15441e-17	0	0	6.68549	290.091	MACF1;AHNAK;LTBP2;RTN4;MYLK;CORO1C;MT2A;NT5E;LMNA;CAPN2;FLOT1;CD59;PHLDA1;ANXA2;MYOF;HMGA1;ARHGAP29;ACTN4;PTPN14;HIPK2;FOSL1;DRAP1;MYO1E;EHD4;DDAH1;EIF3K;AXL;MALL;KCNMA1;SPATS2L;TAGLN2;NF2;VIM;CD44;VCL;RAI14
GATA6 KD H1 HUMAN GSE92581 RNASEQ UP	40/322	1.6487e-19	2.30583e-17	0	0	5.8596	253.423	MACF1;SEMA7A;TRIO;AHNAK;SEMA3C;SERPINE1;LTBP2;ASAP2;HDAC9;CYR61;ELK3;SEC14L1;PLAU;PDGFC;LMNA;CAPN2;FLNB;ITGB6;TGM2;ANXA2;TPM4;ITGA3;HMGA1;AFAP1;HMGA2;ACTN4;PTPN14;VMP1;MMP14;KLF6;FRMD6;CDK6;AXL;PALLD;PXDN;MYH9;VIM;CALM2;CD44;LIMS1
FOXP2 OE SHSY5Y HUMAN GSE100291 RNASEQ DOWN	34/240	1.54298e-18	2.0141e-16	0	0	6.68239	274.064	NRP1;SERPINE1;FMN1;LPP;CYR61;CORO1C;NT5E;SEC14L1;LMNA;HNRNPA1;TNS3;TGM2;ANXA2;TNFRSF12A;TPM4;ITGA3;CRIM1;HMGA1;AFAP1;ACTN4;VMP1;DNMBP;DDAH1;AXL;PALLD;MALL;MYH9;HDGF;AMOTL2;CALM2;MET;CD44;VCL;EPHA2
GATA6 OE HESC HUMAN GSE69322 MTESR1MEDIA RNASEQ UP	42/398	8.87686e-18	1.08631e-15	0	0	4.97772	195.441	RERE;MACF1;NRP1;TRIO;AHNAK;TFPI;LPP;CYR61;LOXL1;RTN4;ELK3;CORO1C;NDST1;ZMIZ1;CREB3L2;LMNA;ANKRD1;CAPN2;FLNB;TEAD1;BCL9L;ANXA2;TPM4;ITGA3;MICAL2;ACTN4;SSH1;EXT1;MMP14;KLF6;CDK6;CCDC80;PALLD;PXDN;RBMS1;MYH9;AMOTL2;ITGA5;TGFBI;VIM;VCL;EPHA2
FOXQ1 OE SKMEL147 HUMAN GSE103071 RNASEQ UP	48/538	3.36772e-17	3.87882e-15	0	0	4.20846	159.626	MACF1;NRP1;TRIO;SEMA3C;ANKRD11;SERPINE1;SLC2A1;FMN1;ETS1;LPP;CYR61;MT2A;NT5E;CAPN2;ABL2;FLNB;CD59;PHLDA1;IER3;BNIP3L;SMAD3;ANXA2;TPM4;DST;ITGA3;ZBTB38;LIF;AFAP1;SYNJ2;ACTN4;GNG12;SSH1;EXT1;VMP1;MMP14;CDK6;PXDN;ADAM12;ADAM9;MYH9;TAGLN2;HDGF;ITGA5;TGFBI;CALM2;CD44;VCL;RAI14
ETS1 SHRNA DU145 HUMAN GSE59020 RNASEQ UP	42/414	3.74353e-17	4.07213e-15	0	0	4.78534	181	NRP1;LEPROT;AHNAK;GPAA1;FHL2;NEDD4L;LTBP2;CYR61;RTN4;NDST1;MT2A;NT5E;PLAU;CAPN2;FLNB;CD59;CYC1;PHLDA1;TNS3;TGM2;DUSP5;BNIP3L;ANXA2;TPM4;GBF1;CRIM1;HMGA1;MICAL2;ARHGAP29;ACTN4;DRAP1;KCNMA1;PXDN;ADAM9;MYH9;TAGLN2;NF2;ATXN10;TGFBI;CALM2;VCL;EPHA2
NFKB1 ACTIVATION HUMAN GSE20736 CREEDSID GENE 2522 UP	34/268	5.00865e-17	5.16154e-15	0	0	5.98423	224.605	KRT80;SEMA3C;SERPINE1;FHL2;LOXL1;ADAMTSL1;MT2A;NT5E;PLAU;FLNB;LINC00973;LINC00472;SMAD3;TNFRSF12A;S100A2;ITGA3;LOXL1-AS1;MYOF;LIF;CRIM1;MICAL2;FOSL1;CLDN11;AXL;ADORA2B;CLCF1;MYH9;AMOTL2;TGFBI;NF2;ITGA5;MET;MIR31HG;EPHA2
ZNF589 SIRNA MDAMB231 HUMAN GSE79586 RNASEQ UP	37/322	5.41275e-17	5.29909e-15	0	0	5.42013	203.012	KRT80;SERPINE1;TRAM2;ETS1;EGFR;RTN4;CYR61;CORO1C;MT2A;NT5E;PLAU;CAPN2;EPG5;FLNB;PHLDA1;IER3;DUSP5;ANXA2;TPM4;ITGA3;SSR3;HMGA1;AFAP1;MICAL2;HMGA2;FOSL1;FRMD6;DDAH1;PXDN;ADAM9;HDGF;ITGA5;MET;STK40;VCL;EPHA2;BCL2L1
ATF3 SIRNA HDF HUMAN GSE81405 RNASEQ UP	35/290	8.35592e-17	7.7909e-15	0	0	5.69291	210.757	MACF1;SEMA7A;CAMK2D;TRIO;AHNAK;SERPINE1;LPP;LOXL1;MYLK;NDST1;ALCAM;CAPN2;FLNB;TEAD1;TNFRSF12A;TPM4;MYOF;MICAL2;LAYN;ACTN4;GNG12;PTPN14;CLDN11;MYO1E;CCDC80;CDK6;DDAH1;PALLD;PXDN;MYH9;AMOTL2;ITGA5;CALM2;MET;VCL
PRRX1 SIRNA BT549 HUMAN GSE79586 RNASEQ DOWN	34/276	1.24666e-16	1.10953e-14	0	0	5.81077	212.796	MACF1;CAMK2D;TRIO;AHNAK;EGFR;RTN4;CYR61;CORO1C;NT5E;ALCAM;CAPN2;ABL2;ECT2;CBX5;TPM4;DST;ITGA3;CRIM1;HMGA1;ACTN4;GNG12;MRPL24;FOSL1;MYO1E;MMP14;AXL;ADAM12;ADAM9;MYH9;TAGLN2;TGFBI;MET;CD44;VCL
BNC2 SIRNA MDAMB231 HUMAN GSE79586 RNASEQ UP	44/480	2.83937e-16	2.41716e-14	0	0	4.3239	154.786	MACF1;SEMA7A;KRT80;TRIO;AHNAK;SERPINE1;TRAM2;ETS1;EGFR;CYR61;RTN4;CORO1C;NT5E;PLAU;CAPN2;EPG5;FLNB;TEAD1;IER3;BCL9L;BNIP3L;CBX5;DST;ITGA3;SSR3;GBF1;HMGA1;AFAP1;MICAL2;HMGA2;PTPN14;MYO1E;MMP14;CDK6;AXL;PXDN;ADAM9;TAGLN2;HDGF;HNRNPH3;MET;STK40;VCL;EPHA2
STAT3 SIRNA MDAMB468 HUMAN GSE85579 RNASEQ UP	38/358	2.88416e-16	2.353e-14	0	0	5.00685	179.156	BCAR3;MACF1;TRIO;AHNAK;ANKRD11;SLC2A1;SIPA1L3;RTN4;CYR61;NDST1;SEC14L1;RUSC2;CAPN2;ABL2;FLNB;ECT2;TEAD1;PHLDA1;CAMK2G;IER3;BCL9L;TPM4;DST;ITGA3;CRIM1;HMGA1;ARHGAP29;ACTN4;MYO1E;KLF6;DDAH1;HDGF;NF2;CALM2;MET;CD44;EPHA2;BCL2L1
MYC OE U2OS HUMAN GSE59819 RNASEQ UP	30/217	3.39347e-16	2.65777e-14	0	0	6.52117	232.281	MACF1;CD63;TRIO;AHNAK;FHL2;ETS1;MYLK;ALCAM;ABL2;CD59;ECT2;HNRNPA1;ADAMTS6;CBX5;ANXA2;DST;ITGA3;ZBTB38;ARHGAP29;FOSL1;VMP1;MMP14;FRMD6;PXDN;ADAM9;MYH9;TGFBI;VIM;CALM2;VCL
MYC OE U2OS HUMAN GSE66789 RNASEQ UP	30/217	3.39347e-16	2.55555e-14	0	0	6.52117	232.281	MACF1;CD63;TRIO;AHNAK;FHL2;ETS1;MYLK;ALCAM;ABL2;CD59;ECT2;HNRNPA1;ADAMTS6;CBX5;ANXA2;DST;ITGA3;ZBTB38;ARHGAP29;FOSL1;VMP1;MMP14;FRMD6;PXDN;ADAM9;MYH9;TGFBI;VIM;CALM2;VCL
IRX6 SIRNA MDAMB231 HUMAN GSE79586 RNASEQ DOWN	33/275	7.7877e-16	5.64752e-14	0	0	5.66038	196.918	MACF1;TRIO;AHNAK;TFPI;TRAM2;MYLK;ALCAM;ZMIZ1;CREB3L2;ANKRD1;FLOT1;FLNB;TNS3;TEAD1;TGM2;ANXA2;DST;ZBTB38;MYOF;CRIM1;ARHGAP29;PDE4DIP;ACTN4;GNG12;EXT1;CCDC80;PALLD;COL8A1;ADAM9;MYH9;VIM;CALM2;CD44
TCF7L2 SIRNA PANC1 HUMAN GSE63776 RNASEQ DOWN	30/226	1.05316e-15	7.36459e-14	0	0	6.26148	215.94	AHNAK;ANKRD11;SERPINE1;CYR61;NLN;SEC14L1;PLAU;LMNA;IGF2BP3;BCL9L;MYOF;GBF1;CRIM1;HMGA2;ACTN4;HIPK2;FOSL1;WEE1;EHD4;CDK6;AXL;FEZ2;SPATS2L;RBMS1;VIM;STK40;ERGIC1;VCL;EPHA2;BCL2L1
ATF6 ACTIVATION HESC HUMAN GSE106847 RNASEQ UP	27/180	1.33875e-15	9.03887e-14	0	0	7.07547	242.314	CD63;SEMA3C;SERPINE1;SLC2A1;LTBP2;LOXL1;RTN4;ALCAM;PLAU;CAPN2;FLNB;CD59;TGM2;ANXA2;ITGA3;MYOF;LAYN;VMP1;MMP14;TSPAN14;FRMD6;PXDN;ADAM9;MYH9;TAGLN2;ITGA5;VIM
KLF5 KO CFPAC1 HUMAN GSE64558 RNASEQ UP	35/320	1.80924e-15	1.18083e-13	0	0	5.1592	175.133	RERE;MACF1;NRP1;CD63;LEPROT;AHNAK;ARHGEF28;FHL2;TFPI;LPP;RTN4;MT2A;ALCAM;SEC14L1;PLAU;CAPN2;TNS3;SMAD3;DST;ITGA3;CRIM1;AFAP1;HIPK2;KLF6;TSPAN14;MLPH;ADAM9;MYH9;TAGLN2;TGFBI;VIM;MET;ERGIC1;CD44;RAI14
ZFX KO MOUSE GSE7069 CREEDSID GENE 177 UP	35/332	5.59679e-15	3.535e-13	0	0	4.97272	163.188	NRP1;AHNAK;SEMA3C;SERPINE1;LPP;RTN4;CYR61;LOXL2;MT2A;PDGFC;ANKRD1;CAPN2;FLNB;FILIP1L;PHLDA1;IER3;ANXA2;TNFRSF12A;TPM4;HMGA2;VMP1;MMP14;FRMD6;AXL;PALLD;PXDN;ADAM9;RBMS1;MYH9;ITGA7;AMOTL2;TGFBI;VIM;CALM2;VCL
STAT3 SIRNA MDAMB157 HUMAN GSE85579 RNASEQ UP	35/336	8.06136e-15	4.93254e-13	0	0	4.91352	159.452	BCAR3;TRIO;SERPINE1;RTN4;CYR61;ELK3;NDST1;LMNA;CAPN2;ABL2;FLNB;PHLDA1;IER3;BCL9L;ANXA2;TNFRSF12A;TPM4;ITGA3;MYOF;CRIM1;HMGA1;MICAL2;ARHGAP29;ACTN4;EXT1;FOSL1;KLF6;TAGLN2;HDGF;ITGA5;VIM;CALM2;CD44;EPHA2;RAI14
YBX1 SIRNA MDAMB231 HUMAN GSE79586 RNASEQ UP	39/420	1.00844e-14	5.98339e-13	0	0	4.38005	141.159	SEMA7A;GBE1;SERPINE1;EGFR;CYR61;RTN4;MT2A;NT5E;PLAU;LMNA;CAPN2;FLNB;PHLDA1;IER3;DUSP5;BNIP3L;ANXA2;TPM4;SSR3;MYOF;HMGA1;MICAL2;HMGA2;FOSL1;DRAP1;MMP14;KLF6;CDK6;DDAH1;AXL;ADAM9;MYH9;TAGLN2;HDGF;ITGA5;VIM;CALM2;VCL;EPHA2
WT1 KO MOUSE GSE15325 CREEDSID GENE 2156 UP	36/369	2.49602e-14	1.43741e-12	0	0	4.60193	144.139	LAMA2;SEMA3C;SERPINE1;FMN1;LTBP2;SIPA1L3;LPP;HDAC9;CYR61;MYLK;ADAMTSL1;FGF5;ALCAM;RUSC2;PLAU;ANKRD1;TEAD1;PHLDA1;IER3;TGM2;DUSP5;TNFRSF12A;CRIM1;FRMD4A;NEAT1;HIPK2;FOSL1;CLCF1;DLC1;ADAM12;COL8A1;ADAM9;ITGA7;MET;VCL;EPHA2
ATF3 SIRNA HDF HUMAN GSE81405 RNASEQ DOWN	33/310	2.60793e-14	1.45895e-12	0	0	5.0213	157.054	NRP1;CD63;SEMA3C;GBE1;TFPI;ETS1;EGFR;RTN4;CYR61;CORO1C;MT2A;NT5E;ABL2;CD59;HNRNPA1;PHLDA1;BNIP3L;ANXA2;DST;ZBTB38;CRIM1;ARHGAP29;SYNJ2;EXT1;VMP1;FRMD6;AXL;REEP3;COL8A1;ADAM9;TGFBI;VIM;CD44
HIF1A OE 786O HUMAN GSE67237 RNASEQ UP	35/363	8.24355e-14	4.48358e-12	0	0	4.54805	137.018	TRIO;AHNAK;SEMA3C;SERPINE1;SLC2A1;ASAP1;ETS1;LPP;EGFR;CYR61;CORO1C;NDST1;NT5E;ANKRD1;FLNB;TGM2;SMAD3;CBX5;TPM4;DST;NEK6;SSR3;MYOF;CRIM1;MYO1E;AXL;COL8A1;ADAM9;MYH9;AMOTL2;TGFBI;VIM;CALM2;ERGIC1;CHST3
TBX3 SHRNA HFF HUMAN GSE76572 RNASEQ UP	35/364	8.94603e-14	4.73414e-12	0	0	4.53556	136.271	CAMK2D;TRIO;ITPRIP;ANKRD11;LTBP2;SIPA1L3;ETS1;ELK3;CORO1C;NT5E;LMNA;EPG5;ABL2;FLNB;PHLDA1;BCL9L;SSR3;HMGA1;MICAL2;PDE4DIP;CFLAR;FOSL1;MMP14;KLF6;CCDC80;FRMD6;AXL;MYH9;AMOTL2;ITGA5;VIM;MET;EPHA2;RAI14;BCL2L1
OVOL1 OE MDA HUMAN GSE51975 RNASEQ UP	33/335	2.3823e-13	1.22751e-11	0	0	4.64658	135.055	BCAR3;MACF1;CD63;SEMA7A;AHNAK;SERPINE1;NEDD4L;CYR61;ELK3;CORO1C;MT2A;NT5E;ALCAM;PLAU;CAPN2;EPG5;PHLDA1;IER3;TGM2;BCL9L;BNIP3L;TPM4;ZBTB38;HMGA1;MICAL2;ARHGAP29;VMP1;MMP14;KLF6;FRMD6;PALLD;TGFBI;CD44
EZH2 SHRNA NKI HUMAN GSE95304 RNASEQ UP	38/441	2.39117e-13	1.20049e-11	0	0	4.06452	118.122	MACF1;CD63;SEMA7A;SERPINE1;NEDD4L;TRAM2;ETS1;EGFR;CYR61;NDST1;MT2A;PLAU;ANKRD1;HNRNPA1;TGM2;BCL9L;DUSP5;DST;TNFRSF12A;ITGA3;MYEOV;SSR3;CRIM1;AFAP1;ARHGAP29;EXT1;MMP14;TSPAN14;DDAH1;AXL;ADAM9;AMOTL2;ITGA5;CALM2;STK40;CD44;BCL2L1;RAI14
TP53 SIRNA MDAMB231 HUMAN GSE68248 RNASEQ UP	33/336	2.59112e-13	1.26835e-11	0	0	4.63275	134.264	MACF1;NRP1;LEPROT;TRIO;COL13A1;AHNAK;ZMYND8;ASAP2;LPP;EGFR;ELK3;NT5E;ALCAM;ZMIZ1;CAPN2;CD59;FLNB;TEAD1;BCL9L;BNIP3L;COA1;DST;ARHGAP29;HMGA2;SYNJ2;NAV2;GNG12;PTPN14;VMP1;MMP14;CDK6;PXDN;MYH9
TP63 KD HUMAN GSE20286 CREEDSID GENE 2453 DOWN	29/262	3.74327e-13	1.78764e-11	0	0	5.22109	149.394	SERPINE1;PXN;LTBP2;ASAP1;CYR61;NT5E;PLAU;FLNB;TEAD1;XDH;PHLDA1;IER3;DUSP5;TPM4;ITGA3;MOK;HMGA1;MICAL2;DUSP7;FOSL1;MRPL52;EHD4;TBC1D4;RRNAD1;CLCF1;AMOTL2;ITGA5;EPHA2;BCL2L1
JUN SIRNA PC3 HUMAN GSE53470 RNASEQ DOWN	39/476	5.63763e-13	2.62821e-11	0	0	3.86475	109.002	BCAR3;NFIX;AHNAK;CDCA4;ANKRD11;FHL2;NEDD4L;CYR61;CORO1C;ALCAM;SEC14L1;ZMIZ1;PLAU;LMNA;CAPN2;FLOT1;FLNB;HNRNPA1;PHLDA1;IER3;BCL9L;DUSP5;ANXA2;ITGA3;MYOF;HMGA1;ARHGAP29;HIPK2;FOSL1;DRAP1;MYO1E;EHD4;AXL;PXDN;MYH9;HDGF;NF2;BCL2L1;EPHA2
FOXQ1 SIRNA MDAMB231 HUMAN GSE79586 RNASEQ UP	40/499	5.6462e-13	2.57099e-11	0	0	3.78115	106.638	SEMA7A;SERPINE1;EGFR;RTN4;CORO1C;MT2A;NT5E;ALCAM;PLAU;CAPN2;EPG5;IER3;BCL9L;BNIP3L;CBX5;TPM4;ITGA3;SSR3;HMGA1;AFAP1;HMGA2;PTPN14;HIPK2;FOSL1;MYO1E;MMP14;CDK6;DDAH1;AXL;PXDN;ADAM9;TAGLN2;HDGF;ITGA5;MET;CALM2;STK40;CD44;VCL;EPHA2
TFE3 SIRNA 8988T HUMAN GSE62077 CONSTRUCT1 RNASEQ DOWN	35/388	5.85564e-13	2.60576e-11	0	0	4.25501	119.847	CD63;TRIO;AHNAK;ASAP1;HDAC9;ETS1;CYR61;ALCAM;ANKRD1;CAPN2;FLNB;ECT2;TEAD1;PHLDA1;TGM2;BNIP3L;CBX5;DST;SSR3;MYOF;CRIM1;HMGA1;ACTN4;GNG12;FOSL1;EXT1;DDAH1;TBC1D4;AXL;REEP3;TAGLN2;AMOTL2;CALM2;EPHA2;RAI14
PRRX1 SIRNA MDAMB231 HUMAN GSE79586 RNASEQ DOWN	28/248	5.89896e-13	2.5667e-11	0	0	5.32562	149.963	AHNAK;GBE1;SLC2A1;RTN4;MYLK;CORO1C;NT5E;ALCAM;PLAU;CREB3L2;FLOT1;ECT2;TPM4;ITGA3;ZBTB38;CRIM1;PDE4DIP;NAV2;EXT1;FOSL1;MYO1E;CCDC80;AXL;COL8A1;ADAM9;TGFBI;VIM;MET
PAX2 SIRNA REP HUMAN GSE59781 RNASEQ UP	27/234	9.16257e-13	3.90007e-11	0	0	5.44267	150.863	CD63;SERPINE1;FHL2;ETS1;LPP;RTN4;CYR61;MT2A;LMNA;CAPN2;CD59;ANXA2;TNFRSF12A;TPM4;ITGA3;MICAL2;CFLAR;KLF6;CCDC80;PALLD;ADAM9;MYH9;TAGLN2;HDGF;VIM;RAI14;BCL2L1
ZBTB48 KO HELA HUMAN GSE96777 RNASEQ DOWN	32/332	1.00741e-12	4.19684e-11	0	0	4.54649	125.591	MACF1;TRIO;AHNAK;SEMA3C;DDX60L;MYPN;EGFR;RTN4;CYR61;CAPN2;ABL2;CD59;FLNB;HNRNPA1;CBX5;ANXA2;DST;MYOF;CRIM1;AFAP1;PTPN14;CDK6;AXL;PALLD;MYH9;VIM;ATXN10;MET;ERGIC1;CD44;VCL;RAI14
ADARB1 KD HUVEC HUMAN GSE60217 RNASEQ UP	34/374	1.02106e-12	4.16508e-11	0	0	4.28816	118.397	MACF1;ITPRIP;AHNAK;GBE1;SERPINE1;RTN4;CORO1C;NDST1;MT2A;ANKRD1;CAPN2;ABL2;CD59;FLNB;IGF2BP3;TPM4;DST;SSR3;CRIM1;HMGA1;MICAL2;HMGA2;ACTN4;NAV2;VMP1;MYO1E;MMP14;KLF6;ADAM9;MYH9;ITGA5;SEC22B;CALM2;VCL
HOXA11 SIRNA MDAMB231 HUMAN GSE79586 RNASEQ UP	35/398	1.22515e-12	4.89562e-11	0	0	4.1481	113.774	SERPINE1;SLC2A1;EGFR;CYR61;RTN4;CORO1C;MT2A;NT5E;PLAU;CAPN2;FLNB;PHLDA1;IER3;DUSP5;BNIP3L;SMAD3;TPM4;ITGA3;SSR3;HMGA1;MICAL2;PTPN14;HIPK2;MYO1E;MMP14;CDK6;REEP3;PXDN;ITGA5;TGFBI;VIM;MET;STK40;CD44;EPHA2
HOXA11 SIRNA MDAMB231 HUMAN GSE79586 RNASEQ DOWN	25/202	1.34518e-12	5.26771e-11	0	0	5.83785	159.575	KRT80;AHNAK;TRAM2;ELK3;ALCAM;SEC14L1;CREB3L2;ANKRD1;CD59;TNS3;TGM2;ANXA2;MYOF;GBF1;CRIM1;ARHGAP29;ACTN4;GNG12;TSPAN14;CCDC80;AXL;COL8A1;MYH9;SEC22B;CALM2
MYC KD HUMAN GSE22139 CREEDSID GENE 712 UP	29/281	2.207e-12	8.47316e-11	0	0	4.86806	130.656	CD63;SERPINE1;CXXC5;LOXL1;RTN4;CYR61;MT2A;NT5E;PLAU;PDGFC;CAPN2;CD59;FILIP1L;IER3;ANXA2;TPM4;LIF;MICAL2;ACTN4;GNG12;DCBLD2;FRMD6;RBMS1;MYH9;TAGLN2;TGFBI;VIM;CALM2;VCL
ESR1 KD HUMAN GSE27473 CREEDSID GENE 480 UP	30/301	2.24082e-12	8.43756e-11	0	0	4.70131	126.109	BCAR3;ITPRIP;COL13A1;SERPINE1;FHL2;TFPI;ETS1;CYR61;FGF5;NT5E;PLAU;PDGFC;IGF2BP3;KRTAP2-3;PHLDA1;ADAMTS6;LINC00973;DUSP5;LINC00472;S100A2;LIF;PTPN14;EXT1;FOSL1;AXL;ADORA2B;CLIP4;TGFBI;VIM;EPHA2
STAT3 SIRNA HCC1143 HUMAN GSE85579 RNASEQ UP	30/302	2.44016e-12	9.01479e-11	0	0	4.68574	125.292	MACF1;AHNAK;ARHGEF28;SLC2A1;ETS1;EGFR;ALCAM;LMNA;CAPN2;ABL2;FLNB;PHLDA1;BCL9L;ANXA2;ITGA3;MYOF;HMGA1;MICAL2;ARHGAP29;FOSL1;KLF6;MALL;ADAM9;MYH9;ITGA5;VIM;CALM2;MET;CD44;AHDC1
NR2F2 KD HUMAN GSE47438 CREEDSID GENE 2217 UP	31/326	3.28932e-12	1.19268e-10	0	0	4.48547	118.597	BCAR3;GBE1;LPP;NT5E;ALCAM;S100A16;PLAU;CREB3L2;FLNB;CYC1;IER3;CMTM7;DUSP5;ANXA2;TNFRSF12A;ITGA3;MYOF;MOK;DCBLD2;FOSL1;KLF6;CDK6;MLPH;FEZ2;SPATS2L;MYH9;TGFBI;ITGA5;CALM2;CD44;BCL2L1
TSHZ3 SIRNA BT549 HUMAN GSE79586 RNASEQ UP	27/248	3.67251e-12	1.30741e-10	0	0	5.13542	135.216	AHNAK;TM2D2;SEMA3C;RTN4;CYR61;CORO1C;MT2A;NT5E;PLAU;CAPN2;IGF2BP3;PHLDA1;ANXA2;TPM4;MYOF;HMGA1;HMGA2;FOSL1;CDK6;AXL;ADAM9;MYH9;TGFBI;ITGA5;VIM;CD44;VCL
EZH2 KO MDAMB231 HUMAN GSE72524 RNASEQ DOWN	30/310	4.76325e-12	1.66544e-10	0	0	4.56482	119.005	TRIO;AHNAK;SLC2A1;TRAM2;CYR61;NDST1;MT2A;ALCAM;ZMIZ1;LMNA;CAPN2;FLNB;TNS3;IER3;TGM2;BNIP3L;DST;MYEOV;HMGA1;AFAP1;ARHGAP29;ACTN4;SYNJ2;SSH1;MMP14;DNMBP;MYH9;CALM2;EPHA2;BCL2L1
KMT2A KO MOUSE GSE24964 CREEDSID GENE 3009 UP	26/234	5.83402e-12	2.00404e-10	0	0	5.24109	135.573	SERPINE1;SLC2A1;CYR61;LOXL2;MT2A;ALCAM;ANKRD1;ECT2;HNRNPA1;TNS3;TEAD1;IER3;TGM2;BNIP3L;SMAD3;ANXA2;ITGA3;ZBTB38;MYOF;HMGA2;ACTN4;DDAH1;COL8A1;ERGIC1;CD44;VCL
OVOL1 OE MDA HUMAN GSE51975 RNASEQ DOWN	27/265	1.74301e-11	5.88415e-10	0	0	4.80598	119.058	SEMA3C;TRAM2;RTN4;MYLK;LMNA;ANKRD1;FLOT1;FLNB;HNRNPA1;TNS3;TEAD1;ANXA2;TNFRSF12A;ITGA3;MYOF;CRIM1;ACTN4;MYO1E;AXL;PXDN;ADAM9;MYH9;TAGLN2;AMOTL2;VIM;SAE1;BCL2L1
ASCL1 KO G523NS HUMAN GSE87617 RNASEQ UP	34/415	1.85614e-11	6.15988e-10	0	0	3.86451	95.4919	MACF1;NRP1;CD63;AHNAK;PDE1C;EGFR;CYR61;CORO1C;LMNA;CAPN2;FLNB;FILIP1L;TEAD1;TPM4;DST;SSR3;MYOF;NR2F1;CRIM1;ARHGAP29;FRMD4A;SYNJ2;PTPN14;CDK6;ADAM9;ITGA7;MYH9;NF2;SEC22B;CALM2;CD44;VCL;EPHA2;RAI14
NEUROG1 OE HUMAN GSE18296 CREEDSID GENE 1426 DOWN	30/328	1.98242e-11	6.46929e-10	0	0	4.31431	106.322	SEMA7A;SERPINE1;SLC2A1;NEDD4L;LTBP2;MYLK;LOXL2;ARHGAP22;MT2A;NT5E;CREB3L1;PDGFC;TNS3;ADAMTS6;ITGA3;LIF;MICAL2;PDCD1LG2;RUNX2;KLF7;MMP14;CCDC80;FRMD6;CDK6;MLPH;PALLD;PXDN;ADAM12;COL8A1;ITGA5
FLI1 KD HUMAN GSE27524 CREEDSID GENE 1598 UP	34/434	6.26483e-11	2.01091e-09	0	0	3.69533	86.8162	NRP1;SEMA3C;GBE1;SERPINE1;FHL2;LTBP2;TFPI;TRAM2;MYLK;LOXL2;MT2A;NT5E;ALCAM;PLAU;CD59;FILIP1L;PHLDA1;TNS3;IER3;WWTR1;SMAD3;S100A2;ZBTB38;MYOF;NR2F1;LIF;ARHGAP29;FRMD4A;MYO1E;ITGA5;TGFBI;RIN2;CD44;RAI14
PCGF2 KD HUMAN GSE7578 CREEDSID GENE 130 UP	27/281	6.74056e-11	2.12871e-09	0	0	4.53233	106.149	SERPINE1;LOXL1;RTN4;CYR61;LOXL2;MT2A;NT5E;S100A16;PLAU;CD59;TNFRSF12A;S100A2;ACTN4;DCBLD2;CLDN11;FRMD6;AXL;PXDN;ADAM9;MYH9;TGFBI;ITGA5;VIM;MET;CD44;VCL;EPHA2
MBNL1 SHRNA MDAMB231 HUMAN GSE76487 RNASEQ UP	26/264	8.87904e-11	2.75955e-09	0	0	4.64551	107.519	MACF1;TRIO;AHNAK;GBE1;ARHGEF28;RTN4;CYR61;MT2A;ALCAM;CAPN2;FLNB;ECT2;HNRNPA1;ANXA2;DST;ZBTB38;MYOF;CRIM1;MICAL2;VMP1;KLF6;COL8A1;MYH9;SAE1;CALM2;VCL
SPDEF KD HUMAN GSE40985 CREEDSID GENE 2606 UP	30/350	9.90722e-11	3.03099e-09	0	0	4.04313	93.1341	KRT80;SERPINE1;FHL2;DDX60L;TFPI;CYR61;LOXL2;ZFP36L1;NT5E;PLAU;CD59;ITGB6;FILIP1L;IER3;DUSP5;TNFRSF12A;S100A2;NR2F1;LIF;CRIM1;VMP1;MYO1E;KLF6;FRMD6;CLDN9;PALLD;MYH9;TGFBI;EPHA2;RAI14
PRRX1 SIRNA MDAMB231 HUMAN GSE79586 RNASEQ UP	30/352	1.13913e-10	3.4314e-09	0	0	4.02015	92.0438	NRP1;SEMA7A;KRT80;ZMIZ1;LMNA;CAPN2;CD59;FLNB;HNRNPA1;PHLDA1;IER3;TGM2;DUSP5;ANXA2;HMGA1;AFAP1;MICAL2;PTPN14;HIPK2;SSH1;MMP14;DNMBP;REEP3;PXDN;TAGLN2;ITGA5;CALM2;STK40;EPHA2;BCL2L1
FOXF2 OE HUVEC HUMAN GSE79306 RNASEQ DOWN	27/289	1.27743e-10	3.7897e-09	0	0	4.40687	100.393	TRIO;ANKRD11;SERPINE1;LTBP2;ETS1;CYR61;CORO1C;NT5E;SEC14L1;CREB3L2;FLNB;FILIP1L;HNRNPA1;TPM4;CRIM1;MICAL2;MMP14;CDK6;PALLD;PXDN;ADAM9;MYH9;TGFBI;NF2;ITGA5;SAE1;VCL
FOXD4L6 SIRNA BT549 HUMAN GSE79586 RNASEQ UP	29/334	1.51059e-10	4.41452e-09	0	0	4.09558	92.6148	CD63;EGFR;CYR61;CORO1C;MT2A;NT5E;PLAU;LMNA;CAPN2;CD59;IGF2BP3;HNRNPA1;TNS3;ANXA2;TPM4;HMGA1;HMGA2;EXT1;CDK6;DDAH1;PXDN;ADAM9;MYH9;TGFBI;ITGA5;VIM;STK40;CD44;VCL
KMT2A KO MOUSE GSE24964 CREEDSID GENE 3008 UP	25/252	1.7614e-10	5.07179e-09	0	0	4.67954	105.101	GBE1;SERPINE1;SLC2A1;CYR61;LOXL2;MT2A;ALCAM;ANKRD1;FLNB;ECT2;TEAD1;IER3;TGM2;BNIP3L;ANXA2;ITGA3;ACTN4;KLF6;DDAH1;COL8A1;ITGA5;ERGIC1;CD44;VCL;EPHA2
EZH2 SHRNA NKI HUMAN GSE95304 RNASEQ DOWN	20/159	1.81771e-10	5.15808e-09	0	0	5.93331	133.074	NRP1;TPM4;ANXA2;AHNAK;HMGA1;SLC2A1;ACTN4;HIPK2;MYO1E;KLF6;FRMD6;DNMBP;ZMIZ1;PXDN;LMNA;CAPN2;MYH9;VIM;PHLDA1;VCL
EZH2 SIRNA HUVEC HUMAN GSE87534 RNASEQ UP	31/383	2.01389e-10	5.63313e-09	0	0	3.81792	85.2381	TRIO;GBE1;ETS1;LPP;RTN4;NT5E;ALCAM;SEC14L1;CAPN2;FILIP1L;HNRNPA1;TPM4;SSR3;CRIM1;MICAL2;HMGA2;GNG12;FRMD6;CDK6;DDAH1;PALLD;MALL;PXDN;COL8A1;ADAM9;TAGLN2;TGFBI;ITGA5;MET;CD44;VCL
ZEB1 SIRNA CORNEA HUMAN GSE90489 RNASEQ UP	37/528	2.12489e-10	5.85991e-09	0	0	3.30546	73.6196	MACF1;CD63;SERPINE1;SLC2A1;LTBP2;EGFR;CYR61;RTN4;NDST1;NT5E;ALCAM;CD59;HNRNPA1;TEAD1;TGM2;TCF7L2;ANXA2;TNFRSF12A;ITGA3;CRIM1;HMGA1;AFAP1;ACTN4;GNG12;MYO1E;CCDC80;PXDN;ADAM9;MYH9;HDGF;ITGA5;TGFBI;VIM;MET;CALM2;CD44;EPHA2
POU5F1 KD HUMAN GSE21135 CREEDSID GENE 1329 UP	32/418	4.1847e-10	1.13801e-08	0	0	3.61109	77.9793	BCAR3;KRT80;COL13A1;AHNAK;PPM1H;TFPI;TRAM2;ALCAM;ZMIZ1;PDGFC;ANKRD1;FLNB;IER3;CMTM7;SMAD3;MYOF;CRIM1;LAYN;CFLAR;EXT1;CLDN11;KLF6;WEE1;FAM167A;CDK6;MLPH;AXL;PALLD;PXDN;MYH9;ITGA5;EPHA2
PHF20 SHRNA H1792 HUMAN GSE82115 RNASEQ DOWN	35/492	4.48426e-10	1.20277e-08	0	0	3.35558	72.2297	MACF1;NRP1;AHNAK;ANKRD11;SERPINE1;LTBP2;EGFR;ALCAM;LMNA;CAPN2;FLNB;HNRNPA1;CBX5;SMAD3;ANXA2;TPM4;DST;ITGA3;MYOF;HMGA1;MICAL2;SYNJ2;ACTN4;GNG12;HIPK2;FOSL1;MYO1E;EIF3K;AXL;MYH9;TAGLN2;HDGF;VIM;MET;BCL2L1
EZH2 SHRNA HUVEC HUMAN GSE71164 RNASEQ DOWN	29/353	5.56795e-10	1.47325e-08	0	0	3.87514	82.5747	MACF1;TRIO;AHNAK;ARHGEF28;ANKRD11;SERPINE1;LTBP2;NDST1;MT2A;ABL2;HNRNPA1;PHLDA1;TCF7L2;SMAD3;DST;HMGA1;ARHGAP29;PTPN14;HIPK2;MYO1E;MMP14;KLF6;TSPAN14;PXDN;TAGLN2;ITGA5;VIM;LIMS1;RAI14
POU5F1 KD HUMAN GSE21135 CREEDSID GENE 1328 UP	31/400	5.87498e-10	1.53376e-08	0	0	3.65566	77.7016	BCAR3;KRT80;COL13A1;AHNAK;SERPINE1;TFPI;CYR61;ALCAM;PLAU;PDGFC;LMNA;ANKRD1;FLNB;IER3;CMTM7;SMAD3;ANXA2;MYOF;LAYN;CFLAR;EXT1;CLDN11;KLF6;FAM167A;CDK6;AXL;PALLD;MYH9;TAGLN2;ITGA5;EPHA2
POU5F1 KD MOUSE GSE56853 CREEDSID GENE 1336 UP	29/355	6.35248e-10	1.6366e-08	0	0	3.85331	81.6015	TRIO;ZMYND8;SERPINE1;SLC2A1;FHL2;TFPI;ETS1;LPP;CYR61;MT2A;ALCAM;CAPN2;FLNB;TEAD1;PHLDA1;TNFRSF12A;TPM4;CRIM1;HMGA2;NEAT1;KLF7;KLF6;REEP3;SPATS2L;ADAM9;RBMS1;MYH9;MALAT1;AMOTL2
ETV2 OE HESC HUMAN GSE57395 RNASEQ UP	35/499	6.53484e-10	1.66172e-08	0	0	3.3085	69.9706	MACF1;NRP1;TRIO;AHNAK;MAST4;SLC2A1;TFPI;ETS1;LPP;RTN4;ELK3;CORO1C;NDST1;NLN;SEC14L1;ZMIZ1;CAPN2;FLNB;HNRNPA1;PHLDA1;TGM2;TPM4;DST;CRIM1;ARHGAP29;CFLAR;HIPK2;MMP14;KLF6;PXDN;MYH9;ITGA5;VIM;CALM2;VCL
EZH2 SHRNA HUVEC HUMAN GSE71164 SHEARSTRESS RNASEQ DOWN	24/248	6.81876e-10	1.71168e-08	0	0	4.56482	96.3459	MACF1;TM4SF18;COL13A1;AHNAK;DST;ITGA3;SERPINE1;ARHGAP29;SYNJ2;CFLAR;ETS1;CYR61;MT2A;AXL;PLAU;PXDN;CAPN2;ADAM9;CD59;FLNB;VIM;PHLDA1;STK40;RAI14
ZEB1 OE CFPAC1 HUMAN GSE64558 RNASEQ DOWN	24/251	8.70674e-10	2.15795e-08	0	0	4.51026	94.092	SMAD3;ANXA2;ITGA3;MYOF;NR2F1;LIF;ACTN4;VMP1;TSPAN14;ALCAM;SEC14L1;PLAU;MALL;ADAM9;TAGLN2;TGFBI;HNRNPA1;CALM2;CD44;IER3;EPHA2;TGM2;RAI14;BCL2L1
[truncated: 1,843 more rows]

## Sheet: Enrichr Submissions TF-Gene Coo
Term	Overlap	P-value	Adjusted P-value	Old P-value	Old Adjusted P-value	Odds Ratio	Combined Score	Genes
[truncated: 1,721 more rows]

## Sheet: ENCODE TF ChIP-seq 2015
Term	Overlap	P-value	Adjusted P-value	Old P-value	Old Adjusted P-value	Odds Ratio	Combined Score	Genes
[truncated: 815 more rows]

## Sheet: TF-LOF Expression from GEO
Term	Overlap	P-value	Adjusted P-value	Old P-value	Old Adjusted P-value	Odds Ratio	Combined Score	Genes
[truncated: 249 more rows]
